# Supplementary material for: Bioinformatic prediction of potential T cell epitopes for SARS-Cov-2
Source: J Hum Genet. 2020 May 6;65(7):569–75. doi: 10.1038/s10038-020-0771-5 (PMC7200206; doi:10.1038/s10038-020-0771-5)
Supplement: Supplementary file 1 — Supplementary Table 1 [file 10038_2020_771_MOESM1_ESM.xlsx]

## Sheet: Table S1
Supplementary Table 1. HLA alleles and haplotypes frequent in Japanese
Gene	Allele/haplotype	Frequencya
HLA-A	HLA-A*24:02	0.378
	HLA-A*02:01	0.123
	HLA-A*02:06	0.096
	HLA-A*11:01	0.094
	HLA-A*31:01	0.069
	HLA-A*26:01	0.067
	HLA-A*33:03	0.06
HLA-B	HLA-B*52:01	0.117
	HLA-B*51:01	0.073
	HLA-B*35:01	0.065
	HLA-B*40:02	0.079
	HLA-B*15:01	0.067
	HLA-B*54:01	0.087
	HLA-B*44:03	0.052
	HLA-B*07:02	0.051
	HLA-B*40:06	0.051
	HLA-B*46:01	0.063
HLA-C	HLA-C*01:02	0.211
	HLA-C*03:03	0.113
	HLA-C*07:02	0.131
	HLA-C*03:04	0.118
	HLA-C*12:02	0.118
	HLA-C*08:01	0.077
	HLA-C*14:02	0.056
	HLA-C*14:03	0.053
HLA-DPA1-DPB1	HLA-DPA1*02:02-DPB1*05:01	0.384
	HLA-DPA1*01:03-DPB1*02:01	0.192
	HLA-DPA1*02:01-DPB1*09:01	0.11
	HLA-DPA1*01:03-DPB1*04:02	0.07
	HLA-DPA1*02:01-DPB1*05:01	0.052
HLA-DQA1-DQB1	HLA-DQA1*01:03-DQB1*06:01	0.221
	HLA-DQA1*03:02-DQB1*03:03	0.174
	HLA-DQA1*03:03-DQB1*04:01	0.163
	HLA-DQA1*03:01-DQB1*03:02	0.076
	HLA-DQA1*01:01-DQB1*0501	0.052
	HLA-DQA1*01:02-DQB1*06:02	0.064
HLA-DRB1	HLA-DRB1*09:01	0.151
	HLA-DRB1*04:05	0.171
	HLA-DRB1*15:02	0.108
	HLA-DRB1*08:03	0.094
	HLA-DRB1*15:01	0.061
	HLA-DRB1*13:02	0.053
	HLA-DRB1*01:01	0.052
aFrom previous data [9,10]
