# Supplementary material for: Bioinformatic prediction of potential T cell epitopes for SARS-Cov-2
Source: J Hum Genet. 2020 May 6;65(7):569–75. doi: 10.1038/s10038-020-0771-5 (PMC7200206; doi:10.1038/s10038-020-0771-5)
Supplement: Supplementary file 2 — Supplementary Table 2 [file 10038_2020_771_MOESM2_ESM.xlsx]

## Sheet: Table S2
Supplementary Table 2. Predicted CD8+ T cell epitopes with strong binding affinity to HLA class I
Protein	Position in protein	Peptide length	Peptide Sequence	HLA-A*02:01		HLA-A*02:06		HLA-A*11:01		HLA-A*24:02		HLA-A*26:01		HLA-A*31:01		HLA-A*33:03		HLA-B*07:02		HLA-B*15:01		HLA-B*35:01		HLA-B*40:02		HLA-B*40:06		HLA-B*44:03		HLA-B*46:01		HLA-B*51:01		HLA-B*52:01		HLA-B*54:01		HLA-C*01:02		HLA-C*03:03		HLA-C*03:04		HLA-C*07:02		HLA-C*08:01		HLA-C*12:02
				nMa	rank%a	nM	rank%	nM	rank%	nM	rank%	nM	rank%	nM	rank%	nM	rank%	nM	rank%	nM	rank%	nM	rank%	nM	rank%	nM	rank%	nM	rank%	nM	rank%	nM	rank%	nM	rank%	nM	rank%	nM	rank%	nM	rank%	nM	rank%	nM	rank%	nM	rank%	nM	rank%
ORF1ab	3	9	SLVPGFNEK	15628.4	22	3009.06	9.5	28.73	0.2	41784.8	55	23452.7	15	1645.01	4.5	4278.5	4.4679	23868.9	20	18393.2	25	26881.3	27	42234.4	60	34596.8	38.4653	44910.9	65	23673.5	10	34909.6	49	40462.1	58.3294	42368	38	30248.1	16.8592	14788.9	7	23634.8	17.6638	30342.2	17	29924.5	18.358	13911.2	14.2242
ORF1ab	14	10	VQLSLPVLQV	504.1	3	73.11	1.2	20588.3	17	16500.8	10	32918.8	47	12663.4	16	31559.7	35.0514	32739.1	43	8325.88	12	41953.8	85	13595.9	9.5	9451.5	4.2258	21868.5	11	33367.4	46	20243.5	8.5	2223.4	0.1756	33555.3	18	30063.4	16.6004	47990.6	80	22091.5	16.1582	45055.9	65	20694	9.0375	14880.4	15.3873
ORF1ab	18	9	LPVLQVRDV	24340.5	34	24013.7	40	40539.7	80	45505.7	85	29242.5	30	37018.1	75	40058.3	65.6323	1108.16	1.8	34700.3	65	5788.54	5.5	37420	39	33569.8	34.8613	44929.8	65	34486.5	55	555.7	0.12	18256.8	8.2538	111.32	0.3	28001.1	13.8934	44809.4	47	12712.1	8.8455	43252.7	55	26221.8	14.0084	13932.3	14.25
ORF1ab	18	10	LPVLQVRDVL	17678.1	24	6528.48	15	36105.5	55	34695	32	27855.5	26	22590.2	32	34081.5	42.0954	107.48	0.5	8776.17	13	2511.27	3	36213.5	36	29513.3	23.7126	45546.6	70	36366.6	75	3632.52	0.8	24218.8	15.4867	2033.02	1.4	20203.3	6.6521	45570.7	55	6264.4	4.8979	44405.9	60	15166.5	5.6236	8447.9	8.3949
ORF1ab	31	9	FGDSVEEVL	13116.7	19	11248.4	22	33934.7	44	37831.9	40	35655.6	65	36896.1	75	39166	61.5696	26209.3	24	28001.1	43	2449.23	3	41118.4	55	33175.5	33.5331	47648.6	95	22936.2	9	23570	13	26126.1	18.4782	39239	27	6870.6	1.0702	1272.88	1.6	845.5	1.3723	8731.47	3	205.3	0.0706	3259.5	3.4563
ORF1ab	49	10	GTCGLVEVEK	28056.3	42	28208.8	48	67.48	0.5	46653.8	95	34410.1	55	3300.5	6.5	13456.2	10.0583	40983.8	85	36137.6	70	44402.6	99	42349.7	60	40001.2	64.2961	46288.8	80	36660.1	75	42703.1	99	45125.7	84.5135	46860.2	75	46348.4	80.2502	48759	99	45377.3	73.1555	48163.3	99	43958	59.0033	35833.8	56.5504
ORF1ab	60	10	VLPQLEQPYV	118.21	1.2	1271.31	6	29707.8	32	26510.5	19	30517.7	35	28431	45	32412.4	37.2488	23340.3	19	5527.9	9	24860.3	24	42205.6	60	35114.2	40.4379	45765.9	70	30212.5	28	1487.23	0.3	23069.6	13.8547	7395.58	3.5	18847.7	5.7609	48328.8	90	28142.1	22.8132	41587.7	44	26678.5	14.4887	19739.4	21.8915
ORF1ab	61	9	LPQLEQPYV	20289.4	28	23147.4	39	33895	44	40288.3	48	26078.3	21	34163.1	65	35096.7	45.4874	7520.57	5.5	31088.9	55	5587.5	5	37032.5	38	30300.8	25.4918	47322.9	95	30127.2	27	134.5	0.02	14179.8	4.8375	407.58	0.7	19762.7	6.3494	44872	47	10690.6	7.5756	44402.6	60	15388.5	5.737	17289.4	18.4779
ORF1ab	61	10	LPQLEQPYVF	20046.3	27	3833.86	11	33042.6	41	1519.01	1.5	27714.8	25	23523.8	34	34352.5	42.9795	3907.53	4	32.25	0.3	49.16	0.3	16698	12	18044	8.8997	23354.9	12	30235.7	28	940.44	0.2	8286.6	1.7079	2111.3	1.5	25147.9	10.6702	46222.2	60	12296.5	8.5787	17990.5	7	17980	7.2271	9977.4	9.9172
ORF1ab	68	10	YVFIKRSDAR	27208.5	40	17656	31	3059.69	4.5	32440.1	27	20722.9	11	49.52	0.5	39	0.1426	29736	33	20333.1	28	25751.7	25	40874.9	55	36511.7	46.2915	47274.2	90	31029.4	32	37899.6	70	42395.5	67.9641	30053.7	14	33050.1	21.5844	33824.7	19	33216.5	30.5944	41746	44	37578.6	33.0271	16604.1	17.5668
ORF1ab	69	9	VFIKRSDAR	39782.3	85	35849.7	65	13653.6	11	27523	20	29898.6	33	130.07	1.1	99.6	0.378	29916.1	33	30849.7	50	28790.1	31	41868.6	60	43147.5	82.7817	46511.7	80	27350.2	18	33368.1	41	46028.6	90.0299	45641.3	60	37117.9	30.9879	12805	6.5	42704	58.0276	35432.9	25	44606.7	63.2967	29788.2	40.5967
ORF1ab	77	9	RTAPHGHVM	20044.8	27	3308.51	10	7592.69	7.5	8435.06	5.5	10203.7	3.5	1493.03	4	23166.4	19.4143	47.48	0.25	46.25	0.5	1711.03	2.5	29316.3	23	23957.4	14.4625	39518.5	32	7103.74	0.9	25248.5	15	12916.4	3.9724	43965.1	46	499	0.0133	35.78	0.25	14.3	0.0568	1911.28	0.6	182.6	0.062	40.7	0.0422
ORF1ab	79	10	APHGHVMVEL	23233.2	32	19945.7	34	37026.9	60	33248.1	29	25877.7	20	25070.1	37	36698.6	51.3552	17.39	0.08	23683	34	10314.5	8.5	18556.5	13	26436	17.9409	36332.4	25	29889.6	26	20703.6	9	26740.4	19.5047	23055.9	9	14875.6	3.709	43354.4	40	5011.3	4.1546	42687.4	49	17543.8	6.9515	9733.8	9.67
ORF1ab	84	9	VMVELVAEL	12.28	0.15	28.86	0.6	28547.8	29	8318.6	5.5	18883.7	9	8546.31	12	21437.4	17.201	15893.1	11	318.24	1.7	4531.97	4.5	15560.6	11	20337.5	10.7511	30930.5	18	1612.01	0.17	22036.2	11	10936	2.8629	42925.9	40	3223	0.3372	2780.27	2.5	88.8	0.336	10940.3	4	1249.5	0.4205	216.2	0.3115
ORF1ab	91	9	ELEGIQYGR	28254.3	42	30966	55	19782.1	16	44534.4	75	24069.7	16	3322.71	6.5	95.1	0.364	34419.1	49	38217.4	80	34446.6	45	45936.5	90	44549.8	90.4051	46616	85	31307.3	33	35181.5	55	47364.9	95.6996	46630.6	75	44955.1	68.9468	41270.4	33	46643.2	82.3212	38564.7	32	45271.4	68.1798	39621.2	69.5805
ORF1ab	107	10	LVPHVGEIPV	1793.82	5.5	103.56	1.4	29051.3	30	35276.4	33	21951	13	21838.7	30	24635.4	21.5014	750.27	1.4	10002.9	14	3609.95	4	39850	47	28456.8	21.5205	47811.8	99	34538.8	55	6135.62	1.3	22904.7	13.6376	37.64	0.15	18284.3	5.4192	45613.6	55	8985.1	6.5307	44941.5	65	17958.8	7.2136	7800.5	7.7822
ORF1ab	108	9	VPHVGEIPV	17957.9	25	13858.8	25	33509.6	42	44242.4	75	26581.7	22	36402.8	75	34263	42.6884	119.11	0.5	27164.1	41	419.56	1.1	32488.5	28	22679.8	13.0407	47104.2	90	26879.9	16	2167.01	0.5	18917.4	8.9255	75.44	0.25	14407.2	3.5135	25957.9	13	2023.2	2.2942	37254.8	29	9249.9	3.0528	9178.8	9.1093
ORF1ab	108	10	VPHVGEIPVA	30746.3	49	26296.2	44	41115.7	80	40448.6	49	34115.4	55	40329.7	90	41390.7	72.1016	2513.09	3	31074.8	55	7958.76	6.5	38698.5	43	24805.2	15.5314	45657.6	70	36368.2	75	12724.6	3.5	25929.8	18.1546	46.87	0.17	34525.4	24.5759	47645	75	24013.5	18.0416	47269.1	90	34049.4	25.0682	23121.6	27.4558
ORF1ab	110	9	HVGEIPVAY	22261.9	31	14857.2	27	4613.71	5.5	41752.8	55	4021.1	1.3	11517	15	14727.9	10.9537	19929.5	15	496.87	2.5	9.36	0.05	43646.2	70	38629	56.7237	29716.7	16	12444.5	2.5	27908.6	21	37514	46.3549	40167.3	30	22862.1	8.6272	15473.6	7.5	5773.6	4.6012	3923.29	1.2	15764.3	5.9252	380.6	0.5363
ORF1ab	110	10	HVGEIPVAYR	24544.6	35	24607.9	41	2554.29	4	43672.6	70	18607.8	8.5	72.21	0.7	41.4	0.1542	35349.4	55	5995.32	9.5	1423.96	2.5	45552	85	43346.9	83.9355	39442.9	32	28869.3	22	37555.8	70	44183.6	78.5846	44965.3	55	39504.8	38.8416	45468.8	55	36559.5	37.5308	33882.2	22	40173.4	41.1158	14697.7	15.1681
ORF1ab	112	10	GEIPVAYRKV	17893.7	24	8100.02	17	16010.3	13	39410	45	26145	21	23722.7	34	36207.6	49.4817	39304.9	75	29169.5	46	43717.6	95	423.73	1	712.2	0.4866	713.22	0.9	36738.4	75	31783.1	33	13090.5	4.0893	36550.4	22	39465.5	38.6944	47989.6	80	39473.2	45.5168	44729.5	65	37969.3	34.108	31377.2	44.2999
ORF1ab	114	9	IPVAYRKVL	34261.9	60	30702.8	55	36359.5	55	35134	33	24566.7	17	31003.6	55	33509.6	40.3623	10.82	0.05	24076.4	34	1244.02	1.9	36771.4	37	31941	29.7823	41947	41	29995.2	27	5593.84	1.2	23049.2	13.8278	9055.52	4	7184.9	1.1421	9559.53	5	1349.5	1.7936	24358.1	11	10865.8	3.6699	5567.4	5.6649
ORF1ab	114	10	IPVAYRKVLL	17451.4	24	11405.6	22	28607.5	29	22840.9	15	26679.4	22	13978.2	18	23395.4	19.7303	58.42	0.3	19092	26	12692.7	10	42323.1	60	34087.7	36.6197	42904.1	46	36187.6	70	8846.44	2	23556.2	14.5264	13077.3	5	14747.9	3.6563	41637.7	34	9524.4	6.8536	44847.2	65	19558	8.2442	13441	13.6632
ORF1ab	116	9	VAYRKVLLR	22538	31	19487	33	115.85	0.8	31773.8	26	27595.7	25	32.77	0.4	80.4	0.314	27295.8	27	32316	55	31923.4	38	42657.3	65	34755.5	39.0439	45192.6	65	26979.5	17	19021.7	7.5	32592.7	31.6335	44712.6	55	25088.6	10.6115	8814.24	5	26099.2	20.339	35068.3	24	30707.5	19.479	7992.8	7.9665
ORF1ab	116	10	VAYRKVLLRK	24842.5	35	26540.3	45	35.63	0.25	19451.4	12	32762.1	46	1687.63	4.5	3370.6	3.907	31506.8	38	35419.5	70	42403.8	85	45833.8	85	36256.2	45.1371	45993.7	75	30979.8	32	28318.9	22	33399.2	33.6987	44273.6	48	39098.3	37.3544	45733.2	55	37244.2	39.1933	44595.2	65	38718.1	36.2697	21902.8	25.3299
ORF1ab	134	10	HSYGADLKSF	26938.1	39	10084	20	23413.6	20	1814.45	1.7	5297.83	1.6	25134.5	37	25212.7	22.3926	21798.1	17	39.12	0.4	2843.79	3.5	31570.9	26	34839.8	39.3719	30287.4	17	19814.9	6	31711.3	33	13301.8	4.236	42226.6	37	15539.6	3.9757	29600.9	15	921.9	1.4435	21063.6	8.5	7373.3	2.4097	503.7	0.6936
ORF1ab	135	9	SYGADLKSF	32701.9	55	26642.2	45	31593.5	36	220.84	0.4	27506.3	25	28546.9	46	33882.9	41.482	21653.3	17	10029.5	14	19483	17	36343.8	36	41815.6	74.9598	21055.1	10	26440.6	15	31034.1	30	32223.9	30.7109	47086.4	80	24322.8	9.862	39207.6	28	23702.7	17.7312	2046.7	0.7	33574.2	24.1911	12251.5	12.3189
ORF1ab	141	9	KSFDLGDEL	3777.94	8	398.15	3.5	16414.8	13	28275.8	21	28453.8	28	9453.78	13	30496.9	32.4433	16484.5	12	3014.38	6.5	10223.6	8.5	3802.59	4	23232.4	13.6331	33504.5	21	1993.2	0.2	26016.3	17	14002.7	4.7166	43440.8	43	3881.4	0.4506	270.97	0.8	94.2	0.3495	21167.7	9	496.9	0.1741	430.9	0.6047
ORF1ab	162	10	NTKHSSGVTR	39843.1	85	38000.6	70	5824.34	6.5	43665.1	70	29964.7	33	417.8	2.5	132.3	0.4817	38441	70	33578.2	60	39236.9	65	44678.7	75	42210.2	77.298	45390.1	70	33967.4	50	39752.6	85	45636.3	87.652	45869	65	43240.5	56.9782	47760.1	75	43565.5	62.3029	45372.9	70	44898.7	65.3418	31850.9	45.4505
ORF1ab	165	9	HSSGVTREL	19557.4	27	16356.6	29	23866.9	21	32520.9	27	14928.5	5.5	14712	19	22981.4	19.1568	3244.45	3.5	6950.02	11	3096.32	3.5	18657.2	13	36466.3	46.0793	38147.2	29	16186	4	30411.2	28	26941.3	19.8457	45528.3	60	6584.4	1.0129	417.53	0.9	124.1	0.4156	12198.8	4	1877.2	0.6159	292	0.423
ORF1ab	173	10	LMRELNGGAY	21125.6	29	19170	33	27559.3	27	44464.6	75	8685.21	3	14832.7	19	21773.5	17.5969	12611	8.5	9.23	0.04	2389.65	3	45237.6	80	31187.6	27.755	36963.6	26	4777.38	0.6	37030.9	65	31285	28.4784	32124.7	16	28404.2	14.4124	47125.6	70	21492	15.6127	26572.2	13	33496.9	24.0478	2877.9	3.0826
ORF1ab	174	9	MRELNGGAY	33156.9	60	38763.8	75	32989.8	41	45011.1	80	14859.8	5.5	36829.1	75	32446.7	37.3448	21448.8	17	10734.2	15	1174.03	1.9	42250.8	60	34051.6	36.4942	26014.4	13	23567.7	10	31771.4	33	38269.2	49.0878	38201.3	25	29569.5	15.9113	28546.9	15	19440.9	13.774	1394.58	0.5	27296.7	15.1387	3378.7	3.5732
ORF1ab	175	9	RELNGGAYT	33140.7	60	9272.25	19	35210.1	49	40156.4	48	29143	30	20921.8	29	39177.5	61.6217	21978.1	17	18949	26	35001.2	47	211.1	0.6	469.9	0.3354	6613.86	4	28973.8	23	35520.8	55	28733.1	23.1059	42509.9	38	43093.9	56.0525	22564.8	11	35956.6	36.1552	26645.7	13	36705.8	30.7828	32457.3	46.9728
ORF1ab	176	9	ELNGGAYTR	27812.1	41	28314.9	48	9606.91	8.5	39166.4	44	19772.7	9.5	2541.85	5.5	69.5	0.2716	35273	55	24643.6	35	19477.6	17	39381.5	45	41135.3	70.8954	42967.2	47	29678.8	26	32532.2	36	45601.8	87.4413	46110.3	65	42009.2	49.8973	27072	14	41631.9	53.3576	26323.8	13	41479	46.1673	29123.1	39.0858
ORF1ab	176	10	ELNGGAYTRY	28022.3	42	32578	60	19454.6	16	39551.4	45	324.36	0.25	18960.6	25	4403.2	4.5466	41813.3	90	952.85	3.5	3660.17	4	44970.7	80	41050.4	70.3834	24291.5	12	33933.2	50	36076.6	60	39338.9	53.4461	46779.7	75	40757.8	43.9223	46295.3	60	38828.5	43.5775	34372.9	23	41367.4	45.7031	16022.2	16.805
ORF1ab	181	10	AYTRYVDNNF	30758.7	49	25311.9	42	32697.3	40	117.7	0.25	17478.8	7.5	19509.6	26	23680.9	20.1258	24459.5	21	873.52	3	20752.5	18	40421.4	49	39824.5	63.3034	23643.3	12	18532.5	5	34578.1	47	28801.6	23.2421	43305.2	42	29664.4	16.0357	45865	55	24551.8	18.6182	14318.5	5	34500.3	25.9233	6639.8	6.6553
ORF1ab	182	9	YTRYVDNNF	24084.3	34	7455.75	17	27716.6	27	9463.51	6	1367.21	0.6	18382.1	24	12733.1	9.5585	10299.7	7.5	268.78	1.5	995.36	1.7	39368.2	45	36967.6	48.4064	39023.1	31	4878.51	0.6	22700	11	21130	11.4179	32360.5	16	9661.4	1.7983	11250.1	6	1192.2	1.6763	2973.27	1	9604.7	3.1918	199.4	0.2812
ORF1ab	190	9	FCGPDGYPL	3687.04	8	6021.84	15	35929.7	55	16380.9	10	34145.3	55	33929.2	65	35342.5	46.3886	19332.7	14	12539.1	17	1054.99	1.8	20968.1	15	34077.8	36.5851	44480	60	16948.4	4	22812.7	12	30463.9	26.642	22670.2	9	13515.5	3.15	3.54	0.01	803.6	1.3317	434.7	0.15	2597.4	0.8478	4216	4.3755
ORF1ab	207	9	RAGKASCTL	17256.1	24	7315.83	16	27894.7	28	6073.01	4	31031.1	38	14683	19	36203.7	49.4677	712.94	1.4	1162.17	3.5	6974.05	6	14922.2	11	28470.7	21.5481	41807.5	41	22778.2	9	20365.2	8.5	15080.7	5.4735	46556	75	3292.1	0.3491	4.27	0.02	193.3	0.5512	19265.9	7.5	2730	0.8909	1906.7	2.1642
ORF1ab	214	9	TLSEQLDFI	26.42	0.4	30.56	0.6	18829.6	15	15627.4	9.5	17632.5	7.5	29671.1	49	26514.8	24.4947	29767.3	33	14914.4	20	29371.2	32	26939.3	20	34175.6	36.9245	43657	55	27354	18	20858.3	9	20188	10.3126	44742.6	55	15298.7	3.8803	34824.8	21	14036.5	9.7114	40021.5	37	11777.5	4.0154	5228.1	5.3552
ORF1ab	216	10	SEQLDFIDTK	24425.1	35	6048.22	15	74.5	0.5	43002.1	65	35115	60	4885.54	8	20788.9	16.4851	38113.4	70	25281.5	37	42815.9	90	5338.11	5	7829.1	3.5291	5515.54	3.5	37210.4	80	40878	95	31043.9	27.9212	45788.2	65	42213.4	51.0373	48602	95	39233.5	44.7889	46387.6	80	35701.5	28.3949	27516.7	35.7297
ORF1ab	223	10	DTKRGVYCCR	38126.2	75	42545.8	85	18392.5	15	43777.2	70	16049.1	6.5	713.75	3	78.6	0.3074	37440.2	65	39960.5	85	43722.7	95	45725.8	85	43481.2	84.7102	46989.2	90	37419.2	80	40790.9	90	46038.6	90.0841	46669.5	75	46793.9	84.0639	48514.2	95	47222.1	86.823	46438.8	80	47397.2	86.7202	40238.2	71.9748
ORF1ab	231	10	CREHEHEIAW	36528.7	70	39333.8	75	42487.4	90	35658.6	34	36191.6	70	38440.2	80	41282.4	71.5553	35951.9	60	18530.9	25	30810.6	35	6729.87	6	18579.9	9.2884	347.71	0.5	33140.7	44	36326.9	60	21539	11.9038	39608.8	28	41470	47.1894	45999.2	55	37593.2	40.075	24752.6	12	39573.2	39.0059	22436.7	26.2535
ORF1ab	232	9	REHEHEIAW	33462.9	60	31728.5	55	36306.1	55	28948.8	22	30616.9	36	32952	60	41873.5	74.5214	20278.8	15	4459.74	8	17054.4	14	663.89	1.4	4678.4	2.278	75.78	0.12	25829.5	14	30717.4	29	12609.2	3.7898	43077.1	41	36172.7	28.4123	14443.1	7	28349	23.0671	11282.3	4	31452.3	20.6157	17498.5	18.7585
ORF1ab	232	10	REHEHEIAWY	34331.3	60	31611.3	55	31771	37	40094.8	48	22832.7	14	22137.5	31	37457.2	54.2806	34483.9	50	464.18	2.5	12137.2	9.5	7384.31	6	8682.9	3.8955	80.42	0.12	30943.3	31	39969.6	85	26201.7	18.6021	46447.8	70	40710.7	43.7146	45742.1	55	36924.9	38.4156	26826.2	13	40203.8	41.2283	20481.3	23.0437
ORF1ab	234	9	HEHEIAWYT	20312.7	28	7906.57	17	36176.7	55	41681	55	27197.3	24	25408.5	38	24200.8	20.8575	32555.4	42	31698.6	55	20276.2	17	48.55	0.12	354.1	0.2425	919.48	1	29498.3	25	31331.7	31	22639.6	13.2854	26748.2	12	43866.8	61.0127	38389.9	26	37792.3	40.6054	20125.4	8	35317.3	27.577	25977.2	32.7094
ORF1ab	242	10	TERSEKSYEL	33552.4	60	27146.5	46	37206.4	60	27962.7	21	34628.2	60	28853.1	46	39194.8	61.7007	27432.6	27	18516.2	25	35287.9	48	120.47	0.4	6579	3.0014	8257.62	4.5	32961.2	43	36053.2	60	30745.7	27.258	46746.3	75	36699.8	29.83	38059.4	25	34726.2	33.4712	22642.1	9.5	35141.2	27.2123	23678.6	28.4467
ORF1ab	243	9	ERSEKSYEL	34566.1	60	32196.7	60	36334.7	55	27477.4	20	27767.9	25	38019.9	80	28717.6	28.5925	31304.9	38	30065.7	48	22678.1	20	12168.9	9	33478.8	34.5448	39574.1	32	27114.2	17	29924.9	26	38582.2	50.333	46899.3	80	32152.8	19.9195	703.81	1.2	23492	17.5213	1517.97	0.5	26287.1	14.0776	12320.1	12.3937
ORF1ab	246	10	EKSYELQTPF	23171.4	32	8189.99	18	23305.2	20	16296.5	10	1311.98	0.6	11341.9	15	20939.3	16.6477	28177.4	29	208.07	1.3	6610.14	6	18227.6	13	28690.9	21.9847	28985.1	16	2557.58	0.25	24264.7	14	14396.3	4.9831	42562.4	39	24707.7	10.2311	39745.8	29	5896.8	4.678	26130.6	13	18539.3	7.5818	2478.1	2.7111
ORF1ab	247	9	KSYELQTPF	13056.2	19	214.82	2.5	8554.82	8	5184.08	3.5	14334.9	5.5	1802.44	4.5	17946.4	13.5664	11632.7	8	34.57	0.4	1105.68	1.8	3775.37	4	19867.7	10.3369	33252.8	20	182.54	0.01	18332.6	7	3336.4	0.3418	41237.3	33	3106.6	0.3166	801.69	1.3	37.9	0.1714	3898.78	1.2	728.1	0.2501	110.1	0.1351
ORF1ab	247	10	KSYELQTPFE	28608.1	43	10513.3	21	13282.9	11	18311.6	12	27435.8	24	7272.19	10	29133.5	29.4498	27801.6	28	934.34	3.5	21768.4	19	21637.8	15	34677	38.7565	41135.7	38	3594.98	0.4	32733.4	37	21705.6	12.1067	44916.2	55	30271.4	16.8916	38954.3	27	13560.2	9.4056	33893.9	22	27110.4	14.9353	8113.7	8.082
ORF1ab	248	10	SYELQTPFEI	10875.7	16	8240.66	18	30842.3	34	88.13	0.17	35331.1	65	16739.6	22	24070.4	20.6755	35724.3	55	30922.2	55	37317.7	60	92.21	0.3	467.8	0.3338	258.09	0.4	32317.1	39	23008.8	12	6782.3	1.1858	40290	30	24786.1	10.3099	40213.4	30	25055.2	19.16	23034.2	10	23057.7	10.9448	17774.8	19.1374
ORF1ab	249	9	YELQTPFEI	3177.23	7.5	772.02	4.5	33446.6	42	3068.27	2.5	28423.6	27	32670.4	60	33078.4	39.1135	25819.8	24	16252.2	22	12350.8	10	19.31	0.03	50.3	0.0134	205.27	0.4	22393.1	8.5	7399.18	1.6	1241.3	0.0597	25385.1	11	25687.1	11.2227	1594.21	1.8	4919.4	4.0984	4049.13	1.3	4544.3	1.4767	4397.1	4.5451
ORF1ab	249	10	YELQTPFEIK	15258	21	12479.2	23	668.3	2.5	18177	11	34065.6	55	6976.39	10	11168.2	8.545	39085.6	75	26072.7	38	37862.7	60	141.33	0.5	1327.3	0.8101	1478.61	1.4	35025.8	60	24733.6	14	12298.5	3.6005	40477.9	31	39819.8	39.9953	39480	28	34877.9	33.7931	31515.6	18	33176.6	23.4698	28055.4	36.8338
ORF1ab	252	10	QTPFEIKLAK	28781.7	44	28069.1	47	59.92	0.5	44699.5	75	25075.6	18	1603.55	4.5	2461	3.2836	14662.2	10	33279.8	60	17187.2	14	44066.6	70	35088.8	40.3388	42480.5	44	29792.4	26	28713.5	23	39929.4	55.9387	19343.8	7.5	39582.7	39.1301	48099.2	85	38418.1	42.3606	47163.9	90	37291.8	32.2823	24916.3	30.7047
ORF1ab	255	9	FEIKLAKKF	30456.3	48	15731.2	28	38509.7	65	15131.9	9	15500.8	6	37354.4	75	41156.2	70.9165	28640	30	5206.4	9	9959.68	8	101.74	0.4	4332.1	2.1409	68.62	0.12	21751.9	7.5	19000.5	7.5	13435.3	4.3275	34921.3	19	37202	31.2346	20369	9.5	22952.1	16.9766	8297.11	3	28778.5	16.8456	8783.4	8.7197
ORF1ab	268	10	GECPNFVFPL	5439.15	10	2366.46	8.5	32979.1	41	23046.9	15	29450.4	31	17290.3	23	27716.3	26.6113	35101.3	55	4925.72	8.5	39575	70	21.47	0.04	107	0.0553	636.44	0.8	33582.5	48	35057.6	50	12662	3.8215	43157.8	42	34898.7	25.3726	36829.9	23	32511.8	29.335	20680.6	8.5	28655.8	16.6998	26439.2	33.5863
ORF1ab	270	9	CPNFVFPLN	29246.9	45	31798.2	55	33924	44	35669.1	34	27616.3	25	21034.6	29	24759.1	21.6865	22542.1	18	35367.4	70	1159.24	1.9	44230.9	75	33157.9	33.4772	38480.5	30	31194.4	33	4897.23	1	32348.2	31.0203	91.88	0.3	40202.5	41.5657	44891.9	47	35091.4	34.2364	41833.7	45	36922.9	31.3333	29234.5	39.3425
ORF1ab	270	10	CPNFVFPLNS	26525.1	39	28236.6	48	39148.2	70	40540.6	49	32253.9	43	25253.4	37	24230.6	20.899	28730.6	30	37441	75	14999.4	12	40806.8	55	23761.7	14.2227	40553.3	36	38176.9	90	14033.3	4	26458	19.0212	194.24	0.5	39906.9	40.3566	49024.5	99	35916.1	36.066	46885.6	85	37760.4	33.5317	27859.7	36.4342
ORF1ab	273	9	FVFPLNSII	93.2	1	22.94	0.5	18566	15	10916.1	6.5	7562.84	2.5	16244.6	21	15964.8	11.9089	10953.8	7.5	2542.05	5.5	862.74	1.6	15653.1	11	20222.3	10.6504	38939.6	31	5291.65	0.6	1995.92	0.4	2054.7	0.1527	3895.67	2.5	2471.3	0.2197	161.97	0.6	21.3	0.0914	3192.01	1	309.7	0.1098	39.3	0.0394
ORF1ab	273	10	FVFPLNSIIK	3546.53	8	1402.96	6	24.6	0.15	25450.3	18	21333.8	12	3542.39	6.5	2594.1	3.3754	29125.6	31	17106.9	23	16843.3	14	35342.5	34	31452.9	28.4515	44140.1	55	20471.1	6.5	12748.7	3.5	15269.9	5.6273	17860.6	6.5	23503.5	9.1619	21050.6	10	6868.2	5.2615	29665	16	15577.4	5.8322	3674.9	3.8614
ORF1ab	275	9	FPLNSIIKT	17536	24	6186.22	15	38330.5	65	44203.2	75	27956	26	36630.8	75	32808.6	38.3549	6206.13	5	38265.8	80	543.57	1.2	37900	40	26163.4	17.5308	46125.3	75	32367.5	39	6279.28	1.3	29460.3	24.5481	22.08	0.09	31066	18.0966	26304.2	13	9479.7	6.8276	29639	16	17614.9	6.9922	11875.1	11.909
ORF1ab	275	10	FPLNSIIKTI	263.19	1.9	1912.81	7.5	37613.6	60	22190.2	15	27786.9	25	23576.8	34	32327.9	37.0127	2032.84	2.5	6878.65	11	2932.98	3.5	31793.7	27	21880.5	12.213	41030.8	37	30881.4	31	182.55	0.03	5809.7	0.9055	45.33	0.17	15951.7	4.1763	41444	33	2307.5	2.4752	34400.8	23	6947.2	2.2656	2739.9	2.9488
ORF1ab	278	10	NSIIKTIQPR	28384.9	43	17955.9	31	1857.68	3.5	43021.7	65	21621.2	12	327.17	1.8	131.2	0.4784	36889.7	65	26857.8	40	37731	60	45625	85	41422	72.6166	45162.8	65	34904.7	60	40493.7	90	43627.8	75.0983	44865.2	55	42790.9	54.2463	46816.7	65	40141.2	47.7291	47119	90	41996.5	48.4753	27689.3	36.084
ORF1ab	279	9	SIIKTIQPR	19749.4	27	4868.7	13	202.62	1.1	36941.6	37	6365.05	1.9	63.82	0.7	57.8	0.2199	23216.9	19	10816.4	15	28555.8	30	41119.3	55	39951.4	64.017	42314.4	43	24261.6	11	34679.6	48	43918.6	76.9279	44144.8	48	35474.3	26.6794	22245.3	11	30125	25.5699	35867.6	26	37285	32.2644	15808	16.5299
ORF1ab	282	9	KTIQPRVEK	37122.4	70	23752	40	22.9	0.15	44770.2	75	29355.6	31	137.03	1.1	4111.5	4.3724	19858.9	15	25530.6	37	38826.8	65	39440.8	46	37420.4	50.5272	46639.2	85	20688.2	6.5	36511.7	60	39721.7	54.9983	46823.7	75	32238.2	20.07	17030.2	8	27491.4	22.0322	38187.3	31	29334.7	17.5627	17160.4	18.3031
ORF1ab	282	10	KTIQPRVEKK	37281.4	75	33365.6	60	51.84	0.4	44367	75	36541.3	70	508.27	2.5	11357.6	8.6706	32085.8	40	33508.9	60	44891.9	99	44418.4	75	41424.7	72.6327	47003.9	90	32107.6	38	41448.5	95	42427.2	68.1339	47695	90	42246.3	51.2213	47068.6	65	41641.8	53.3967	46921.6	85	41564.4	46.537	30876.7	43.0808
ORF1ab	283	9	TIQPRVEKK	34988.3	65	41156.2	80	60.12	0.5	41693.2	55	29667.3	32	1785.22	4.5	3155.3	3.7659	31848.8	39	33654.2	60	40703.6	75	46631.1	95	43703.8	85.9388	48072.2	99	32049	37	35627.4	55	44754.7	82.1787	47815.4	95	39102.9	37.3709	44042.8	43	43435.1	61.6072	35096.7	24	43113.9	54.1998	30352.4	41.8866
ORF1ab	296	9	FMGRIRSVY	19982	27	11052.3	21	11857.1	10	24938.9	17	11166	4	4906.15	8	10879.8	8.3603	17076.5	12	60.4	0.6	266.24	0.8	41826	60	28435	21.477	41393.4	39	1474.09	0.15	29481.4	25	24693.8	16.2113	35819.9	21	14175.2	3.4205	12973	6.5	4663.7	3.9453	2357.85	0.8	16181.8	6.1579	230.8	0.3354
ORF1ab	304	9	YPVASPNEC	35281	65	30027	55	38545.1	65	41046.4	55	28277.6	27	40710.7	90	40087.4	65.7721	3727.07	3.5	33572	60	77.84	0.4	36709	37	32334.6	30.906	43134.9	48	27177	17	6505.42	1.4	36481.7	42.7997	382.53	0.6	25388.4	10.9069	1766.87	1.9	3926.3	3.4972	24550.2	11	12456.7	4.3052	9996.4	9.9363
ORF1ab	312	10	CNQMCLSTLM	3967.73	8.5	451.42	3.5	22682.5	19	11160.2	7	17434.4	7.5	6236.15	9	18059	13.667	25541.6	23	45.77	0.5	13803.2	11	15060.4	11	6205	2.8656	6401.31	4	25830.9	14	25228.8	15	4277.7	0.5254	39446.3	28	27526.2	13.3022	47530.2	75	9119.8	6.6132	42986.3	55	15171.1	5.6259	2649.4	2.8693
ORF1ab	313	9	NQMCLSTLM	819.38	3.5	31.76	0.6	15074.2	12	6345.8	4.5	11837.9	4	6936.87	10	11406.7	8.7029	15908.2	11	52.42	0.5	1130.1	1.8	10540.3	8	2345.1	1.2698	1528.83	1.4	15602.6	3.5	17026	6	5225.5	0.7467	41135.3	33	16442.3	4.4168	22564.3	11	719	1.247	20415.5	8.5	2996.1	0.9764	512.2	0.7035
ORF1ab	313	10	NQMCLSTLMK	11641.5	17	3033.94	9.5	72.86	0.5	24868.9	17	22827	14	2262.12	5	3333.6	3.8834	29279.8	32	1964.36	5	20281.5	17	27895.6	21	13693.7	6.1829	7606.08	4	28666	22	31929.2	34	18711.6	8.7074	44972.1	55	38978.7	36.9313	47526.1	75	24831.2	18.9125	43848.3	60	30057.6	18.5437	13546.2	13.787
ORF1ab	314	9	QMCLSTLMK	17435.8	24	22005.7	37	45.72	0.4	40126.9	48	25086.4	18	1568.44	4.5	4650.3	4.7123	28818.1	30	19804.6	27	32817.1	40	41182.1	55	35455.5	41.766	40136.4	34	28061.8	20	33773.1	43	39086.9	52.4159	47084.9	80	41328.9	46.5229	45853.6	55	41354	52.2574	38967.4	34	40932.8	43.9226	30509.7	42.2457
ORF1ab	328	9	ETSWQTGDF	39002.4	80	38264.6	75	26574.2	25	22129.6	15	151.38	0.15	38514.7	80	22237.1	18.1571	23557.7	20	10683.5	15	4056.85	4	44036.6	70	43241	83.3234	37847.5	28	18032	4.5	27268	19	36485.2	42.8112	47218	85	29926.2	16.4069	31808.2	17	21764.8	15.8555	31799.6	19	30754.3	19.5486	8163.5	8.1295
ORF1ab	331	9	WQTGDFVKA	6715.68	12	15.17	0.3	35763.4	55	37469.8	38	24825.9	18	36354	75	34654.9	43.9683	29556.1	32	8924.02	13	25065.5	24	13360.5	9.5	7123.1	3.2404	34113.2	21	31741.5	36	33393.8	41	22795.2	13.4926	15607.8	6	39407.5	38.4768	39033.6	27	15973.6	11.0374	39631.1	36	19892.2	8.4731	9861.1	9.8
ORF1ab	341	9	CEFCGTENL	18561.6	25	6122.82	15	34996.2	48	28919.3	22	25218.1	19	25069.1	37	33824.3	41.3022	28330.3	29	10161.3	14	17480.1	14	75.68	0.25	174.8	0.1083	666.3	0.8	24230.6	11	19936.2	8	4347.3	0.5415	41346.8	34	33325.6	22.0979	25326.7	12	17111.3	11.9057	18337.2	7	20103.8	8.6224	10919.2	10.8901
ORF1ab	351	9	KEGATTCGY	34197.1	60	32021.6	55	20578.8	17	42747.4	65	21677	12	19565.6	26	39055.2	61.0644	24235.1	21	515.78	2.5	15701	13	7644.2	6.5	19832.1	10.3051	102.15	0.17	29440.9	25	32249.3	35	33278.4	33.3732	47770.4	90	43574.5	59.0743	43889.1	42	39112.3	44.4208	33835.7	22	42776.1	52.4153	28933.7	38.6747
ORF1ab	357	9	CGYLPQNAV	18719.7	26	8678.16	18	30103.8	32	39184.3	44	32823.1	46	25037.1	37	23880.3	20.4083	22387.5	18	21286.2	29	20151.3	17	23720.9	17	21279.3	11.6267	46305.8	80	21900.7	8	8131.98	1.8	3604.9	0.3878	1235.82	1.1	8444.2	1.4666	10314.5	5.5	1050.1	1.5565	17754.6	7	3665.7	1.1868	2051.2	2.306
ORF1ab	359	10	YLPQNAVVKI	237.2	1.8	737.83	4.5	19437.2	16	4238.89	3.5	24699.1	18	28323.8	45	32429.5	37.2968	4052.02	4	4689.04	8.5	20744.4	18	37280.2	38	29072.4	22.7837	45101.8	65	25766.2	14	2384.43	0.5	16435	6.585	3723.4	2	8049.4	1.3535	41274.4	33	7649.7	5.7305	31649.2	19	11487.6	3.9067	5736.9	5.8144
ORF1ab	360	9	LPQNAVVKI	27656.4	41	24957.3	42	33123.5	41	24097.5	16	27087.5	23	32843	60	37489.7	54.4044	1033.96	1.7	27918.6	43	3880.31	4	38062.3	41	28867.4	22.3552	44961.9	65	32161.5	38	199.4	0.04	9166.9	2.0642	465.07	0.7	16672.2	4.531	41847.3	34	5328.5	4.341	40690	40	11148.9	3.7793	9114.8	9.0438
ORF1ab	360	10	LPQNAVVKIY	28871.2	44	27132.7	46	21407	18	38251.8	41	20068.6	10	17906.5	24	31360.5	34.5501	11282	8	16.06	0.12	120.41	0.5	42299.8	60	31909.2	29.6936	5421.34	3.5	36318.2	70	3646.02	0.8	24233.2	15.5085	5974.01	3	36148.1	28.3506	48475.4	90	24712	18.7873	42276.9	47	31692.1	20.9883	6120.8	6.16
ORF1ab	369	10	YCPACHNSEV	9446.84	15	12326.6	23	39518.5	70	25046.8	17	28504.9	28	32974.1	60	34708.5	44.1468	111.32	0.5	29395.3	46	1703.13	2.5	31022.7	26	32041.4	30.064	44118.6	55	26337.8	15	3319.73	0.7	29235.2	24.0994	251.99	0.5	21084.1	7.2723	34880.9	21	7233.7	5.4736	42600.2	49	17131.7	6.7128	9618.1	9.5504
ORF1ab	370	9	CPACHNSEV	29033.8	44	14410.5	26	33776.1	43	40057	47	22889.1	14	31137	55	29043.2	29.2591	46.72	0.25	33650.6	60	352.59	1	38776.4	43	27615.4	19.9144	42628.3	45	22053.8	8	782.78	0.15	20340.4	10.4902	55.56	0.2	16118.2	4.2587	30774.6	16	3456.4	3.216	41274.9	42	9821.8	3.2744	7417.3	7.4104
ORF1ab	376	9	SEVGPEHSL	32852.3	55	11283.9	22	34581.1	46	37368.2	38	30227.5	34	37164.9	75	40179.4	66.2145	15753.7	11	13723	19	22867.3	21	89.14	0.3	1348.1	0.8211	1015.76	1.1	27317	18	32305.6	35	21713.1	12.1162	44835.6	55	33413.3	22.2754	514.85	1	16827.5	11.6946	14718.7	5.5	21057.2	9.3052	17259.5	18.4375
ORF1ab	385	9	AEYHNESGL	31871.2	55	12028.3	23	35403	50	40467	49	30375.3	35	36042.7	70	40842.2	69.3698	21201.2	16	14684.6	20	28958.1	31	96.77	0.3	1030.2	0.6699	562.56	0.7	27306.1	17	31362.6	32	18260.2	8.2569	46258.7	70	35141.2	25.8968	2269.49	2.5	17174.8	11.9523	13782.9	5	26984.8	14.8062	16208.3	17.0434
ORF1ab	394	9	KTILRKGGR	40738.4	85	30687.2	55	2309.6	4	45305.2	80	23253.3	15	17.55	0.2	357.4	0.9873	26054.9	24	32474.8	55	41673.3	80	45537.2	85	42723.4	80.3088	47553.8	95	29319.8	24	38603.9	75	45687.7	87.9651	47363.8	85	42469.9	52.4681	42864.2	38	42190.1	55.6518	42779.8	50	43561.7	56.7176	30040.7	41.1655
ORF1ab	402	10	RTIAFGGCVF	18280.5	25	6309.38	15	10211.3	9	2805.41	2.5	5550.32	1.7	3740.04	7	21846.7	17.6823	2565.01	3	5.79	0.01	10711.9	8.5	25743	19	26914.5	18.7163	16722.7	8	19169.6	5.5	27819	21	10076.6	2.4581	41382.6	34	11234.2	2.3306	29541.4	15	2069.8	2.3255	36707.4	28	8761.7	2.886	808.5	1.0381
ORF1ab	403	9	TIAFGGCVF	21302.4	29	7196.81	16	13941.9	11	2930.41	2.5	3439.17	1.1	17632.1	23	24636.1	21.5026	5547.5	4.5	19.25	0.17	269.89	0.8	36594.8	37	36676	47.0568	39001.5	31	11081.9	1.7	17098.5	6	25906.8	18.1165	39941.9	29	7991.6	1.3397	2636.25	2.5	954.5	1.4727	18424.7	7	9043.7	2.9764	1060.2	1.2954
ORF1ab	404	10	IAFGGCVFSY	8980.78	14	6467.66	15	784.92	2.5	13297.9	8	9716.68	3	7302.63	11	7827.8	6.521	33224.8	44	90.41	0.8	127.2	0.5	33329.9	29	26704.8	18.3756	10268.9	5.5	3743.32	0.4	21823.5	10	11437.4	3.1149	32798.7	17	23745.8	9.3605	29313.4	15	3843.8	3.4504	33917	22	13908.6	4.9782	510.1	0.7009
ORF1ab	411	9	FSYVGCHNK	21613.5	30	18464.6	32	73.68	0.5	43839.8	70	22355.1	13	649.24	3	716.6	1.5828	33913.4	47	22403.7	31	21710	19	36740.4	37	28742.8	22.0931	46952.1	90	24490.8	11	19464.5	8	25023.5	16.7295	22947.9	9	24149.2	9.7077	4363.09	3	9576.3	6.8837	19509.2	8	13975.1	5.0108	3958.3	4.1312
ORF1ab	417	10	HNKCAYWVPR	33809	60	37119.9	70	11667.6	9.5	36076.6	35	30008.5	33	16.74	0.17	44.6	0.1674	39003.6	75	30980.8	55	39215.6	65	38714.8	43	28391.9	21.3912	43788.6	55	35273.4	65	39935	85	41224	61.9255	42852.6	40	45170.1	70.6132	48088.8	85	45058.4	71.0604	41894.4	45	44112.4	59.888	35580.4	55.7335
ORF1ab	422	9	YWVPRASAN	38922.3	80	21211.1	36	39545.4	75	19254.6	12	32020.5	42	32049.7	60	25407.9	22.7058	28596	30	14692.6	20	3650.8	4	40207.7	49	42043.8	76.3147	42934.7	46	20634.5	6.5	28022	21	44434.8	80.1499	39536.5	28	38595.2	35.6009	710.46	1.2	36138.7	36.5557	2691.85	0.9	43279.9	55.0792	24478.6	29.8971
ORF1ab	422	10	YWVPRASANI	14800.4	21	2656.61	9	35674.5	55	75.23	0.15	19431.3	9.5	27170.8	42	21759.7	17.5807	26648.2	25	4712.7	8.5	25228	24	34392.3	31	36194.3	44.8651	37824.6	28	25601.4	14	20964.4	9	21428.8	11.7738	40140.8	30	14558.4	3.5773	7667.81	4.5	11969.4	8.3709	8639.74	3	23974.8	11.7915	7866.6	7.846
ORF1ab	445	9	GLNDNLLEI	14.57	0.2	73.11	1.2	15624.9	13	30513.4	24	22958.8	14	22482.2	32	35804.8	48.0185	23981.8	20	6420.53	10	32130.6	38	19978.7	14	27602.3	19.8918	33719.8	21	7745.61	1	24610.6	14	18866.9	8.8722	44946.9	55	9186.3	1.6707	23537.6	11	4251.9	3.7044	23639.2	11	4141.2	1.3454	1543.1	1.8006
ORF1ab	456	9	KEKVNINIV	24767.6	35	19240.5	33	33962.9	44	36825.1	37	33654.9	55	22166.2	31	41995.6	75.1315	27138.5	26	16058.7	22	41686.4	80	180.77	0.6	472.7	0.3377	13594.7	6.5	21762.7	7.5	28818.7	23	11505.3	3.1533	36709	22	40177.3	41.4641	40907.6	32	33221.2	30.6031	32518.4	20	35675.2	28.337	22147.1	25.7515
ORF1ab	459	10	VNINIVGDFK	28923.4	44	34300.9	65	73.21	0.5	29689.1	23	28134.5	27	3493.14	6.5	5670.1	5.3199	37939.8	70	25580.9	37	36876.2	55	42035.6	60	36352.4	45.5677	36019.7	24	28679.1	22	37666.5	70	35976	41.1669	44802.7	55	44028	62.1419	47985.4	80	43233.5	60.5274	43995.1	60	42341.4	50.0982	29325.8	39.552
ORF1ab	465	9	GDFKLNEEI	24383.2	34	19119.5	33	36911.3	60	33117.8	28	35024.3	60	34520.5	65	44099	85.6407	32606.8	42	24890.4	36	34841.7	47	130.54	0.4	1216.9	0.7607	16037.1	7.5	24943	12	28504.3	22	11864.3	3.3527	41989.7	36	44036.6	62.2019	42544	37	39269.1	44.897	42214.7	47	35708.8	28.4111	33063.4	48.5232
ORF1ab	468	9	KLNEEIAII	36.42	0.5	215.51	2.5	25572.9	24	12426	7.5	28346.2	27	14626.1	19	35704.6	47.6716	26078.1	24	2119.33	5	33955.6	44	27617.2	21	27846.4	20.3434	36706.6	26	21918.9	8	25258.3	15	11674.7	3.2482	45565.3	60	11201.3	2.3197	25311.4	12	6103.8	4.8035	28693	15	8329.3	2.7415	2791.4	2.9929
ORF1ab	471	9	EEIAIILAS	23569.7	33	10949.3	21	37183.5	60	43961.3	70	16643.7	7	36358.3	75	33106.3	39.194	26995.9	26	20407.6	28	21689.4	19	712.79	1.4	1039.9	0.675	213.65	0.4	30783	31	29060.8	24	31561.3	29.1192	35111.9	20	46751.8	83.7058	26629.8	13	39084.3	44.3359	36226.8	26	40136.8	40.9814	30566.9	42.3753
ORF1ab	471	10	EEIAIILASF	16499.5	23	9784.3	20	33453.8	42	17681	11	230.31	0.2	23428.3	33	20701.4	16.3899	27735.2	28	500.71	2.5	16581.7	14	520.85	1.2	5021	2.404	19.65	0.01	24584.5	12	29121.2	24	20166.4	10.2874	40594.6	31	40653.9	43.4641	45154.5	49	30445.1	26.0421	41704.9	44	35726.6	28.4502	12481.9	12.5684
ORF1ab	472	9	EIAIILASF	12247	18	4357.57	12	25181.9	23	7909.4	5	20.15	0.04	19671.3	26	10655.6	8.2158	16713.3	12	606.94	2.5	1486.07	2.5	37323.3	39	37196.3	49.4583	26734.9	14	10127.8	1.5	19672.4	8	28991.7	23.6186	36520	22	28450.7	14.4725	22442.3	11	10068.8	7.1876	30811.6	18	22006.8	10.0435	2428.9	2.6635
ORF1ab	472	10	EIAIILASFS	16468.3	23	11244.1	22	32580.8	39	25931.8	18	810.25	0.4	22779.4	32	15433.2	11.5037	31338.2	38	11081.7	16	25683.5	25	44093.3	70	37659.6	51.7401	36883.8	26	26745	16	27976.6	21	37215.7	45.3026	38626.1	26	42978.9	55.3243	46419.2	60	36859	38.2565	45951.9	75	41628.3	46.8132	23286.6	27.7491
ORF1ab	478	10	ASFSASTSAF	28736.5	44	8790.14	18	8360.82	7.5	4529.28	3.5	8186.89	2.5	14880.1	19	27272.5	25.8078	10580.3	7.5	7.85	0.03	2987.49	3.5	22264.8	16	27464.9	19.6541	9194.23	5	2557.41	0.25	32970.5	39	10075.9	2.4578	39233.5	27	8639.2	1.5241	23122.4	11	539.2	1.0506	26760.6	13	7676.9	2.5086	431.7	0.6058
ORF1ab	479	9	SFSASTSAF	30557	48	14788.9	26	14406.9	12	695.27	0.9	8574.93	3	11600.5	15	17012.4	12.7539	6364.09	5	228.11	1.4	187.69	0.7	22025.4	16	35449.4	41.7422	7628.83	4.5	9469.14	1.4	28530.8	22	25974.4	18.2284	46091.4	65	4900.8	0.644	4453.37	3.5	2593.5	2.6715	1889.95	0.6	11068	3.7483	809.6	1.0391
ORF1ab	480	9	FSASTSAFV	101.36	1.1	15.51	0.3	14401.3	12	14111.1	8.5	2540.62	0.9	11217.5	15	8477.9	6.8857	15405.5	11	1798.64	4.5	2740.52	3.5	29916.5	24	27718.1	20.1006	44568.2	60	13812.9	3	5774.84	1.2	6737.4	1.1723	10420.5	4	1856.2	0.1425	62.49	0.4	28.8	0.1264	31489	18	171	0.0574	41.1	0.0432
ORF1ab	483	10	STSAFVETVK	4990.52	9.5	4426.33	12	14.45	0.06	34587.4	31	26008.5	20	1323.85	4	5810.3	5.3954	31800.3	39	26278.3	39	38672.9	65	36033.7	35	36379.2	45.6872	40895.7	37	33249.2	45	37241	65	32717.5	31.9445	44113.8	47	34682.2	24.9056	47314.7	70	32036.8	28.5388	46119.3	75	31827.8	21.2095	15967.2	16.7346
ORF1ab	484	9	TSAFVETVK	36471	70	39500.5	75	46.54	0.4	41474.9	55	24213.1	17	3833.74	7	3219.9	3.8092	23585.3	20	25344.2	37	19258	16	45157.9	80	38823.4	57.7678	47271.7	90	23795.7	10	33287.7	40	39529.6	54.2213	43457.2	43	35363.2	26.4153	36288.4	23	26056.1	20.2896	43975.2	60	25953.9	13.7242	12400	12.4803
ORF1ab	488	9	VETVKGLDY	33762.5	60	36862.6	70	27413.9	27	44024.7	70	24389	17	36059.8	70	42645.8	78.4064	32565.3	42	7696.99	12	17798.1	15	14772.3	11	25065.5	15.8699	173.82	0.3	26517.7	16	30345.8	28	34003.8	35.335	46837.4	75	42152.2	50.6949	40757.8	31	41284.7	51.9819	30113.2	17	42073.8	48.8251	30282.5	41.7256
ORF1ab	488	10	VETVKGLDYK	35043.6	65	34400.8	65	74.49	0.5	45782.7	85	22948.2	14	6643.56	9.5	11091.2	8.4937	40780.8	85	29683.6	47	39344.4	70	20820.9	15	27240	19.2624	1256.3	1.2	34663.5	60	39625.9	85	39563.8	54.36	45984.8	65	44558	65.9165	48402.6	90	41779	53.9371	46311.3	80	41909.3	48.0802	32593.1	47.3184
ORF1ab	494	9	LDYKAFKQI	29582.7	46	11666.2	22	36823.9	60	17362.5	11	29839.5	33	34765.6	65	41057.5	70.4154	29113.7	31	15734.5	21	35432.5	49	2845.79	3.5	3253.4	1.6804	18507.4	9	33744.3	49	6139.27	1.3	1038	0.0431	18246.6	7	33809.7	23.0753	27872.1	14	25229.6	19.3577	40609.9	40	29583.9	17.8884	20759.3	23.4757
ORF1ab	500	10	KQIVESCGNF	24168.8	34	1150.92	5.5	30518	33	11829.7	7	9107.99	3	13653.1	18	33554.6	40.4952	33929.2	47	13.71	0.09	29949.8	33	23262.1	17	22614.6	12.9719	10066.5	5	27518.2	18	32479.4	36	12299.8	3.6013	47319.8	85	34257.1	24.0087	46910.9	65	24402.7	18.4598	43129.3	55	33536.8	24.1218	11856.6	11.8898
ORF1ab	501	9	QIVESCGNF	22498.7	31	2838.75	9	29258.3	31	23762.8	16	431.9	0.3	27450.1	43	24949.7	21.97	25721.6	23	321.13	1.7	3833.2	4	41444.4	55	40010.2	64.3471	28757.7	16	17806.4	4.5	24723.2	14	29774.7	25.1807	46437.8	70	25250.4	10.7713	27857.9	14	11093.2	7.822	22499	9.5	28829.3	16.9058	5109.6	5.2438
ORF1ab	503	9	VESCGNFKV	15197	21	2987.46	9.5	26534	25	26474.1	19	28796.3	29	27087.8	42	39387	62.5723	33055.9	44	27354.9	41	33292.8	42	230.36	0.7	436.3	0.3077	3452.19	2.5	28425.1	21	23532	13	10252.2	2.5365	33887.3	18	40523	42.8917	40528.3	31	32310.8	28.9875	27742.4	14	28161.6	16.106	25828.1	32.4241
ORF1ab	524	10	GEQKSILSPL	15535.7	22	1170.23	5.5	31762.1	37	36750.7	37	23588.8	15	8851.03	12	31642.7	35.2594	24575.7	21	143.14	1.1	40452.9	75	48.78	0.12	605.3	0.4286	3130.78	2.5	28680	22	34422.8	46	20177.9	10.3009	45177.4	60	37671.4	32.6429	44455.9	45	25575.1	19.7453	39962.7	37	33106	23.342	12852.3	12.96
ORF1ab	525	10	EQKSILSPLY	30521.3	48	15665.5	28	19759.9	16	39021.8	43	1784.01	0.7	14958.4	19	12435.9	9.3659	30738	36	48.19	0.5	15985.2	13	25470.4	19	25647.4	16.7444	5672.78	3.5	27411.2	18	32757.5	38	27192.9	20.285	44501.7	50	42652.7	53.4824	45068.6	48	33344.3	30.832	40716	40	40800.6	43.43	8543.9	8.4824
ORF1ab	527	10	KSILSPLYAF	10113	15	360.05	3	6948.74	7	3816.89	3	22542.1	14	3175.23	6	21624.2	17.4218	14139.4	9.5	53.72	0.5	11941	9.5	15281.5	11	27953.3	20.5446	23148.4	12	8790.9	1.2	33387.6	41	12968.7	4.0037	38085.4	25	16600.7	4.4929	39403.2	28	3907.6	3.4867	21031.7	8.5	10427.5	3.4953	2239.3	2.4762
ORF1ab	528	9	SILSPLYAF	4284.45	9	104.7	1.4	2890.89	4.5	1493.86	1.5	7025.39	2.5	5007.77	8	11493.5	8.7595	4431.26	4	239.32	1.4	426.4	1.1	17023.8	12	28733.4	22.0734	17384.1	8.5	10177.9	1.5	22082.7	11	18369.2	8.3601	29303.3	13	7996.9	1.3409	9359.14	5	1061.8	1.5664	1015.52	0.4	5936.4	1.8954	1948.7	2.2065
ORF1ab	529	9	ILSPLYAFA	33.74	0.5	66.53	1.1	12767.6	11	14805.6	9	21209.7	12	7303.02	11	9893.1	7.7512	25086.2	22	5781.09	9.5	22575.8	20	33800.5	30	24124.4	14.6656	43620.2	55	25740.8	14	29261.4	24	17515.4	7.5494	23969.9	9.5	13297	3.0576	31321.5	17	10871.5	7.6875	33178.1	21	11402.2	3.8749	3076.4	3.2828
ORF1ab	531	10	SPLYAFASEA	215.8	1.7	1005.83	5.5	15353.1	12	41665.2	55	27705.5	25	22816.2	32	24353.4	21.076	307.68	0.9	8408.45	13	9773.83	8	25308.9	19	15725.5	7.3286	36220.5	25	36335.9	70	19101.9	7.5	23254.8	14.1046	39.48	0.15	23409.3	9.0842	47194	70	16825.8	11.6933	46067.9	75	25414.3	13.1426	10875.2	10.8462
ORF1ab	533	10	LYAFASEAAR	33428.5	60	25861.1	43	6069.92	6.5	12111.5	7.5	28805	29	122.31	1	45.7	0.1718	33322.3	45	23215.4	33	11696.9	9.5	43774.3	70	36119.2	44.5413	45926.6	75	22643.3	8.5	34653.7	47	38730.3	50.9469	25624.1	11	34712.7	24.9693	7500.91	4.5	25475.1	19.6337	40530.1	39	34464.9	25.8565	15242.5	15.8137
ORF1ab	534	9	YAFASEAAR	24334.4	34	9892.56	20	1590.13	3.5	42424.4	60	19294	9	95.29	0.9	24	0.0858	20654.2	16	8409.09	13	146.45	0.6	35698.8	34	32775.2	32.2632	42810.4	46	8082.15	1.1	23361.8	12	34742	37.4191	33305.4	17	19323.9	6.0568	8.87	0.07	3492.8	3.2391	14955.3	5.5	11247.4	3.8167	1784.8	2.036
ORF1ab	534	10	YAFASEAARV	889.2	4	210.37	2.5	21641.3	18	5717.94	4	20502.5	11	6792.05	10	1646.4	2.6358	18831.6	14	3132.17	6.5	2756.34	3.5	28404.8	22	24809.5	15.537	38597.3	30	8362.36	1.1	4094.59	0.9	5125.1	0.7166	9129.1	4	10532.2	2.0904	888.76	1.3	97.7	0.3579	38224.1	31	2137.2	0.6955	385.6	0.5435
ORF1ab	536	9	FASEAARVV	2882.45	7	144.42	1.8	29196.9	30	34319.1	31	18082.1	8	33659.3	65	33664.4	40.8189	6726.37	5.5	7321.77	11	475.77	1.1	30617.2	25	26075.5	17.3977	43488.3	50	3064.46	0.3	2356.73	0.5	4856.2	0.6548	9602.65	4	3219.3	0.3366	10.48	0.08	11	0.0388	14740.5	5.5	160.8	0.0532	36.1	0.0356
ORF1ab	538	10	SEAARVVRSI	23545.2	33	18784	32	34295.3	45	25569	18	26886.9	23	27431.4	43	37113.9	52.9641	5952.27	5	7077.81	11	38468.4	65	200.58	0.6	1279	0.7877	221.54	0.4	27822	19	21992.1	11	7764.2	1.5296	40618.3	31	22888.4	8.6494	43186.3	39	9621.8	6.91	45462.4	70	25661.6	13.4106	7185.8	7.193
ORF1ab	539	10	EAARVVRSIF	32544.1	55	36511.7	70	35570.8	50	17789	11	780.07	0.4	22082.9	31	25827.3	23.3763	3869.58	4	1826.39	4.5	5078.54	5	43849.7	70	37698.3	51.9357	31632.5	18	18023.1	4.5	21112.2	9.5	24320.5	15.6401	41920.2	36	30373.7	17.0377	42480.5	37	14700.5	10.1443	42646.3	49	29254.2	17.4569	4312.3	4.463
ORF1ab	541	10	ARVVRSIFSR	28231.4	42	17020.5	30	173.39	1	40586.7	50	26968.2	23	37.41	0.4	797.2	1.6904	35195.2	55	31246.4	55	42897.6	90	34989.1	33	33945.3	36.1242	40736.2	36	35135.1	60	42076.6	99	43275.2	72.995	47008.5	80	43085	55.9965	46807	65	42984.9	59.3142	41320	42	42214.3	49.4837	31776.6	45.263
ORF1ab	542	9	RVVRSIFSR	22369.8	31	4606.28	12	35.09	0.25	29539.5	23	24289.7	17	5.63	0.03	112.2	0.4176	22286.7	18	17402.4	23	32837	40	32475.9	28	33751.2	35.4726	44031.8	55	26692.7	16	37848.7	70	41524.4	63.4139	46032.6	65	34160.9	23.8088	15087.4	7	33043.4	30.2711	20083.6	8	32071.9	21.6062	17069	18.1783
ORF1ab	544	9	VRSIFSRTL	21677	30	17975.2	31	34851.9	47	18426.1	12	31098	38	33039.1	60	36430.8	50.3079	23051.4	19	22333.6	31	30537.2	34	14220	10	22222.7	12.5698	32350	19	31190.3	33	25989.3	17	18558.2	8.5432	46574.6	75	13066.1	2.9674	7586.86	4.5	8181.5	6.048	796.79	0.3	14698	5.3848	2582.8	2.809
ORF1ab	553	9	ETAQNSVRV	20555.8	28	9357.32	19	27342.5	27	30334.6	24	987.12	0.5	36750.3	75	19097.8	14.6928	24850.6	22	21573.8	30	23073.6	21	41594	55	39106.3	59.2777	42703.5	45	23966.5	11	18746	7	26477.5	19.0547	37157.7	23	24167.3	9.7238	22088.2	11	9181.1	6.6503	40754.3	40	15665.8	5.8763	6334	6.359
ORF1ab	554	9	TAQNSVRVL	26081.2	38	25836.8	43	26573.4	25	29670.8	23	24121.8	16	20822.2	28	37048.5	52.7119	3425.77	3.5	4169.93	7.5	6907.66	6	29530.2	23	33668.8	35.1973	41016.6	37	14413.4	3	17807.5	6.5	17761.3	7.7837	44934.7	55	3682.6	0.4146	299.31	0.8	95.1	0.3516	11278.7	4	3102.5	1.0102	844.7	1.0705
ORF1ab	555	10	AQNSVRVLQK	28237.5	42	28677.8	49	61.5	0.5	43590	70	31664	41	561.84	2.5	11053.8	8.4703	34661.6	50	14429.6	19	43679.7	95	40000.3	48	27114.8	19.0428	23553.6	12	34710.4	60	41224.4	95	38358.3	49.4374	47663.6	90	43732.2	60.0666	48752.6	99	42751.6	58.2463	46230.7	75	41874	47.9199	28076.1	36.8759
ORF1ab	562	9	LQKAAITIL	9222.33	14	356.95	3	27894.7	28	12900.9	8	18959.2	9	12344.6	16	36113.3	49.1433	14213.5	10	40.7	0.4	24503.5	23	9120.22	7	7394	3.3527	34390.8	22	26551	16	19201.2	7.5	5440	0.8085	41193.2	33	13437	3.117	8404.9	5	1320.6	1.7732	20314	8	8611.7	2.8367	717.9	0.9463
ORF1ab	567	10	ITILDGISQY	22488.2	31	8968.15	19	788.16	2.5	41635.5	55	132.93	0.15	12131.2	16	22579.2	18.6159	35407.6	55	88.7	0.8	7541.6	6.5	45839.7	85	41048.2	70.37	32763.2	20	7860.68	1	35241.7	55	31741.8	29.5408	43164.8	42	30036.4	16.5624	45697.6	55	13528.9	9.385	41306.1	42	29063.6	17.2053	1428	1.6838
ORF1ab	568	9	TILDGISQY	21731.2	30	2955.4	9.5	370.97	1.5	39873.7	47	144.72	0.15	12673.4	16	15946.6	11.8953	23422.2	20	393.63	1.9	279.82	0.9	45469.8	85	40823.2	69.0561	32606.2	19	8206.93	1.1	28734.7	23	36775.3	43.7651	45703.5	65	21697.1	7.7198	25806.1	13	7291.3	5.5069	13595.9	5	22099.2	10.1244	734.6	0.9647
ORF1ab	571	9	DGISQYSLR	42944	95	43926.7	90	22405.9	19	39941	47	19840.9	10	3824.37	7	84.7	0.3295	37629.5	65	41357.5	90	28985.7	31	46255.8	90	43618.3	85.4733	45627	70	35439.8	65	30416.8	28	43348.7	73.434	46568.6	75	44543.1	65.8019	34436.2	20	44831.3	69.5994	41845	45	44837.6	64.8867	35628.2	55.8879
ORF1ab	576	9	YSLRLIDAM	4382.58	9	278.86	3	20127.8	17	20630.5	13	9594.24	3	14243.2	18	18606.2	14.1802	11926.9	8.5	901.19	3	77.39	0.4	8548.06	7	18644.9	9.336	38192.2	29	559.53	0.06	24255	14	15729	6.0058	30187	14	4372.5	0.5408	396.18	0.9	23	0.1005	5447.98	1.7	270.5	0.0931	88.4	0.1072
ORF1ab	579	9	RLIDAMMFT	14.25	0.17	15.71	0.3	6591.58	6.5	29512.3	23	16960.5	7	3936.85	7	19341.5	14.9421	17400.1	13	8638.35	13	33240.9	42	28593.6	22	25015.2	15.8046	40686.9	36	25724.4	14	34388.9	46	27469.1	20.7724	42784	40	21091.6	7.2775	14634.2	7	13442.4	9.3276	34796.1	24	12845	4.4638	4953.4	5.0929
ORF1ab	587	9	TSDLATNNL	20331.8	28	11453.1	22	20648.6	17	29643.5	23	25890.5	20	30319.2	55	35085.3	45.4454	19621.2	15	27527.4	42	13795.9	11	33966.2	31	37687.7	51.8822	45256.2	65	30480.4	29	28534.2	22	27446.8	20.7333	45962.4	65	4853.8	0.6347	17600.1	8.5	2276.6	2.4567	37550.6	30	1215.8	0.4078	6725	6.7417
ORF1ab	589	10	DLATNNLVVM	13317.6	19	13619.1	25	32673.3	40	34635.4	31	6633	2	29357.5	48	34306	42.8285	22937	19	11520.3	16	4947.03	5	41359.3	55	38584.3	56.4829	46373.5	80	4086.54	0.5	23399.7	12	30964.4	27.745	39532.2	28	24215.9	9.7671	21395.5	10	2462.5	2.5816	41513.6	43	15209.4	5.6456	4271.5	4.4262
ORF1ab	590	9	LATNNLVVM	13411.8	19	2202.87	8	24448.7	22	31007.9	25	14061.4	5	19194.7	26	32429.9	37.2977	4861.65	4.5	2055.51	5	35.31	0.2	29658.9	24	30102.8	24.9943	45011.6	65	440.89	0.04	7883.6	1.8	15633.8	5.9281	22309.2	8.5	3702.3	0.4183	59.46	0.4	8.8	0.032	13935	5	258	0.0882	63.5	0.0756
ORF1ab	591	10	ATNNLVVMAY	17403.3	24	14050.8	25	43.03	0.3	43298.1	65	640.05	0.4	6542.9	9.5	19433.6	15.0379	29074.6	31	32.23	0.3	9554.87	8	36990	38	30724.7	26.562	5539.58	3.5	5261.39	0.6	38390.7	75	31686.9	29.4128	37469	24	32381.5	20.3406	47178.2	70	23352.4	17.381	39600.7	36	29747	18.1087	1420.1	1.6765
ORF1ab	596	10	VVMAYITGGV	70.8	0.8	22.43	0.5	12315.7	10	28841.8	22	12925.8	4.5	13076.3	17	13535.4	10.1164	6106.02	5	6905.27	11	35044.8	47	41748.7	60	29329.6	23.3251	39910.4	34	28114.4	20	26025.9	17	14670.2	5.1811	25147.3	11	23773.8	9.3833	47502.4	75	13073.8	9.0788	45137.9	65	22146.1	10.1654	5955.6	6.0009
ORF1ab	597	9	VMAYITGGV	37.8	0.5	86.57	1.3	20831.2	17	20913.5	14	16338.9	6.5	14180.9	18	15677.2	11.6914	12719.4	9	3792.69	7	22342.5	20	38130.3	41	25850.5	17.0548	41860	41	14781.6	3	22274.4	11	15473.6	5.7966	22512.3	9	12347	2.7168	33800.2	19	5189	4.2604	37762	30	13546.2	4.8042	2065.7	2.3197
ORF1ab	598	9	MAYITGGVV	6384.99	11	2237.68	8	21873.4	18	36512.1	36	10642.5	3.5	16712.1	22	21949.5	17.8018	2055.35	2.5	2068.67	5	1194.66	1.9	26284	20	13666.7	6.1684	36568.6	25	5531.38	0.7	315.92	0.06	805.4	0.0263	231.79	0.5	3393.8	0.3662	37.21	0.25	12	0.0429	34003.8	22	437.2	0.1568	40.1	0.0407
ORF1ab	600	9	YITGGVVQL	72.18	0.8	47.69	0.9	26932.3	26	17950.9	11	8133.92	2.5	25399.2	38	22764.9	18.8621	6236.48	5	3624.43	7	2165.67	3	20951	15	34307.9	37.4077	44290.8	60	13175	2.5	22626.6	11	29610.2	24.8449	40651.3	31	3696.3	0.4172	57.8	0.4	40.1	0.1791	1939.88	0.7	779.4	0.2657	212.3	0.3048
ORF1ab	612	9	WLTNIFGTV	73.29	0.9	16.12	0.3	32810.7	40	22136.5	15	10093	3.5	18146.7	24	19790.3	15.419	15143.7	11	10319.4	15	19906.4	17	16080.8	11	19044.5	9.6412	41833.7	41	19361.2	5.5	19100.2	7.5	14170.5	4.8311	9698.72	4	17602.8	5.0299	11244.4	6	3866.6	3.4635	25644.4	12	7761.7	2.54	1750.6	1.9986
ORF1ab	612	10	WLTNIFGTVY	1413.18	5	794.31	4.5	6911.77	7	34032.5	30	2524.64	0.9	14934.9	19	15643.7	11.6658	31039.8	37	54.54	0.5	4167.72	4.5	35687.2	34	29034.1	22.7038	22285.5	11	19899.1	6	31175.5	31	27730.1	21.2494	29108.3	13	30542.4	17.2953	43454.4	40	17368.7	12.104	30295.9	17	24457.7	12.2388	1471.4	1.7272
ORF1ab	613	9	LTNIFGTVY	21332.8	29	17729.5	31	1389.59	3	38744.5	43	5719.43	1.8	7491.99	11	16893.1	12.6591	23434.4	20	36.49	0.4	149.33	0.6	42546.3	60	34772.8	39.1113	20068.4	9.5	11260	1.8	20847.5	9	24422.2	15.7931	33614.6	18	18920.7	5.8057	24113.5	12	3669.5	3.348	21899.5	9	10315.6	3.4555	208.9	0.2989
ORF1ab	614	10	TNIFGTVYEK	19533.9	27	14076	25	29.7	0.2	42263.6	60	25613.3	20	2422.92	5.5	1722.1	2.7042	37391.2	65	30354.7	49	37635.6	60	37422.4	39	32271.7	30.726	44267.3	60	34073	55	38935.3	80	39515.9	54.1658	43906.2	46	42227.1	51.114	48057.1	85	39219.5	44.7465	46267.3	80	38300.2	35.0113	25810.3	32.3898
ORF1ab	615	9	NIFGTVYEK	11937.6	17	6150.71	15	31.07	0.25	41000.7	55	20306.3	11	1021.34	3.5	207.3	0.6673	29916.8	33	25935.1	38	18455.8	15	37528.6	39	34217.1	37.0725	41556.3	40	24214.1	11	32147.6	35	38940	51.8123	39866.4	29	35609.7	27	33918.5	19	29459.7	24.6007	28753.7	15	28324.1	16.3024	16089.5	16.8905
ORF1ab	619	9	TVYEKLKPV	131.18	1.3	9.84	0.17	17040.4	14	38020.7	40	3121.48	1.1	12253.3	16	4597.1	4.6774	9660.28	7	11149.4	16	22931	21	25644.4	19	25136.4	15.9614	45391.6	70	19838.9	6	16364.2	5.5	10906.6	2.8493	16710.4	6.5	6263.8	0.94	6385.47	4	442.5	0.9208	25737.8	12	4263.9	1.3819	381.4	0.5375
ORF1ab	620	9	VYEKLKPVL	35635.9	65	33393.8	60	35499.7	50	684.38	0.9	35154.5	60	21195.7	29	33671.7	40.8403	21513.2	17	30662	50	24584.5	23	31291	26	36756.7	47.4286	44941.5	65	28473.5	21	25034.1	15	28171.3	22.0786	46022.1	65	12126.9	2.6372	31808.5	17	14206	9.8173	3689.32	1.2	15022.4	5.5491	12599.2	12.6937
ORF1ab	621	10	YEKLKPVLDW	30981.4	49	30335.3	55	40185.9	75	19978.5	13	33999.3	55	35103.2	70	42516.3	77.7583	37061.8	65	18127.7	24	41931.6	85	4570.93	4.5	18723.8	9.3935	125	0.25	32048.6	37	34569.5	47	16751.5	6.8605	43834.1	46	43574	59.0713	44280.7	44	37874.6	40.8239	36325.7	27	40018.5	40.5588	26939.9	34.5583
ORF1ab	632	10	EEKFKEGVEF	36795.2	70	36883.8	70	40690	80	33383.7	29	24291.5	17	37767.7	80	41777.6	74.0429	38540.9	70	3750.29	7	26963.5	27	1433.16	2.5	13794.6	6.2367	290.23	0.4	26876.4	16	33127.5	39	28028.7	21.8132	46522.8	75	43882.5	61.1226	46296.3	60	37945.1	41.0115	37839.3	30	41842.7	47.7782	26696.4	34.0739
ORF1ab	634	9	KFKEGVEFL	14015.3	20	10743.8	21	28259.5	28	2939.08	2.5	28620.5	28	1779.44	4.5	18071.1	13.6778	25350.8	23	11006.2	15	35107	48	21414.5	15	31933.7	29.762	44908.9	65	21117.2	7	30708.8	29	27789	21.361	48141.4	99	12910.7	2.9144	22255.6	11	16369	11.346	8676.75	3	21032.8	9.2874	6203.8	6.2383
ORF1ab	634	10	KFKEGVEFLR	28610.6	43	33768.4	60	10416	9	13532.2	8	34602.8	60	22.13	0.25	171.7	0.5791	37998.9	70	31946.2	55	42017	85	38460.5	42	38928.2	58.3281	46656.3	85	31023.4	32	39739.3	85	42282.8	67.3584	45415.7	60	40928.9	44.6547	47356.2	70	44290.8	66.3216	36136.8	26	43345.5	55.4615	34580.3	52.8042
ORF1ab	639	10	VEFLRDGWEI	15642.1	22	6996.34	16	37585.1	60	1240.76	1.3	32382.9	44	21370.9	29	28694.3	28.5456	37704.5	65	24415.4	35	39043.8	65	87.36	0.3	524.2	0.3763	969.15	1	31580.8	35	24962.2	15	3716.1	0.4078	39050.1	27	36199.8	28.4799	47131.8	70	32986.2	30.164	40220.3	38	30636.8	19.3738	26547.8	33.7907
ORF1ab	641	9	FLRDGWEIV	42.13	0.6	12.66	0.25	30845	34	30875.7	25	12178.1	4.5	16943.7	22	24105.1	20.724	9438.25	7	4502.84	8	19596.6	17	34430.2	32	21078.8	11.4367	47539.9	95	6374.77	0.8	20011.8	8.5	16980.4	7.0611	11667.7	4.5	7681	1.2653	18689.8	8.5	2350.3	2.5007	7870.55	2.5	7132.2	2.3292	649.6	0.8671
ORF1ab	646	9	WEIVKFIST	19755	27	3875.78	11	39823.2	75	40996.7	55	26531.1	22	35648.2	70	36860.6	51.9848	29451.4	32	20347.2	28	29304.5	32	76.96	0.25	206.1	0.1361	2891.51	2.5	32236.1	39	28567.3	23	23805.5	14.8713	20093	7.5	43533.9	58.8208	21888.6	11	36036.8	36.3319	41509.5	43	34599.4	26.1179	27007.9	34.6928
ORF1ab	646	10	WEIVKFISTC	12827.6	18	4383.96	12	41336.5	85	33681.9	29	14412.5	5.5	31176.1	55	35145.8	45.6681	38738.7	75	19052.8	26	35028.4	47	305.45	0.8	669.9	0.4647	809.62	0.9	37498.6	85	35849.7	55	23991.9	15.1419	32546.2	16	42469	52.463	46421.7	60	38248.9	41.8606	45066.6	65	39187.6	37.7149	31045.5	43.4963
ORF1ab	647	9	EIVKFISTC	16894.4	23	6743.13	16	37107.1	60	35885.8	34	619.8	0.4	32694.8	60	20549.2	16.2234	33050.9	44	23706.8	34	21924.1	19	40485.8	50	36323.8	45.4394	38179	29	29884.4	26	30785.6	29	37407.8	45.9787	37146.9	23	36914.1	30.4267	31419.6	17	24988.9	19.0845	34204.9	23	33473	24.0034	18560.2	20.2479
ORF1ab	651	9	FISTCACEI	51.8	0.7	21.25	0.4	21910.2	19	18559.4	12	18174	8	19388.4	26	22118.3	17.9967	19276.3	14	6059.35	10	5011.35	5	19976.6	14	30814	26.7882	39922.9	34	12342.2	2.5	9507.54	2.5	16456.2	6.6036	21603	8.5	4897.6	0.6433	1209.19	1.5	379.2	0.8309	19080.2	7.5	2417	0.7874	415.1	0.584
ORF1ab	657	9	CEIVGGQIV	22109	31	11546.5	22	38535.1	65	37924.6	40	24396.9	17	31480.5	55	42453.8	77.4446	27314.7	27	16202.3	22	28299.6	30	426.71	1	179.3	0.1135	1279.79	1.2	26977.2	17	11255.2	3	4510.8	0.5785	15614.7	6	39142.3	37.5105	32285.3	18	22529.2	16.5783	38703.1	33	25417	13.1456	14321.2	14.7193
ORF1ab	669	10	KEIKESVQTF	28263.8	42	14355.2	26	33804.6	43	5225.42	4	3154.38	1.1	14207.8	18	35222.3	45.9496	25873.5	24	43.05	0.4	28018.4	29	250.37	0.7	3254.2	1.6808	62.92	0.1	15933.5	3.5	32904.9	38	13558	4.4107	47374.1	85	28674.7	14.7611	45988.8	55	22482.2	16.5336	34773.2	24	33118.5	23.3647	7532.1	7.5172
ORF1ab	670	9	EIKESVQTF	29601.9	46	20253	34	33718.3	43	8055.7	5	28.82	0.05	31108.4	55	21563.7	17.3505	24623.9	21	260.7	1.5	3254.15	3.5	43204.1	65	39688.6	62.5364	30702.1	17	12090	2	22395.3	11	28403.6	22.5014	46773.1	75	24948.1	10.4719	28828.1	15	10606.7	7.5231	6407.62	2	28601.3	16.6348	1967.9	2.2256
ORF1ab	670	10	EIKESVQTFF	30923.2	49	28289.5	48	32216.2	38	16798.7	10	92.8	0.1	23258.3	33	15849.5	11.8221	35687.6	55	374.2	1.8	19973.1	17	42682.3	65	41184.7	71.193	33848.9	21	26088.5	15	29336.9	25	31956.2	30.0417	46861.2	75	37182.6	31.1777	47343.9	70	33270.8	30.6954	36481.7	27	36897.3	31.2677	12887.7	12.9968
ORF1ab	672	10	KESVQTFFKL	11879.2	17	1777.55	7	7904.52	7.5	10435.7	6.5	18721.7	8.5	5258.2	8.5	25280.7	22.502	28862.4	30	12103.8	17	38548.4	65	28.41	0.06	714.1	0.4875	472.79	0.7	31283.6	33	35905.6	55	13813.5	4.5858	44450.6	50	29224.4	15.4699	44029.4	43	17581.2	12.2738	43063.1	55	22882.2	10.7972	14671.6	15.1366
ORF1ab	675	10	VQTFFKLVNK	22073.8	31	12975	24	26.36	0.17	40189.9	48	31596.2	40	549.59	2.5	2830.6	3.5337	38932.8	75	22850.3	32	43301.4	90	39833.2	47	26001.7	17.2855	40258.2	35	34342.8	55	37095.1	65	28681.6	23.0031	44357	49	40794.5	44.0811	48879.4	99	37797.2	40.6185	47171	90	37686.5	33.3269	23258.6	27.6996
ORF1ab	676	9	QTFFKLVNK	20298.8	28	20386.8	35	14.07	0.06	43840.2	70	22099.4	13	117.09	1	318.3	0.9137	30949.3	36	29227.3	46	40063.5	70	37761.2	40	34356.9	37.5882	45336.1	65	26010.4	14	30289.4	28	35598.1	39.9576	43323.9	43	36087.1	28.1978	43776.2	42	30838	26.6296	42892.4	50	30888.7	19.7477	15380.3	15.9733
ORF1ab	677	9	TFFKLVNKF	24062.6	34	17105.6	30	24891	22	95.19	0.17	12059.2	4	8745.08	12	11338.1	8.6577	26652	25	7755.93	12	7369.3	6.5	13512.7	9.5	31574.3	28.7711	19170.6	9	15898.2	3.5	24108.8	13	17906.6	7.9206	41577.4	35	23844.2	9.4405	38117.1	26	16590.5	11.5156	3818.46	1.2	25298.8	13.0165	3702.8	3.8873
ORF1ab	680	9	KLVNKFLAL	36.64	0.5	11.62	0.2	17069.5	14	13731.9	8.5	21244.1	12	2806.53	6	17935	13.5561	1906.44	2.5	329.9	1.7	24161.2	22	10920.9	8	20047.8	10.4968	36896.5	26	12385.3	2.5	29287.4	25	19307.2	9.3316	42797	40	3556.9	0.3925	884.88	1.3	882.6	1.4069	12397	4.5	4717.7	1.528	1843.9	2.0992
ORF1ab	685	9	FLALCADSI	29.8	0.4	28.62	0.6	29603.8	31	16743.9	10	21908.7	13	33986.8	65	28818.7	28.7956	14208.6	10	5582.66	9	11592.1	9.5	10703.8	8	19853.5	10.3243	41345.9	39	17983.1	4.5	15542.4	5	11036	2.9089	7654.88	3.5	5426.1	0.7481	8328.05	4.5	930.4	1.4513	30652.7	17	2113.2	0.6885	751.4	0.9827
ORF1ab	685	10	FLALCADSII	143.04	1.3	196.92	2.5	35224.6	49	21194.5	14	23810.4	16	28066	44	31086.6	33.8606	24926.5	22	2949.43	6	5901.61	5.5	25733.9	19	23197.8	13.5964	43024.9	47	20081.7	6	2000.7	0.4	4993.8	0.6841	13500.4	5	14073.9	3.3798	24247.7	12	887.3	1.4114	40356.3	38	4638.8	1.507	1932.9	2.1908
ORF1ab	686	9	LALCADSII	12795.7	18	870.71	5	31099.7	35	22128.9	15	24124.4	16	26520.2	40	35883.9	48.3082	17473.9	13	8436.43	13	577.47	1.3	39128.8	44	24735	15.4395	39778.4	33	17713.2	4.5	422.17	0.08	1838	0.1225	16030.5	6	10500.9	2.0793	1630.64	1.8	100.4	0.364	37195.9	29	1535.6	0.517	1045.5	1.2815
ORF1ab	686	10	LALCADSIII	1430.37	5	1599.93	6.5	29042.2	30	23870.5	16	29379.8	31	25811.1	39	36433.6	50.3187	30860.3	36	5455.36	9	10328.4	8.5	40400.4	49	29198.2	23.0463	38663.7	30	30556.7	29	1156.81	0.25	3632	0.3922	19530.1	7.5	22737.1	8.5213	34267.1	20	2767.8	2.7844	46597.3	80	7853.6	2.5736	5952.6	5.9983
ORF1ab	692	10	SIIIGGAKLK	21274.3	29	17146.5	30	71.57	0.5	40727.9	50	20706.5	11	3056.58	6	10420.2	8.0609	22214.5	18	21230.8	29	40069.6	70	43415.4	70	42147.6	76.9289	41183.8	38	35849.7	70	37880.7	70	42301.6	67.4594	45275.3	60	37054.9	30.8148	42194.6	36	30812.6	26.592	45435.8	70	40788.7	43.3855	26872.9	34.4255
ORF1ab	701	9	KALNLGETF	21526.9	30	1168.58	5.5	23644	21	2872.74	2.5	28706.4	28	10758.3	14	30524.3	32.5069	8662.31	6.5	506.67	2.5	863.75	1.6	18522.1	13	24295.2	14.8719	22962	11	1084.25	0.12	16670.7	5.5	7893.2	1.5695	42290.6	38	10880.2	2.2114	1334.56	1.6	254.8	0.6562	14878.1	5.5	2660.8	0.8687	837.1	1.0639
ORF1ab	709	9	FVTHSKGLY	35758.3	65	16271.9	29	10558.9	9	41604.9	55	194.88	0.17	15165.2	20	15443.4	11.5116	24642.3	21	2546.89	5.5	222.35	0.7	47219.6	99	42627.8	79.7495	40656.5	36	21164.8	7	27647.4	20	37731.4	47.1278	37339.9	23	22364	8.2345	3374.01	3	8941	6.5035	6588.37	2.5	24287.3	12.0786	672.2	0.8941
ORF1ab	709	10	FVTHSKGLYR	28301.5	43	13434.3	25	662.18	2.5	43479.3	65	3782.44	1.2	166.85	1.2	44	0.1649	38524.7	70	20218.8	28	14775.8	12	45442.7	85	41875.4	75.3152	45151.6	65	31704.4	35	35649.4	55	43477	74.1974	41992	36	35828	27.5491	39325.7	28	34087.7	32.2177	35810.2	26	37402.6	32.5698	12034	12.0791
ORF1ab	710	9	VTHSKGLYR	31447.5	55	29734.8	55	118.27	0.8	39108.4	44	20304.5	11	22.89	0.25	40.9	0.1522	29378.2	32	30288	49	36614.9	55	44469.9	75	41065.5	70.4745	46380	80	27393.7	18	30467.2	28	42456.6	68.2915	46483	70	29414.8	15.714	27084.5	14	33854	31.7809	36504.6	27	36623.3	30.5775	14828.2	15.3249
ORF1ab	710	10	VTHSKGLYRK	34642.1	65	37627	70	51.32	0.4	38401.1	41	28854	29	655.56	3	2379.3	3.2247	39097.9	75	35839.3	70	43619.8	95	44337.3	75	39348.7	60.6068	47258.4	90	34862.1	60	39602.8	85	41271.7	62.1628	45284.2	60	40499.8	42.7945	47734.3	75	42003.8	54.8187	46879	85	41818.8	47.6694	28450.4	37.6499
ORF1ab	724	10	REETGLLMPL	17246.1	24	1688.94	7	34355.8	45	29921.6	23	26384.6	21	21372.3	29	37864.7	55.9406	14028	9.5	12409.7	17	40283	75	20.34	0.03	260.9	0.1747	2304.73	1.8	34617.4	60	36078.9	60	17740.2	7.7637	45295.4	60	38415.2	34.9806	45617.6	55	27927.3	22.5574	36616.9	27	27271	15.1098	22293.2	26.0017
ORF1ab	725	9	EETGLLMPL	21952.4	30	2063	7.5	36495.9	55	36711.3	36	12669.8	4.5	36030.9	70	30422.7	32.2711	19593	15	19502.2	26	19411.1	16	33.84	0.07	963.3	0.633	423.77	0.6	26383.7	15	25546.9	16	18678.8	8.6724	41098.8	33	39084.3	37.3048	15702.2	7.5	22167.2	16.2315	21883.4	9	25058.5	12.7949	16129.9	16.9418
ORF1ab	728	10	GLLMPLKAPK	10401.4	16	8468.25	18	45.52	0.4	43729.4	70	31493.5	40	733.28	3	4765.4	4.7865	27820.2	28	18060.8	24	40660.9	75	43100.9	65	32800.8	32.3442	45984.3	75	33013.3	44	39635.8	85	41036.6	60.9916	43350.2	43	42396	52.0567	47040.6	65	40623.1	49.4066	44608.7	65	41677.4	47.0267	31601.7	44.8327
ORF1ab	729	9	LLMPLKAPK	6857.02	12	4062.43	12	21.9	0.12	37032.1	37	23460.5	15	74.94	0.8	491.3	1.2286	14066.2	9.5	4460.46	8	18480.4	15	43458.6	70	27234.1	19.2521	45749.5	70	22182.8	8	29779.5	26	34551.5	36.871	31361.2	15	28711	14.8077	19808	9	20418	14.6422	21628.2	9	28316.5	16.2932	12689.4	12.7892
ORF1ab	730	10	LMPLKAPKEI	3238.94	7.5	6004.99	14	38852.9	70	11242.4	7	33869	55	25954.8	39	38393.2	58.1927	2450.95	3	11686.7	16	16609.7	14	38717.7	43	33751.9	35.475	42492.9	44	34073	55	1443.13	0.3	13975.6	4.698	3063.73	1.8	15257.8	3.864	44852.6	47	17166.6	11.9463	44356.5	60	26352.1	14.1463	14913.3	15.4264
ORF1ab	731	9	MPLKAPKEI	31325.6	50	29613.4	50	37400.9	60	27605	20	31647.9	40	33841.5	65	35597.7	47.3017	211.63	0.7	35029.6	65	447.47	1.1	34879.1	33	29552.9	23.7958	34959.5	23	31209.5	33	125.54	0.02	11005.2	2.8948	138.23	0.4	14521.6	3.5619	14570.7	7	1702.9	2.0569	38354.6	32	10090.8	3.3741	6255.7	6.2867
ORF1ab	731	10	MPLKAPKEII	18505.8	25	28152.7	48	34983.8	48	26810.5	19	35385	65	15715.2	20	35104.7	45.5168	1203.41	1.9	8791.76	13	8029.51	7	41725.2	60	31522.8	28.6355	40667.1	36	37080.6	80	599.1	0.12	14509.8	5.0646	309.92	0.6	27028.9	12.7094	45761.9	55	15288.2	10.5631	45802.5	75	24448.7	12.2303	17768.3	19.1279
ORF1ab	734	9	KAPKEIIFL	3375.43	7.5	345.58	3	21622.6	18	9314.89	6	26167.7	21	14403.3	19	32709	38.0748	23923	20	17972.5	24	27573.9	28	29263.7	23	33645.1	35.1181	45848.7	75	23033.7	9	22011.6	11	17274.8	7.3298	47461.3	85	2088.5	0.1711	722.96	1.2	1509.3	1.9074	30585.8	17	2945	0.9604	3325.5	3.5188
ORF1ab	739	9	IIFLEGETL	2372.54	6.5	979.38	5	25363.5	23	10926.2	6.5	23299.2	15	24748.9	36	29204.8	29.6	18959.6	14	2692.55	6	8771.05	7.5	20050.8	14	26146.7	17.5056	41709.4	40	21690.1	7.5	16863.2	6	10022.1	2.4355	41170.9	33	3371.5	0.3625	5038.37	3.5	195.5	0.5553	25035.2	12	3111	1.0132	1363.3	1.623
ORF1ab	744	9	GETLPTEVL	31044.5	49	22973	39	34624.5	46	40352.4	49	30137	34	34797.3	65	45211.2	90.7243	22050	18	19790	27	32576.2	40	67.7	0.2	1205.3	0.7555	6292.88	3.5	26886	16	31052.9	30	24209.4	15.4725	45498.3	60	39462.5	38.6832	22704.9	11	30317.6	25.8539	28125.6	15	27908	15.8179	26529.7	33.7567
ORF1ab	747	10	LPTEVLTEEV	12175.5	18	5809.68	14	34771.7	47	43926.2	70	30770	37	25505.2	38	36810.8	51.7915	1722.31	2.5	35461.6	70	5064.33	5	39235.2	45	33783.7	35.581	46410.1	80	33266.8	45	1231.18	0.25	23821.7	14.8937	69.48	0.25	28624.8	14.6971	47943.9	80	16124.8	11.1563	48202.9	99	21291.1	9.4752	14808.9	15.3019
ORF1ab	749	9	TEVLTEEVV	24995.1	36	13373.6	25	36686.7	55	41483.9	55	28888.7	29	38628.2	80	43888.2	84.6275	29663.7	33	23373.1	33	27654.3	28	598.74	1.3	445.3	0.3154	12780.8	6.5	31549.8	35	26182.4	17	12778.3	3.8908	29505.9	14	42895.7	54.8237	44021.8	43	33622.9	31.3514	43927.6	60	33262.2	23.6243	26567	33.8269
ORF1ab	766	9	LEQPTSEAV	21797.1	30	2993.73	9.5	33171.9	41	37140	38	30814.6	37	33833.5	65	42681.4	78.5839	21983	17	4358.61	8	18268.5	15	897.76	1.7	403.4	0.2817	11770.6	6	27073.7	17	14324.8	4.5	10362	2.5904	22986.2	9	36094.6	28.2165	13387.1	6.5	22564.8	16.6121	32284.2	20	24865.1	12.6174	15221.1	15.7887
ORF1ab	771	9	SEAVEAPLV	20571.2	28	5347.94	13	31806.5	37	34396	31	28096.4	26	37643.7	80	41302.1	71.6546	30037.4	34	25417.6	37	33432.5	42	310.45	0.8	279.9	0.1882	592.87	0.8	31202.1	33	17653.5	6.5	5932.8	0.9399	38170.3	25	38563	35.4899	43686.8	41	29577.2	24.7673	44113.8	60	29856	18.2619	24045.2	29.0991
ORF1ab	774	10	VEAPLVGTPV	11838	17	1358.2	6	33854.7	44	33984.6	30	23593.4	15	31292.4	55	34157.9	42.3454	19690.7	15	8101.24	12	35347.1	48	334.08	0.9	290.1	0.195	8661.09	4.5	26887.8	16	13312.9	4	7664.7	1.4981	24266.6	10	15528.8	3.9715	41971.1	35	5781.7	4.6064	45430.4	70	14183.4	5.1205	8231.3	8.1935
ORF1ab	781	9	TPVCINGLM	28377.8	43	24340.7	41	31110.1	35	37590	39	4969.4	1.5	24016.8	35	23982.6	20.5523	740.8	1.4	26411.4	39	64.57	0.4	41312.8	55	31279.5	27.993	38560.9	30	24352.6	11	8439.53	1.9	28923.1	23.483	9025.98	4	21734.3	7.7485	21580.1	10	4257.8	3.708	38889	33	12920.1	4.494	6629.1	6.6443
ORF1ab	798	9	KYCALAPNM	23710.9	33	18887.1	32	24943	23	1168.25	1.3	32196.3	43	3341.1	6.5	22348.8	18.3076	26107.1	24	15432	21	20523	18	10985	8.5	34332.4	37.4979	29639	16	30563.3	30	24543.6	14	25595.6	17.6259	46926.2	80	27086.3	12.7744	37650.2	25	22479.7	16.5313	6003.75	1.9	29026.5	17.1562	14223.5	14.6026
ORF1ab	799	9	YCALAPNMM	11503	17	22858	38	35824.2	55	9974.02	6	27962.7	26	35852.8	70	36187.2	49.4087	17549.3	13	15562.8	21	325.03	0.9	30840.6	25	38322.2	55.0653	41886.7	41	22811.7	9	21576.8	10	30628.8	26.9964	33759.2	18	14763.5	3.6628	78.01	0.4	431.5	0.9013	13683.4	5	3639.9	1.1795	1000.6	1.2379
ORF1ab	800	9	CALAPNMMV	2963.73	7	286.08	3	14972.6	12	28881.8	22	22227.7	13	11827	15	19161.7	14.7586	14270.2	10	25360.4	37	14604.5	12	32386	28	27316.8	19.3964	39156.3	31	25791	14	2979.58	0.6	3196.4	0.3164	7652.65	3.5	11535.9	2.4294	751.16	1.2	786.5	1.3145	36613.4	27	2620.3	0.8554	2871	3.0754
ORF1ab	805	9	NMMVTNNTF	5677.75	11	1473.73	6.5	18856.3	15	337.81	0.6	15842.4	6.5	12868.2	17	16659.2	12.4711	10383	7.5	26.32	0.25	248.63	0.8	34659	32	21785.1	12.1125	12905.8	6.5	4452.02	0.5	20228	8.5	9514.4	2.2191	32655.2	17	9151.4	1.6607	17911.3	8.5	737.9	1.2662	3271.06	1.1	5250.2	1.6767	1106.2	1.3427
ORF1ab	806	10	MMVTNNTFTL	35.2	0.5	80.14	1.2	21636.6	18	2033.94	1.8	14815	5.5	5251.09	8.5	13130.6	9.8334	6977.97	5.5	244.69	1.4	2450.92	3	16831.3	12	19941.8	10.4029	33572	21	14416.4	3	27970	21	12311.1	3.6083	28382.1	13	6340.1	0.958	17231.5	8	521.8	1.033	17970.1	7	3451.6	1.125	979.5	1.2168
ORF1ab	807	9	MVTNNTFTL	110.34	1.1	24.93	0.5	12277.8	10	3698.99	3	7762.13	2.5	6137.48	9	6845.5	5.9594	987.41	1.7	8545.57	13	41.13	0.25	11914.9	9	25044.9	15.8432	35788.5	24	14821.3	3	16640.4	5.5	13826.8	4.5951	20560.3	8	1265.1	0.0632	43.36	0.3	14.3	0.0565	1128.47	0.4	167.3	0.0559	76.1	0.0907
ORF1ab	807	10	MVTNNTFTLK	5885.86	11	3951.32	11	21.01	0.12	18840.2	12	17171.2	7.5	69.9	0.7	321	0.9189	15849.1	11	22850.5	32	6890.42	6	32493.8	28	35088.8	40.3388	41721.1	40	29555.5	25	30250.7	28	32438.3	31.2467	29760.5	14	21488.7	7.5572	15926.5	7.5	7584.8	5.6908	25424.4	12	18833.1	7.7674	7230.3	7.2354
ORF1ab	808	9	VTNNTFTLK	29890.5	46	19320.8	33	8.91	0.02	36291.9	35	20453.8	11	31.44	0.4	590.3	1.3825	27943	28	24417.7	35	35552.3	49	45112	80	37771.4	52.3044	44408.8	60	29596.4	25	28367.1	22	36503	42.8682	40740.7	32	29698.1	16.0837	36419	23	27970	22.6084	41541	43	28222.3	16.1795	11016.5	10.9865
ORF1ab	823	9	VTFGDDTVI	5532.21	11	1326.36	6	23538.9	21	17729.3	11	21611.1	12	32426	60	35165.9	45.7423	21532	17	4662.03	8	11309.8	9	31247.4	26	33396.3	34.2572	41500.1	39	8905.98	1.2	13750.2	4	7800.5	1.5409	36537	22	9319.7	1.7083	2746.24	2.5	143.9	0.457	31096.6	18	2339.5	0.7628	836.5	1.0633
ORF1ab	825	9	FGDDTVIEV	328.47	2.5	51.78	0.9	28757.7	29	43918.6	70	31947.5	42	36111.3	70	33188.8	39.4314	27483.4	27	32378.7	55	5238.44	5	40263	49	30180.8	25.19	47139.4	90	15988.5	3.5	10207.7	2.5	20251.6	10.387	12416.3	5	5965	0.8686	2478.93	2.5	789	1.317	22164.1	9.5	122.5	0.0385	1215.7	1.4608
ORF1ab	827	10	DDTVIEVQGY	33961.8	60	41278	80	33333.1	42	47114.9	99	251.26	0.2	35498.9	70	31636.6	35.244	44617.8	99	24167.5	34	26602.7	26	45367.5	85	41378.1	72.3539	20400.3	10	38503.8	90	38911.3	80	43001.2	71.3535	46242.2	70	46845.5	84.5039	48922.8	99	45090	71.2693	47105.8	90	46821.7	81.3641	31172.1	43.8063
ORF1ab	828	9	DTVIEVQGY	30133.1	47	34653.7	65	23530.7	21	45702.5	85	17.29	0.03	32815.7	60	21001.9	16.7151	38132.8	70	14028.6	19	6579.89	6	47874.9	99	43530.6	84.9946	33693.6	21	29546.5	25	31039.2	30	40422.7	58.1538	47214.9	85	40950.1	44.7453	44570.1	46	33997.5	32.0473	40022.4	37	40911.6	43.8435	13431.1	13.6515
ORF1ab	828	10	DTVIEVQGYK	31909.5	55	40324.4	80	99.79	0.7	46692.2	95	751.69	0.4	6614.86	9.5	1382.7	2.3863	38872.6	75	33593.8	60	33611.3	43	47710.5	99	43107.9	82.5515	41653	40	34663.5	60	38815.9	80	43763	75.9505	46956.7	80	45739.2	75.17	47982.3	80	42581.7	57.465	47276.3	90	42968.6	53.434	29576.9	40.1236
ORF1ab	829	9	TVIEVQGYK	29139.5	45	24640.4	41	14.62	0.06	43763	70	2958.64	1	1032.12	3.5	399.4	1.0655	26411.4	25	26152.4	39	25351.7	24	45905.7	90	40242.1	65.676	46486.5	80	25906	14	30496.2	28	40304	57.623	45472.2	60	36930.9	30.473	26873.2	13	27630.4	22.2005	36522	27	31031.8	19.9585	10155.3	10.1022
ORF1ab	831	9	IEVQGYKSV	28783.5	44	7641.64	17	39813.3	75	35184.9	33	25969.7	20	39422	85	43159.7	80.9807	28621.1	30	15962.7	21	32120.1	38	181.45	0.6	654.9	0.4566	2416.82	1.9	29171.4	24	19582	8	6263.3	1.0319	29997.1	14	35903.7	27.7386	25325.6	12	20748.5	14.9378	37827.8	30	29185.9	17.3669	16209.8	17.0455
ORF1ab	834	10	QGYKSVNITF	24143.2	34	17522.4	30	29752.8	32	162.85	0.3	30244.5	34	14558.2	19	21437.4	17.201	30145.2	34	731.41	3	9202.99	7.5	33830.6	30	32915.6	32.7075	24326	12	23425	9.5	28743.7	23	11347.9	3.064	42157.2	37	25299.3	10.8195	42818.7	38	9894.8	7.0754	12475.8	4.5	18632.4	7.6409	4852.8	4.9937
ORF1ab	835	9	GYKSVNITF	27873	42	19299.7	33	25709.9	24	105.84	0.2	24312.8	17	9141.16	12	24462.7	21.2415	23343.6	19	3871.17	7.5	15389.1	13	33681.5	30	34692	38.8109	28602.8	15	21467.8	7.5	27037.7	19	26295.1	18.7549	45680.8	65	24602.3	10.1248	34736.3	20	22773	16.8088	303.84	0.1	28723.5	16.7803	5731.8	5.8099
ORF1ab	837	9	KSVNITFEL	453.21	3	49.16	0.9	8759.67	8	7635.61	5	21820.5	13	1291.02	4	16847.1	12.6223	9239.81	6.5	7529.69	12	7042.37	6	2111.48	3	23392.9	13.8025	34944.4	23	3747.82	0.4	29043.8	24	12996.5	4.0233	40563.4	31	4815.1	0.6271	482.8	1	145.7	0.4605	14440.4	5	427.6	0.1538	460.7	0.6428
ORF1ab	843	10	FELDERIDKV	34.83	0.5	36.87	0.7	33168.4	41	43148	65	32801.8	46	35934.8	70	35642.4	47.4566	41770.8	90	36866.2	75	39972.2	70	1228.24	2	1905.3	1.0818	22487.3	11	36813.6	75	24969.4	15	14047.3	4.7472	22560.9	9	26260.1	11.8406	46123.3	60	26355.5	20.6309	43677.4	55	17183.1	6.7429	13411.2	13.628
ORF1ab	848	9	RIDKVLNEK	22933.7	32	15753.9	28	63.68	0.5	42950.5	65	32135.4	43	1354.27	4	14718.4	10.9472	23433.9	20	35850.5	70	37693.4	60	43082.2	65	40613.9	67.8444	47645.5	95	25995.2	14	36480.1	60	44060.4	77.8159	46513.2	75	33679	22.8101	42270	36	36406	37.1567	40498.9	39	31537.5	20.7484	24257.9	29.4925
ORF1ab	854	9	NEKCSAYTV	27851.9	42	10634.8	21	32364.3	39	30358.3	24	32791.2	46	26468.9	40	33403.9	40.0493	34560.5	50	19046.2	26	31539.2	37	374.27	0.9	373.4	0.2571	954.33	1	25324.8	13	19782.1	8	11076.5	2.9275	32990.5	17	40821.8	44.1981	39464.2	28	34463.8	32.9228	19247.7	7.5	34755.9	26.4331	24242.4	29.464
ORF1ab	860	9	YTVELGTEV	53.72	0.7	6.14	0.07	24599.9	22	30016.3	23	1329.17	0.6	23085.9	33	15725.1	11.7279	10790.7	7.5	4924.01	8.5	4507.81	4.5	13624.6	9.5	24934.9	15.7005	38391.9	29	1378.81	0.15	9735.3	2.5	13656.3	4.4769	11374.3	4.5	5377.8	0.7381	325.89	0.8	23.7	0.1037	30417.5	17	222.1	0.0764	36.6	0.0362
ORF1ab	866	9	TEVNEFACV	21973.5	30	606.41	4	35734.7	55	34658.6	32	24455.6	17	33537.5	65	35091.8	45.4692	31793	39	17745.4	24	33038.7	41	411.46	1	560.1	0.401	1399.99	1.3	30383.9	29	24524.7	14	9739.3	2.3164	31258.6	15	40548	42.9963	25098.9	12	28418.1	23.1614	41788	45	30234.7	18.7898	17752.7	19.1053
ORF1ab	866	10	TEVNEFACVV	4523.89	9	1631.11	7	22942.9	20	37968.9	40	15797.8	6.5	20334.9	28	26497.9	24.4664	35132.4	55	10725.3	15	30213.1	34	207.46	0.6	314.9	0.2137	831.83	0.9	33346.8	46	23781	13	7896.4	1.5705	32568.4	16	27438.2	13.1915	45783.7	55	17940	12.5557	44767.3	65	24515.7	12.2931	8103.6	8.0724
ORF1ab	867	9	EVNEFACVV	6556.58	12	1145.57	5.5	26542.6	25	38947.6	43	748.8	0.4	26291.1	40	15366.3	11.4518	28574.4	30	10317.4	15	6577.26	6	32699.4	28	30180.4	25.1891	32677.1	20	25640.8	14	11049.1	3	20403.6	10.5635	32892.1	17	21171.9	7.3329	18690	8.5	4181.4	3.6608	24792	12	10433.1	3.4973	1766.8	2.0163
ORF1ab	869	9	NEFACVVAD	27380.7	40	21143	36	39572	75	43577.3	70	31174.5	38	35896.7	70	37896.3	56.076	29141.7	31	24122.1	34	22825.8	21	299.97	0.8	1489	0.8913	248.12	0.4	29563.1	25	32857.6	38	27993	21.746	34669.1	19	46761.5	83.7878	38429.8	26	42733.6	58.1635	22091.1	9.5	41601.7	46.6984	38003.9	63.7332
ORF1ab	869	10	NEFACVVADA	14769.4	21	6701.75	15	41361.1	85	35637.8	34	32901.4	47	24862.7	37	22789.3	18.8943	34615.5	50	18090.5	24	36873.4	55	122.16	0.4	99.8	0.0507	503.04	0.7	36679.2	75	38251.4	75	20680.3	10.8815	8109.84	3.5	44419.9	64.8701	48636.7	95	38919.3	43.8413	45446.1	70	38603.5	35.9271	28808.5	38.4058
ORF1ab	871	9	FACVVADAV	1623.93	5.5	62.22	1	27331.8	27	40736.7	50	23495.9	15	29522.5	48	23248.3	19.5276	23352.2	19	14477.4	20	655.06	1.4	25600.3	19	18997	9.6028	42163.6	42	4873.55	0.6	1828.28	0.4	9223.4	2.0897	262.99	0.5	15387.3	3.9156	47.76	0.3	345.8	0.7847	24298.1	11	1057.2	0.3557	497.7	0.6868
ORF1ab	875	9	VADAVIKTL	8243.06	13	4109.02	12	30202.7	33	31497.2	26	28980.1	29	29007.4	47	39056	61.0683	11647.2	8	23214.4	33	6923.38	6	38213.3	41	33264	33.8139	40084.8	34	25816.1	14	11347.5	3	11560.5	3.1844	44417	50	2213.7	0.1849	75.11	0.4	80.9	0.3144	18013	7	212.4	0.0731	1077	1.3125
ORF1ab	878	9	AVIKTLQPV	89.61	1	4.05	0.03	11667	9.5	30756.7	24	2088.85	0.8	11895.4	16	10563.4	8.1556	1734.31	2.5	1191.8	4	20853.1	18	24048.3	17	16794	8.0226	38689.3	30	12998.3	2.5	20963.5	9	10633.6	2.7211	26759.2	12	9289.1	1.7	10553.8	5.5	159.2	0.4855	38050.8	31	2770.9	0.904	236.6	0.3446
ORF1ab	881	9	KTLQPVSEL	2598.89	6.5	351.16	3	16701.8	13	21638.5	14	26384.9	21	6051.49	9	26046.5	23.725	1700.57	2.5	6631.99	11	24881	24	10752.1	8	31145.5	27.6457	39452.3	32	9723.83	1.4	26184.9	17	13355.4	4.2728	46239.2	70	2163.6	0.1793	259.43	0.7	111.1	0.3872	15430	5.5	1509.8	0.5089	802.1	1.0322
ORF1ab	887	9	SELLTPLGI	15472.1	21	4680.58	12	30845.7	34	23830.5	16	27541.1	25	32090.3	60	40975.8	70	25927.2	24	23494.3	33	36505	55	187.83	0.6	165.1	0.0981	108.65	0.2	32317.1	39	19886.9	8	2697	0.2383	40289.6	30	36025.1	28.0421	45557.4	55	22336	16.3939	33722.4	22	22557.7	10.5212	18938.7	20.7579
ORF1ab	897	10	LDEWSMATYY	28504.6	43	25283.2	42	23640.2	21	41952	60	22398.7	13	19929.5	27	25153.6	22.2973	36580.9	60	396.81	1.9	6226.37	5.5	2948.44	3.5	7487.7	3.3906	65.85	0.1	35062.6	60	25532	16	14853.9	5.3129	41184.8	33	40440.7	42.5468	48410.4	90	36886.5	38.323	39493.3	35	36637.1	30.612	21764.8	25.0897
ORF1ab	898	9	DEWSMATYY	30688.5	48	33214	60	29510.7	31	42935.6	65	13620.9	5	31251.8	55	19373.1	14.9743	31052.9	37	9795	14	2499.99	3	4788.66	5	11543.8	5.1579	31.84	0.04	28950.6	23	20791.4	9	21574.5	11.9454	44756.1	55	42954.7	55.171	39869.8	29	37596.5	40.0837	16274.7	6	38640.3	36.0375	22665.6	26.6518
ORF1ab	898	10	DEWSMATYYL	19818.8	27	21525.5	36	34309	45	2326.4	2	24763.6	18	24107.2	35	11719.4	8.9049	38296.5	70	28702	45	22364.5	20	113.45	0.4	1871.8	1.0676	163.44	0.3	33089.5	44	26968.5	19	13576.5	4.4232	43438.4	43	37684.5	32.683	45033	48	37509.5	39.8606	33979.8	22	36202.9	29.5453	30171	41.4679
ORF1ab	899	10	EWSMATYYLF	14169.4	20	10126.1	20	13898.5	11	10.49	0.01	637.87	0.4	11428.8	15	3418.4	3.9372	32678.5	42	1013.08	3.5	6388.65	5.5	28878.7	23	26731.1	18.4185	3522.44	2.5	30653.4	30	24495	14	7758.2	1.5277	36657	22	27559.6	13.3441	35585.4	22	11470.3	8.0506	24322.6	11	15074.2	5.576	4558	4.7086
ORF1ab	900	9	WSMATYYLF	7366.35	12	570.16	4	7097.37	7	22.74	0.03	1952.92	0.8	3867.82	7	2835.6	3.5375	14964.4	11	101.84	0.8	64.55	0.4	9910.34	7.5	13160.1	5.911	5252.46	3.5	20444.7	6.5	9727.41	2.5	1528.3	0.0814	23412.1	9.5	6867	1.0695	1354.02	1.6	105.3	0.3749	4752.28	1.5	321.9	0.1146	116.5	0.1445
ORF1ab	900	10	WSMATYYLFD	15455.2	21	11164.6	22	15061.3	12	183.13	0.4	7865.87	2.5	15002	19	17242.9	12.9353	32912.8	43	3759.47	7	7624.13	6.5	28411.6	22	30127.9	25.0567	17691.2	8.5	33862.4	50	26535.5	18	12393.7	3.659	35832.3	21	33720.9	22.8941	35333.7	21	16413.2	11.38	32485	20	20570.3	8.9493	8584.8	8.5216
ORF1ab	905	10	YYLFDESGEF	3090.6	7.5	961.47	5	30719.8	34	88.63	0.17	2963.54	1	27879.6	44	21314.4	17.0545	33891.7	47	23.88	0.25	4508.25	4.5	33470.1	30	32744.4	32.1654	36149.7	25	1912.95	0.2	29686.2	26	19071.7	9.0874	45348.4	60	11778.1	2.508	14673.2	7	2839.4	2.8287	3053.31	1	11415.7	3.88	959	1.1953
ORF1ab	906	9	YLFDESGEF	360.04	2.5	44.83	0.8	21217	18	7051.75	4.5	318.06	0.25	31937.8	60	23721.7	20.1837	19094.9	14	18.24	0.15	105.95	0.5	22488.2	16	24491	15.1182	30852	18	122.9	0.01	21875.1	10	10903.7	2.848	44156.3	48	2600.7	0.2402	14.32	0.12	51.6	0.2171	946.21	0.4	786.4	0.2677	47.1	0.0533
ORF1ab	906	10	YLFDESGEFK	5086.74	10	6310.27	15	80.12	0.6	24457.1	17	6479.35	2	4128.76	7	2892.5	3.5799	35866.8	60	482.28	2.5	10688.6	8.5	39165.2	44	33794	35.6151	39906.9	34	2842.07	0.3	34324.2	46	30178.5	26.0241	46066.4	65	22769.1	8.5485	13091.3	6.5	10725.2	7.5972	17122.2	6.5	21476.2	9.6206	4195.2	4.3563
ORF1ab	911	10	SGEFKLASHM	27247.4	40	20748.9	35	33532.1	42	38665.8	42	32851.6	47	25213	37	34386.7	43.0916	22614.9	18	1331.83	4	29759.5	33	71.24	0.25	1836.2	1.0523	446.62	0.6	27014.9	17	36036	60	16714.6	6.8286	45327.8	60	27422.2	13.1713	47243.1	70	16054.9	11.1014	43263.9	55	27536.1	15.4064	8533	8.4725
ORF1ab	912	9	GEFKLASHM	25400	36	13849	25	35931.7	55	39084.8	44	25531.7	19	29875.4	49	39668.4	63.8411	23257.1	19	1035.04	3.5	25123.7	24	19.24	0.03	337.5	0.2307	282.92	0.4	17542.1	4.5	27709.4	20	12352.4	3.6336	45197	60	40181.6	41.4816	33622.6	19	23638.1	17.6671	22940.2	10	30952.6	19.842	12541.8	12.6326
ORF1ab	912	10	GEFKLASHMY	29800.8	46	28860.2	49	16835.3	14	32889.6	28	18369.4	8.5	13751.9	18	19844.7	15.4765	36093.8	60	340.19	1.8	23960.3	22	151.79	0.5	4254.2	2.1085	35.39	0.04	31053.9	32	36800.4	65	24882.3	16.5085	45431.4	60	43978	61.7921	48001	80	40556.4	49.168	40137.3	38	42519.1	51.0481	22683.5	26.6828
ORF1ab	915	10	KLASHMYCSF	2824.02	7	692.79	4.5	15883.1	13	603.34	0.8	16247.8	6.5	5479.91	8.5	22490	18.4969	8939.48	6.5	12.08	0.07	4248.81	4.5	21110.3	15	28297.8	21.2029	29714.2	16	15857	3.5	15019.7	4.5	15505.3	5.8227	38892	27	16562.8	4.4747	16323.7	7.5	9179.1	6.6491	21266.9	9	22174.9	10.1905	3370.4	3.5649
ORF1ab	916	9	LASHMYCSF	24278.1	34	2919.71	9.5	21025.8	18	1561.96	1.5	8509.4	3	15286.8	20	18814.9	14.3995	10017.9	7	44.66	0.5	22.93	0.15	16603.4	12	28273.9	21.1551	28738.7	16	9924.29	1.5	3261.66	0.7	7169.6	1.3136	20558.1	8	6429.4	0.9788	18.2	0.15	117.4	0.4	11810.8	4	2525.4	0.8235	110.5	0.1357
ORF1ab	916	10	LASHMYCSFY	24290.7	34	19921.3	34	1664.45	3.5	12003.1	7.5	4910.55	1.5	5359.81	8.5	8064	6.6569	32041.3	40	54.12	0.5	265.94	0.8	35700.3	34	33486.8	34.5725	26029.6	13	26150.1	15	15664.8	5	16886.6	6.9764	34921.7	19	25202.6	10.7242	14526.3	7	10062.9	7.1838	40506.4	39	22846.6	10.7671	1079.4	1.315
ORF1ab	938	10	EEEFEPSTQY	39576.2	80	41332.5	80	37492.1	60	46038.1	90	14279.1	5.5	40901	90	39174.1	61.6062	38823	75	2710.11	6	18386.9	15	21052.4	15	22891.6	13.2694	179.75	0.3	32174.1	38	34663.1	48	36093.8	41.5487	46594.8	75	46322.3	80.0259	46238.2	60	42321.8	56.2633	43017	55	44243.4	60.7767	30815.6	42.9363
ORF1ab	939	9	EEFEPSTQY	36733.6	70	34379.6	65	29683	31	43817.9	70	4557.35	1.4	39149.9	85	32630.9	37.857	28048.4	28	1201.56	4	2502.56	3	7120.13	6	13676	6.1734	46.28	0.06	20602.2	6.5	23465.9	13	27521.5	20.8643	44717.4	55	41525.7	47.4626	11691.5	6	29955.9	25.3192	17825.8	7	35359.7	27.6646	14183.4	14.5545
ORF1ab	939	10	EEFEPSTQYE	41039.7	90	38903.3	75	41807.9	85	42561.9	60	19561.8	9.5	35556.2	70	27415.1	26.0615	37447.5	65	12450.2	17	25458.6	24	15744.5	11	23068.4	13.4587	278.26	0.4	32824.2	42	35232.9	55	39639.2	54.6653	46095.4	65	46055.5	77.8109	45908.2	55	44889	69.9474	42851.2	50	45605.7	70.7724	38900	66.9422
ORF1ab	941	9	FEPSTQYEY	33357.7	60	20056.5	34	25748.1	24	30260.2	24	12902.5	4.5	32170.2	60	34428.8	43.2295	35483.5	55	2918.42	6	554.6	1.2	3323.43	4	12100.8	5.4156	7833.43	4.5	19076.5	5.5	19995.8	8.5	28285.5	22.2869	36689.1	22	29783.7	16.2053	16957.6	8	23102.6	17.128	1173.69	0.4	24737.6	12.4996	9382.9	9.3153
ORF1ab	947	9	YEYGTEDDY	35326.5	65	23727.8	40	30663.3	34	44065.2	70	20401.2	11	42895.2	95	37508.7	54.4771	32898.2	43	2184.05	5	660.2	1.4	3667.66	4	12199.6	5.4601	353.45	0.5	24349.1	11	30588.4	29	26398.3	18.9229	42570.7	39	39671.4	39.4545	7856.43	4.5	21992.1	16.0616	9745.31	3.5	28318.3	16.2954	9459.6	9.3916
ORF1ab	954	9	DYQGKPLEF	34508.6	60	37629.9	70	34111	44	230.34	0.4	25425.8	19	31631.5	55	25784.3	23.3076	35004.6	55	29062	45	13990.6	11	43282.2	65	44178.3	88.5057	41354	39	26841	16	27018.4	19	36738	43.6417	48061.8	95	25707.4	11.2448	27414.8	14	29057.6	24.0258	1264.48	0.4	34420.2	25.7722	19451	21.4792
ORF1ab	960	9	LEFGATSAA	22279.2	31	1402.28	6	33976.5	44	41727	55	21278	12	36873	75	33932.1	41.6326	14764.5	10	1932.07	5	3855.41	4	56.29	0.17	85.2	0.0376	2662.33	2	25327.2	13	27825.4	21	12847.9	3.932	1641.86	1.3	35814.5	27.5151	20849.3	10	13196	9.1621	37075.8	28	22843.4	10.7644	7242	7.2465
ORF1ab	960	10	LEFGATSAAL	15623.2	22	3706.4	11	36653.8	55	11273.1	7	23628.2	15	19965.8	27	31477.8	34.8458	16143.5	11	164.21	1.1	16371.8	13	70.05	0.2	292.9	0.1969	1240.82	1.2	31026.4	32	25086.2	15	8249.3	1.6939	17445.9	6.5	19329.6	6.0606	16530.8	8	11103.2	7.828	38919.7	34	19996.5	8.5461	7648.1	7.6329
ORF1ab	961	9	EFGATSAAL	26428	38	22829.3	38	32908.5	40	10772.8	6.5	17015.5	7	28266.3	45	18418.9	13.9847	19465.5	15	8813	13	6449.35	5.5	35322.6	34	38069.7	53.8015	34806.3	22	27752.3	19	24798.8	15	34815.3	37.6308	46319.3	70	17175.3	4.8023	567.61	1.1	11266.8	7.9255	15802.9	6	21206.9	9.4143	11463.8	11.4748
ORF1ab	997	9	NQTTTIQTI	8225.78	13	204.59	2.5	32851.2	40	5833.23	4	27857.9	26	29103.6	47	36553.2	50.7874	29108.9	31	5052.29	8.5	26525.4	26	20886.3	15	10280.9	4.5814	13250.5	6.5	29846.9	26	17295	6	3212.3	0.3193	41891.2	36	24684.4	10.2077	31901.2	17	4745.2	3.9905	26174.5	13	10883.9	3.677	3278.9	3.4741
ORF1ab	1000	9	TTIQTIVEV	241.33	1.8	22.3	0.5	9809.84	8.5	27816.3	20	2549.46	0.9	13736.5	18	8420.7	6.8548	19637.3	15	6368.98	10	20631.8	18	24985.9	18	27706.7	20.079	37491.7	27	11372.7	1.8	17463.1	6	11622	3.2188	25963.2	11	10736.1	2.1618	13554.9	6.5	348.6	0.7881	39110.1	34	2152.9	0.7	379	0.534
ORF1ab	1010	10	PQLEMELTPV	1620.63	5.5	18.46	0.4	36529.5	55	32132	27	31746.7	41	30317.6	55	37319.7	53.7546	35551.5	55	18108.9	24	40196.8	75	13446.5	9.5	19605.1	10.1011	42891.5	46	34908.5	60	31910.2	34	14854	5.313	34550.1	19	42333.2	51.7067	47948.1	80	39195.3	44.6731	46311.8	80	37417.1	32.6076	33286.6	49.106
ORF1ab	1011	10	QLEMELTPVV	16.99	0.25	60.69	1	29962.4	32	27313.5	20	21188.1	12	21411.7	30	29222.5	29.6372	25027.3	22	3033.98	6.5	30082	33	68.27	0.2	173.3	0.1066	301.19	0.5	23664.8	10	18238.3	7	5804.7	0.9041	22407.6	8.5	26582.9	12.1998	48115.9	85	18806.2	13.2444	46581.2	80	20934.7	9.2155	12940.2	13.0608
ORF1ab	1012	9	LEMELTPVV	1470.14	5	89.8	1.3	33534.6	42	19570.3	12	22102.8	13	29378.2	48	35134.3	45.626	16254.1	12	2601.93	6	6052.81	5.5	22.16	0.04	24.2	0.0085	640.12	0.8	16691.8	4	4127.51	0.9	658.4	0.0163	4474.48	2.5	26220.4	11.7982	41108.6	32	5146.6	4.2355	34674.4	23	6923.5	2.2574	3661	3.8484
ORF1ab	1012	10	LEMELTPVVQ	15482	21	6463.39	15	37863.9	65	33656.8	29	30704.8	36	28839.3	46	37637.2	54.966	28694.9	30	6424	10	28661.7	30	180.54	0.6	642.7	0.4499	2780.63	2.5	30928.2	31	19787.3	8	9772.6	2.3306	21573.5	8.5	41065.5	45.2688	48202.9	85	34531.4	33.0559	46083.9	75	35384.6	27.7159	27381.3	35.4508
ORF1ab	1014	9	MELTPVVQT	26154.4	38	7204.99	16	35895.2	55	42379	60	31415.2	39	31131	55	38999.4	60.8099	33016.2	44	28951.9	45	27934.6	29	568.37	1.2	453.4	0.3221	3519.05	2.5	33420.5	46	24557.6	14	20256.3	10.3923	15404.6	6	43287.3	57.273	41372.8	33	35701.5	35.5604	30447.1	17	34750.2	26.4218	31662.9	44.9774
ORF1ab	1014	10	MELTPVVQTI	255.66	1.9	654.72	4	36096.5	55	9546.09	6	28580.2	28	17564.9	23	30288.4	31.9595	30063.4	34	5026.94	8.5	27846.1	29	269.59	0.8	253.2	0.1692	195.44	0.3	30544.1	29	5324.9	1.1	1006.5	0.0406	24658.3	10	21027.6	7.2332	38875.6	27	11259.5	7.9212	38842.3	33	16276.5	6.2136	5096.2	5.231
ORF1ab	1016	10	LTPVVQTIEV	3129.7	7.5	818.96	4.5	25675.2	24	34480.6	31	22266.2	13	19306.4	26	28743.1	28.6438	2660	3	20961.9	29	5548.64	5	39328.7	45	34074.5	36.5736	45872	75	30146.8	28	864.23	0.17	18919.7	8.9279	130.05	0.4	20986.9	7.205	47062.9	65	13119.3	9.1099	47728.6	95	17306.4	6.8147	9716.6	9.6523
ORF1ab	1017	9	TPVVQTIEV	21482.9	30	15567	28	32662	40	43537.2	70	22727.2	14	35035.6	70	32897.1	38.6032	832	1.5	34080.4	65	391.22	1	32108.7	27	30146.8	25.1044	43370.3	49	25753.9	14	682.1	0.15	21879.4	12.3246	428.98	0.7	18956.3	5.8276	28550.6	15	3925.1	3.4966	44538.3	60	10493.4	3.5215	9830.6	9.7689
ORF1ab	1022	10	TIEVNSFSGY	30663.6	48	10865.1	21	2187.55	4	41152.2	55	170.38	0.15	17560	23	14028.3	10.4711	35838.1	60	95.69	0.8	8630.97	7	25532	19	18809.4	9.4558	117.7	0.2	29917.4	27	37316.5	65	32832.4	32.2322	44888.1	55	35720	27.2779	47431	70	31352.7	27.4272	41909.3	45	38188.5	34.7064	10143.9	10.0899
ORF1ab	1023	9	IEVNSFSGY	33113.1	60	10695.2	21	21706.5	18	42529.2	60	10177.6	3.5	26566.8	41	29815.3	30.896	29599.6	32	190.81	1.3	4728.78	4.5	12625	9	9848.3	4.3936	48.01	0.07	21960.9	8	30574.8	29	20383.3	10.54	42207.9	37	39802.6	39.9326	37064.6	24	24857	18.9395	30258.6	17	35566.2	28.0962	9395.7	9.328
ORF1ab	1023	10	IEVNSFSGYL	7300.65	12	3195.4	10	18835.1	15	30394.1	24	5827.31	1.8	11564.2	15	23132.1	19.3667	24052.7	20	3446.81	7	24050.4	22	542.34	1.2	1390.6	0.843	281.92	0.4	30950	31	29900.9	26	10278.7	2.5496	43268.6	42	16555.3	4.4711	39439.5	28	9501.3	6.8401	39460.4	35	18735.5	7.7061	5561.4	5.6595
ORF1ab	1024	9	EVNSFSGYL	14836	21	10480.9	21	21342.8	18	34348.8	31	109.63	0.12	20619.8	28	7275.3	6.2093	20200.4	15	8259.4	12	5229.72	5	35510.8	34	37439.4	50.624	31758.3	19	26323.3	15	20561.4	9	30129.5	25.9215	45507.6	60	14965	3.7456	981.14	1.4	3025.8	2.939	9119.43	3	11163.2	3.7847	1623	1.8749
ORF1ab	1026	9	NSFSGYLKL	8381.38	14	3050.63	9.5	15706.2	13	8966.31	5.5	12790.7	4.5	13310.9	17	12800.3	9.6055	22254.2	18	13741.4	19	8902.32	7.5	19838.9	14	22690.6	13.0524	31054.6	18	23308	9.5	19566.5	8	5988.7	0.9553	42509	38	4134	0.4937	2620.66	2.5	96.9	0.3559	9094.3	3	989.5	0.3318	577.4	0.7794
ORF1ab	1031	9	YLKLTDNVY	17080.4	23	12390.5	23	16767.5	14	34713.8	32	7198.44	2.5	22978.7	33	25815.6	23.3576	24292	21	36.68	0.4	383.83	1	44907	80	33986.1	36.2663	42559.2	44	7158.99	0.9	28753.3	23	31835.1	29.7576	39507.8	28	21135.5	7.3078	27266.5	14	8364.8	6.1617	4461.86	1.4	21642.3	9.7525	535.6	0.7318
ORF1ab	1031	10	YLKLTDNVYI	12.52	0.15	68.85	1.1	27625.6	27	19147	12	20880.9	11	17029.5	22	24869.4	21.8509	33074.1	44	477.65	2.5	14811.3	12	30563.6	25	24091.3	14.6254	40002.4	34	22858.4	9	27248.6	19	14051.4	4.75	35540	20	20211.6	6.6581	43778.1	42	12228.8	8.5344	33565.1	21	12268.9	4.2267	5851.3	5.9127
ORF1ab	1052	10	VKPTVVVNAA	26563	39	17035.4	30	42359.3	90	41191.9	55	34992.5	60	36286.8	75	39606.2	63.5615	3168.61	3.5	34093.6	65	11307.6	9	37201.2	38	23945.2	14.4476	44691.3	60	35645.9	65	23423.5	12	33902.7	35.055	18.22	0.08	39233.9	37.8348	48839.7	99	32857.2	29.9289	46670.5	85	36590.4	30.4956	25475.9	31.7528
ORF1ab	1053	9	KPTVVVNAA	22192.2	31	20315.3	34	36159.4	55	44863.3	80	31689.3	41	28087.6	44	35546.5	47.1242	261.58	0.8	29091	46	1732.89	2.5	31014	26	21426	11.7646	44260.1	55	26412.3	15	20511.2	9	30713.1	27.1851	22.57	0.09	27497.1	13.2655	43052.9	39	12791.4	8.8954	38067.6	31	21395.7	9.5563	13415.7	13.6333
ORF1ab	1056	9	VVVNAANVY	29308	45	12416.8	23	1990.55	4	31867.5	26	3841.42	1.3	25099.5	37	26050.1	23.7308	21972.6	17	100.31	0.8	45.93	0.25	45915.2	90	39584.4	61.9466	32712.9	20	7378.79	1	24908.2	15	32529.7	31.4758	41498.7	34	20072.3	6.5579	10368	5.5	3848.2	3.4529	17739.8	7	20714.4	9.0526	521.7	0.7152
ORF1ab	1057	9	VVNAANVYL	690.93	3.5	372.4	3	7287.86	7	18839.2	12	17327.8	7.5	3408.8	6.5	12378.3	9.3295	7190.35	5.5	1676.36	4.5	5692.39	5	30840	25	35817.2	43.2614	37124	27	25411	13	18361.2	7	19888.4	9.9627	44158.2	48	2018.3	0.1637	244.28	0.7	85.9	0.3284	12084.7	4	592.6	0.199	418.3	0.5882
ORF1ab	1057	10	VVNAANVYLK	13761.2	19	15616.2	28	21.03	0.12	31178.2	25	26993.9	23	590.18	2.5	2734.7	3.4674	30686.9	36	17389.4	23	34807.8	47	42599.7	60	38870.1	58.0176	43192.4	48	34355.8	55	33168	40	37157.3	45.0966	45442.7	60	26783.2	12.4298	31188.3	17	21326.6	15.464	42192.8	46	26026.5	13.8014	17792.7	19.1634
ORF1ab	1074	10	ALNKATNNAM	5575.48	11	13156.8	24	21469.7	18	37108.3	37	23379.5	15	18006.1	24	36490	50.5399	3259.19	3.5	55.72	0.5	15327.7	12	35127.5	33	31412.5	28.3447	34734.8	22	20390.4	6.5	36650.6	60	34654.1	37.165	43617.9	44	20555	6.9023	36310.8	23	12747.3	8.8677	41527.5	43	25617.5	13.363	7806.8	7.7883
ORF1ab	1083	9	MQVESDDYI	294.05	2	9.69	0.17	31136	35	27699.8	20	20010.8	10	25952.8	39	28185.7	27.5179	31434.6	38	916.38	3.5	6355.21	5.5	17802.3	13	8675.1	3.8924	11739.8	6	22514.1	8.5	11269.1	3	3726.6	0.4101	28541.3	13	19978.3	6.4908	7473.12	4.5	1070.5	1.5737	35518.1	25	2743.5	0.8951	941	1.1746
ORF1ab	1089	9	DYIATNGPL	35496.2	65	24523.9	41	34510.8	46	6052.02	4	9551.46	3	28584	46	10754.9	8.2802	23396.9	19	23579.7	33	11936.4	9.5	35186.8	33	36241.3	45.0703	42442.3	44	29481.4	25	24050.7	13	30141.6	25.9466	44424.2	50	21341.4	7.4492	3265.44	3	10756.6	7.6167	4209.1	1.3	22595.1	10.5532	10465.1	10.4286
ORF1ab	1091	9	IATNGPLKV	5563.19	11	4323.8	12	25135.3	23	33181.7	29	30424.4	35	30259.2	50	37477.5	54.358	21757.8	17	33282.3	60	12444.7	10	39183.8	45	35826.9	43.3019	45590.9	70	16959.4	4	4834.69	1	9010	1.9934	21679.1	8.5	10276.6	1.9989	2513.03	2.5	234.3	0.6227	31403.7	18	1459.8	0.4931	830.2	1.0578
ORF1ab	1097	9	LKVGGSCVL	24889.1	35	7451.8	17	37868.4	65	29952.4	23	20471.3	11	32124	60	43680.2	83.5926	12884.2	9	3888.67	7.5	4727.2	4.5	9444.69	7.5	23987	14.4986	40658.7	36	26118.7	15	18328.1	7	25336.3	17.2194	38269.2	25	26626.6	12.2502	45.81	0.3	2594.7	2.6723	17275	6.5	14971.5	5.5226	2403.1	2.6382
ORF1ab	1116	9	HVVGPNVNK	36595.1	70	27315.3	46	67.95	0.5	46291.8	90	20521.4	11	1542.27	4.5	1803	2.7741	28984.8	31	29262.4	46	26778.9	27	43914.8	70	41860.9	75.229	46852.1	85	32730.2	42	33420.2	41	42362.1	67.7843	44373.8	49	37500.6	32.1165	19436.5	9	28331.8	23.0436	36103.5	26	32168.5	21.7624	17687.5	19.0103
ORF1ab	1126	10	EDIQLLKSAY	35297.4	65	34678.5	65	24936.8	22	46416.2	90	932.8	0.5	24119.5	35	19204.5	14.8024	35716.6	55	2796.41	6	6517.82	6	24641.7	18	28977.9	22.5865	1216.89	1.2	30347.8	28	35490.4	55	38629.8	50.5307	37572.5	24	45039.8	69.5898	48685.2	95	43607	62.5239	45600.3	70	44833.7	64.86	25562.9	31.9157
ORF1ab	1130	9	LLKSAYENF	18394.8	25	8712.97	18	25868.4	24	1138.35	1.3	13813.4	5	13576.3	18	22948.9	19.1112	27876.9	28	44.37	0.5	12722.7	10	41745.1	60	32783.4	32.2891	41325.8	39	28002	19	25441.8	16	16850.8	6.9458	44345.4	49	16869.6	4.6384	30668.6	16	12344.2	8.6098	15196.4	5.5	25679.6	13.4301	3172.2	3.3748
ORF1ab	1135	9	YENFNQHEV	14366.6	20	9756.08	20	32458.3	39	33051.9	28	28546.9	28	32757.2	60	32271	36.8639	31244.7	37	15601.4	21	15777.8	13	47.17	0.12	238.8	0.1582	5542.46	3.5	15985.5	3.5	15054.8	5	8386.7	1.7463	20823.6	8	26092.5	11.6612	2002.21	2	7377.8	5.5619	6778.9	2.5	7557.8	2.4695	3343.6	3.5374
ORF1ab	1135	10	YENFNQHEVL	28271.8	42	19281.7	33	38285.8	65	24497.7	17	32961.6	47	30298.9	55	34237.5	42.6051	32968.3	43	2658.65	6	24219.1	23	47.89	0.12	462.1	0.3292	7626.85	4.5	26997.7	17	28643.7	23	10868.3	2.8315	37516.1	24	25229.3	10.7506	24490	12	12020.1	8.4028	17756	7	15292	5.6879	6631.6	6.6469
ORF1ab	1137	9	NFNQHEVLL	24313.3	34	23179.2	39	31341.5	36	9819.51	6	28753	29	17831.6	23	12379.5	9.3302	31819.9	39	26049.9	38	11516	9	37469	39	36083.2	44.3862	36437.5	25	28356	21	26042	17	32592.1	31.6317	45843.2	65	13568.7	3.1723	22755	11	11982.6	8.3792	4968.11	1.6	14019.1	5.0341	10207	10.1573
ORF1ab	1140	10	QHEVLLAPLL	20334.9	28	17481.7	30	40554.2	80	26730.8	19	28534.5	28	27226.5	42	35983	48.6705	30155.6	34	28024.8	43	36769.8	55	110.44	0.4	1457.3	0.8761	300.16	0.5	35014.8	60	31143.1	31	13802.9	4.5784	43973.7	46	36325.3	28.7933	47000.4	65	33091.7	30.3614	42692.4	49	30437.5	19.076	24774.9	30.4446
ORF1ab	1141	9	HEVLLAPLL	15122.7	21	5803.65	14	37009.7	60	29196.6	22	21069.7	12	28863.3	46	36253.8	49.6475	24961.9	22	17712	24	14143.8	11	19.05	0.03	141.9	0.079	212.96	0.4	33055.5	44	20170.1	8.5	6520.1	1.1053	36910.1	23	32949.1	21.3986	36395.3	23	15585.7	10.769	30456.6	17	16516.7	6.3533	11655.5	11.6791
ORF1ab	1141	10	HEVLLAPLLS	20962.2	29	14393.6	26	23442	20	38974.9	43	30190.9	34	22529.9	32	30419.8	32.2642	36405.2	60	32975.1	60	33151.5	41	144.11	0.5	1598.8	0.9446	1412.5	1.3	40350.7	99	33847.4	43	22746.4	13.4278	39292.5	28	43472.7	58.4375	48192	85	38165	41.6267	46156.2	75	39352.9	38.258	29761.5	40.537
ORF1ab	1146	9	APLLSAGIF	25219	36	25610.5	43	30982.8	35	25770.9	18	18360.6	8.5	33768.4	65	38658.3	59.3108	91.92	0.4	18924.8	26	434.49	1.1	29297.9	23	29678.5	24.0625	20331.8	10	25705.5	14	9100.31	2.5	21391.8	11.7299	22662.4	9	15370.7	3.909	39052.6	27	5301	4.3253	31354.8	18	16990.8	6.6299	10005.2	9.945
ORF1ab	1148	9	LLSAGIFGA	10.09	0.12	14.54	0.3	15014.2	12	33375.7	29	20232.2	10	16240.9	21	23185.2	19.4404	24328.1	21	4411.99	8	20752.7	18	30372.4	25	24697.8	15.3907	45798.6	75	31570.9	35	33458.5	41	30646.7	27.0364	9434.78	4	29936.8	16.422	37516.8	24	19774.2	14.0522	31577.8	19	22946.2	10.8511	11606.2	11.6269
ORF1ab	1154	9	FGADPIHSL	2600.22	7	286.75	3	26531.4	25	27012.6	19	22500.9	14	29338.5	48	22251.8	18.1769	5416.77	4.5	4576.62	8	2609.38	3	24809.2	18	27875.1	20.3974	44320.5	60	6739.78	0.8	17606.4	6.5	15977.7	6.2097	25851.6	11	1188.2	0.0555	4.44	0.03	10.3	0.0368	1348.02	0.5	84.3	0.0251	52	0.0583
ORF1ab	1154	10	FGADPIHSLR	20541.6	28	16818.2	29	8723.44	8	37713.8	39	33136.4	48	597.39	2.5	70.3	0.2749	25003	22	25371.7	37	23936.2	22	40100.4	48	38118.3	54.0445	46682.6	85	22616.1	8.5	28458.4	22	35285.6	38.9989	35109.3	20	19499.9	6.175	1640.56	1.8	6926.9	5.2964	26645.4	13	12986.1	4.5259	4101.2	4.2685
ORF1ab	1170	9	RTNVYLAVF	14397.2	20	4951.31	13	8621.17	8	1273.57	1.4	11491.7	4	1478.53	4	20969.6	16.6804	6829.04	5.5	25.19	0.25	8021.61	7	21379	15	28021.8	20.6731	18272.2	8.5	2085.71	0.2	24952.2	15	11122.8	2.9485	41589.5	35	5640.1	0.7911	9947.73	5.5	785.5	1.3135	3192.98	1	3495.8	1.1381	283.8	0.412
ORF1ab	1171	10	TNVYLAVFDK	23056.9	32	22437.9	38	52.19	0.4	41971.5	60	29234.2	30	4399.31	7.5	4600.1	4.6794	38250.9	70	35707.3	70	40875.8	75	40289.1	49	33920.7	36.0384	42520.5	44	38311.4	90	39149.1	80	40609.5	58.9852	44525.3	50	45153.5	70.4796	48531.1	95	43890.5	64.0281	46065.9	75	42710.5	52.0668	33827.3	50.6203
ORF1ab	1172	9	NVYLAVFDK	17041.8	23	11553.5	22	57.23	0.4	40749.4	50	24092.6	16	2416.61	5.5	1054.2	2.0247	30997.9	37	31533.4	55	26418.3	26	41385.3	55	34632.7	38.5959	42985.8	47	31255.9	33	32371	36	39616.5	54.5734	41722.1	35	40591.5	43.1883	37304.3	24	37121.5	38.8891	25839.3	12	36619.7	30.5686	24619.4	30.1568
ORF1ab	1175	9	LAVFDKNLY	33023.3	55	25522.8	43	11330	9.5	40808.2	55	9055.81	3	17743.5	23	22751.6	18.8446	27278.1	27	2815.47	6	45.24	0.25	47682.6	99	39766	62.9733	36542.5	25	20604.8	6.5	17960.2	6.5	28141.2	22.0234	29846.6	14	27409.7	13.1556	6522.61	4	4645.5	3.9351	35022	24	18070.5	7.2849	1085.2	1.321
ORF1ab	1176	10	AVFDKNLYDK	24056.4	34	22113.8	37	14.78	0.07	41311.5	55	27389.6	24	530.69	2.5	2866.9	3.561	37118.3	65	32157	55	41820.1	85	40098.7	48	38168.3	54.2937	43366.1	49	32332.5	39	41403.2	95	40770.6	59.6995	46428.7	70	37994	33.6584	47323.4	70	36808.4	38.134	46506.2	80	36194.3	29.5245	19798.8	21.9758
ORF1ab	1181	10	NLYDKLVSSF	3209.78	7.5	879.02	5	26252.2	25	1140.03	1.3	4043.13	1.3	20293.5	28	21252.2	16.9824	27514.6	27	36.29	0.4	16800.2	14	32512.1	28	30812	26.7831	25215.4	13	12317.5	2.5	30598.3	29	19646.2	9.6953	42922.2	40	17818.7	5.1549	41221.7	33	10679.8	7.5689	24661.8	12	21955.5	9.9985	3061.4	3.2682
ORF1ab	1182	9	LYDKLVSSF	28295.3	43	14530.9	26	33077	41	153.61	0.3	25100.3	18	23071.1	33	26762.1	24.9064	20666	16	11363.9	16	4006.77	4	30718.4	25	37122	49.1232	38897.9	31	19886	6	20906.7	9	23306.7	14.1776	43012.4	41	8533	1.496	34434.7	20	6056.6	4.7753	2065.01	0.7	6500.3	2.1048	1579.5	1.8349
ORF1ab	1185	9	KLVSSFLEM	52.54	0.7	30.27	0.6	8332.65	7.5	15588.8	9.5	17796.2	8	3410.38	6.5	24301.2	20.9971	5319.6	4.5	50.05	0.5	5297.49	5	18058.6	13	24012.4	14.5296	26598.4	14	5199.25	0.6	27377.4	20	17451.2	7.4887	46137.8	70	5628	0.7887	3804.24	3	327.7	0.7614	17991.1	7	3262.4	1.0651	928.7	1.1602
ORF1ab	1185	10	KLVSSFLEMK	1510.76	5	1720.37	7	37.17	0.25	33961.8	30	28985.7	29	497.87	2.5	11982.9	9.0746	23926.9	20	2954.25	6	34001.9	44	36878.6	37	35125.6	40.4822	37901.6	28	19259	5.5	38544.3	75	35565.8	39.8588	46972.4	80	34219.7	23.9309	42285.1	36	26177	20.4279	43247.1	55	35385.4	27.7174	20283.9	22.7372
ORF1ab	1186	9	LVSSFLEMK	18660.7	25	8973.3	19	19.98	0.12	37665.7	39	22923.1	14	872.96	3.5	2585.2	3.3694	31707.2	39	29074	45	24468.8	23	44281.2	75	39674.9	62.4587	47012.6	90	33146.5	45	31702	33	38953	51.8661	43968.5	46	36678	29.768	44170.7	44	31820.9	28.1824	40843	40	31997	21.4848	14499.1	14.9297
ORF1ab	1188	10	SSFLEMKSEK	35165.2	65	32992.3	60	33.3	0.25	40947.5	55	29421.8	31	1455.27	4	3831	4.2029	32970.5	43	31390.7	55	38789.4	65	37303.1	39	35063.7	40.2411	43323.9	49	31760.4	36	40981.2	95	38726.5	50.9313	44381	49	39892.7	40.2975	48265.6	85	35330.3	34.7225	46713.4	85	36753.1	30.9003	19254.4	21.1946
ORF1ab	1205	10	EIPKEEVKPF	35520.8	65	26711.2	45	38549.3	65	24140.6	16	318.33	0.25	40236.4	90	33471.2	40.2487	12288.6	8.5	1542.13	4.5	7875.66	6.5	45640.3	85	43205.9	83.1203	41880.4	41	31186.9	33	20293.3	8.5	39498	54.093	36655.8	22	37139.2	31.0498	47738.9	75	31991.5	28.4641	38519.2	32	41980.2	48.4012	23051.7	27.3308
ORF1ab	1206	10	IPKEEVKPFI	31012.3	49	31546.3	55	39800.8	75	32416.9	27	33057.7	48	29673	49	38826.8	60.0193	5808.42	5	28223.5	43	11209.8	9	40759.6	55	36733.2	47.3205	44554.7	60	31182.5	33	1184.96	0.25	21221.4	11.5273	12428.8	5	28969.7	15.1408	47888.4	80	27058.2	21.4833	43686.3	55	31496.9	20.6852	25167.2	31.1701
ORF1ab	1214	9	FITESKPSV	57.53	0.7	11.34	0.2	31834.4	37	37887.2	40	13079.2	4.5	28160	45	27886.5	26.9194	15130.8	11	12964	18	7294.88	6.5	34640.6	32	34305.3	37.3981	46147.8	75	13951	3	13853.2	4	24696.7	16.216	5771.96	3	7681.1	1.2653	890.14	1.3	367.5	0.8139	19971.2	8	3405.2	1.1111	935.2	1.1678
ORF1ab	1217	9	ESKPSVEQR	38783.1	80	45757.5	99	15902.9	13	44923	80	25203.2	19	892.11	3.5	92.5	0.356	36220.5	60	29824	47	37212.4	60	47117.5	99	44625.1	90.7326	47142	90	26418.6	15	36105.1	60	45925.1	89.407	47715.2	90	43855.4	60.9327	39064	27	44515.1	67.6871	35670.2	25	44773.1	64.4433	30674.6	42.6187
ORF1ab	1235	9	CVEEVTTTL	4626.8	9	587.23	4	28823.7	30	19229.8	12	15229.1	6	22272.5	31	28418.1	27.987	6433.18	5	17441.2	23	864.57	1.6	35719.3	34	33297.8	33.9212	42652.3	45	21120.8	7	19812.5	8	20350.9	10.5024	42304.8	38	3254.9	0.3427	6669.05	4	418.1	0.8839	15624.4	5.5	1134.8	0.3812	908.6	1.1362
ORF1ab	1248	9	FLTENLLLY	2071.27	6	331.24	3	5773.02	6.5	26391.7	19	151.5	0.15	16861	22	17547.2	13.2043	25703.2	23	784.06	3	131.62	0.6	43117.2	65	29852.7	24.4467	30789.3	17	3648.9	0.4	23003.8	12	23375.7	14.2744	35720.8	21	11092.2	2.2833	16936.2	8	1281.1	1.7447	3258.8	1	3716.1	1.2011	130.3	0.1678
ORF1ab	1248	10	FLTENLLLYI	7.21	0.07	10.79	0.2	21452.7	18	16394.2	10	2874.2	1	17414.1	23	20092.1	15.7361	34515.7	50	11727.7	16	13319.1	11	28532.1	22	27250	19.2799	39818.5	33	15260.1	3.5	18780.3	7	14417.6	4.9974	21513.4	8.5	13322.4	3.0684	40618.3	31	5334.3	4.3442	30313.6	17	5367.2	1.7133	1763.3	2.0125
ORF1ab	1250	9	TENLLLYID	30417.5	48	30745.7	55	36816	60	37183.5	38	31705.5	41	35660.6	70	43574.9	83.0669	33481.3	45	34369.9	65	33260.7	42	167.73	0.5	4934	2.3728	3063	2.5	33716.5	49	32407.1	36	33556.8	34.1227	36437.1	22	48151.3	94.9383	48291.1	90	47139.4	86.1682	40064.8	37	45831.3	72.626	43707.2	85.7452
ORF1ab	1250	10	TENLLLYIDI	19496.5	27	8168.13	18	35701.1	55	20755	13	31756.6	41	27241.5	42	38859.1	60.1678	39293.8	75	27044.1	40	41376.3	80	30.75	0.07	608.3	0.4304	465.29	0.6	36477.3	75	27454.5	20	8971.1	1.978	31119.5	15	44511.8	65.5617	48903.7	99	42198.3	55.69	46827.8	85	38808.3	36.5381	33577.5	49.895
ORF1ab	1255	9	LYIDINGNL	21496.9	30	8044.46	17	31727.1	37	1963.07	1.8	19988.2	10	9266.13	13	13897.5	10.3782	22553.3	18	18762.7	25	15187.5	12	27030.4	20	36638.7	46.8838	39477.4	32	25553.5	13	20580.1	9	24226.2	15.4978	39274.7	28	14611.3	3.5995	5163.71	3.5	3957.8	3.5175	3946.66	1.3	11180.2	3.7912	1640.5	1.8906
ORF1ab	1262	9	NLHPDSATL	411.9	2.5	2576.72	8.5	32469.9	39	15660.1	9.5	22910.9	14	27927.3	44	30296.3	31.9772	9032.52	6.5	1430.99	4	4494.91	4.5	39664.1	46	29164.4	22.9751	42171.8	42	22557.5	8.5	25403.8	16	24766.8	16.3267	45689.7	65	5752.8	0.8168	30.61	0.2	375.1	0.825	1683.7	0.6	4537.4	1.4743	960	1.1965
ORF1ab	1264	9	HPDSATLVS	36681.2	70	36594.8	70	30619.9	34	43508	70	30810	37	38015	80	41569.3	73	2036.87	2.5	39688.2	85	51.52	0.3	44724.7	75	32390.3	31.0704	46567.1	80	32444.3	40	17205.1	6	41328	62.4423	12145.6	5	30579.8	17.3521	43502.8	41	18962.3	13.3763	40533.6	39	18656.8	7.6564	20708.1	23.3967
ORF1ab	1270	9	LVSDIDITF	8603.55	14	184.23	2	15030.1	12	8296.93	5.5	7905.12	2.5	19723.6	27	20163.5	15.8105	16566.1	12	152.54	1.1	10.85	0.06	39820.7	47	33668.8	35.1973	38461.8	30	7153.49	0.9	18354.3	7	16554.8	6.6898	38143.9	25	6686.6	1.0337	1361.99	1.6	118.5	0.4026	6237.9	1.9	706.1	0.2424	97.1	0.1176
ORF1ab	1271	9	VSDIDITFL	5383.7	10	2237.82	8	22127.7	19	32960.9	28	25331.9	19	23906.9	34	37639.2	54.9737	25940.2	24	25327.2	37	24511.2	23	40790.1	55	38213.7	54.5202	44632.8	60	25511.8	13	25252.3	15	22748.2	13.4301	47105.8	80	4232	0.5123	5268.22	3.5	2130.7	2.3655	33450.2	21	780	0.2658	5172.7	5.3034
ORF1ab	1271	10	VSDIDITFLK	19898	27	21440	36	8.47	0.01	35347.5	33	26054.6	21	443.44	2.5	2543.7	3.3412	34877.6	55	34522	65	39228.4	65	31597.6	26	32190.1	30.492	28344.4	15	33395.6	46	36439.1	60	35003.1	38.1743	43541	44	30992.5	17.9754	45082.2	49	31528.6	27.7092	47012.1	85	24826.7	12.5819	20088.8	22.432
ORF1ab	1272	9	SDIDITFLK	26056.9	38	23996.9	40	32.33	0.25	35088.4	32	20731	11	2256.84	5	6609.9	5.8357	26720.7	25	34077.8	65	31209.9	36	13003	9.5	19121.7	9.7035	13883.5	6.5	29868.9	26	33469.4	41	35780.4	40.5396	40976.3	32	43515.1	58.7028	38324.7	26	40981.6	50.7714	35746.7	25	35411	27.7703	30403	42.003
ORF1ab	1272	10	SDIDITFLKK	25299	36	20565.9	35	62.62	0.5	40651.7	50	28653.9	28	3919.77	7	13951	10.4163	36634.8	60	37213.6	75	42295.2	85	26435.7	20	27609.7	19.9046	21473.4	11	37283.8	80	39841.8	85	40161.6	56.9848	44361.8	49	42544.4	52.882	48693	95	43956.6	64.3772	47534.8	95	41605.3	46.714	35351.3	54.9914
ORF1ab	1283	9	APYIVGDVV	13423	19	11475.6	22	30253	33	42348.3	60	25075.6	18	33397.8	60	36417	50.2537	127.94	0.5	22150.9	31	3988.9	4	24156.8	18	12442	5.5743	34958.4	23	24189.2	11	1064.95	0.25	6168.6	1.0043	148.07	0.4	13179.9	3.0074	22052.1	11	1584.2	1.9639	41261.4	42	5646.1	1.8072	3990.6	4.1627
ORF1ab	1291	9	VQEGVLTAV	1012.8	4	8.46	0.12	26979.8	26	31156.6	25	24403.7	17	22793.2	32	37005.3	52.5449	17245.1	12	6558.64	11	27108.9	27	8547.42	7	9756.6	4.3554	31919.9	19	21243.5	7	23651.5	13	10311.3	2.5656	30337.6	14	19000.1	5.8544	34713	20	4470.6	3.8351	36264.1	27	4796.9	1.5487	3333.2	3.5267
ORF1ab	1292	9	QEGVLTAVV	20384.2	28	12494.6	23	36551.2	55	38016.2	40	27845.5	26	31000.2	55	43552.8	82.9562	24037.7	20	14882.4	20	32454.1	39	120.81	0.4	420.9	0.2952	922.79	1	23468.9	9.5	24800.6	15	14658.6	5.1727	38999	27	42887.4	54.7777	44541.1	46	38542.6	42.7362	42312.1	47	37101.9	31.7918	29155.9	39.1615
ORF1ab	1295	10	VLTAVVIPTK	2362.01	6.5	5940.82	14	53.14	0.4	37922.9	40	28671.3	28	2958.16	6	9683.9	7.6279	34135.3	48	26928.5	40	39911.7	70	43118.6	65	37383.1	50.3377	45915.7	75	36690.3	75	36863	65	38763	51.0822	40330.6	30	41089.1	45.3828	47810.2	80	38188.1	41.6912	46210.2	75	39119.4	37.4973	25982.9	32.7201
ORF1ab	1296	9	LTAVVIPTK	19019.4	26	13296	24	37.55	0.25	37003.3	37	20683.9	11	1350.42	4	3157	3.767	24794.5	22	19720.6	27	23549.3	22	43282.7	65	35701.9	42.779	46244.2	80	27953.6	19	25020.5	15	32800.8	32.153	32116.3	16	32589.2	20.7307	35677.5	22	22355.1	16.4122	41081.9	41	24559	12.3335	9765.5	9.7025
ORF1ab	1309	9	TTEMLAKAL	22674.7	32	11740	22	27077.5	26	37315.2	38	24659.3	17	28925.6	47	33849.2	41.3787	9952.57	7	22841.9	32	12541.2	10	24637.5	18	37673.5	51.8101	37976.7	28	28494.4	21	26176.2	17	32672.9	31.8335	45060.8	55	10249.8	1.9897	18010.8	8.5	4132	3.6298	27548.6	14	8832.3	2.9089	7079.3	7.0908
ORF1ab	1309	10	TTEMLAKALR	31598.6	55	31339.5	55	225.6	1.2	36373.7	36	24864.6	18	177.36	1.3	39.7	0.1463	27770.9	28	35753.3	70	38517.2	65	27327.4	21	26024.8	17.3206	13885.8	6.5	37821.7	85	37971.8	70	40857.6	60.0954	46040	65	37834.4	33.1492	46812.6	65	39843.9	46.7024	45567.2	70	39615.7	39.1521	30481.7	42.182
ORF1ab	1320	10	VPTDNYITTY	29198.2	45	17615.9	30	2722.78	4.5	41193.6	55	23204.6	15	24574.9	36	31779	35.5993	13846.3	9.5	6696.31	11	43.21	0.25	45957.4	90	37540	51.1347	34063.1	21	26391.4	15	17768.8	6.5	32478	31.3463	10124.4	4	21826.2	7.8196	45269.9	50	14748.6	10.1792	40879.7	41	19103.8	7.9359	5666.1	5.7525
ORF1ab	1329	9	YPGQGLNGY	30404.3	48	27671	47	30302.8	33	42582.6	60	10112.8	3.5	38329.2	80	32800.4	38.332	4314.13	4	8095.19	12	8.31	0.04	45276.3	80	38934.1	58.3596	39887.9	33	22330.9	8.5	20577.9	9	39001.1	52.0638	14138.8	5.5	28339.5	14.3284	36179.8	22	12004.7	8.3931	22315.2	9.5	22411.5	10.3956	4604	4.7542
ORF1ab	1337	9	YTVEEAKTV	1373.26	5	42.32	0.8	31865.4	37	29178.9	22	3364.32	1.1	36621.7	75	29455.5	30.1286	24693.5	22	14331.5	19	12466.6	10	29574	24	33895	35.9513	40304	35	16792	4	12348.2	3.5	14924.4	5.3631	29324.8	13	10974.5	2.2436	634.14	1.1	186	0.5373	23801.9	11	2637.6	0.8611	242	0.3529
ORF1ab	1350	10	KSAFYILPSI	1232.68	4.5	296.71	3	11146.7	9.5	9409.39	6	28760.2	29	5973.04	9	21755.7	17.576	21066.3	16	1914.71	5	31897.8	38	8523.31	7	19366	9.8989	31610.2	18	14866.9	3	9505.07	2.5	2290.5	0.1853	18671	7	14942.4	3.7364	37107.1	24	3225.1	3.0632	44880.3	65	10818.2	3.6512	3305.1	3.4981
ORF1ab	1351	9	SAFYILPSI	179.69	1.5	78.34	1.2	11819.8	9.5	14140.2	8.5	10782.7	3.5	13389	17	10547.6	8.1452	12940.4	9	4463.7	8	4086.58	4	3531.52	4	8585.1	3.8555	17609.4	8.5	5738.52	0.7	1816.06	0.4	560.8	0.0123	3717.44	2	2914.8	0.2862	707.04	1.2	30.5	0.1369	31002.9	18	683.7	0.2343	162	0.2182
ORF1ab	1351	10	SAFYILPSII	1847.07	5.5	792.6	4.5	21299.6	18	4661.43	3.5	22047.8	13	12929.9	17	20180.1	15.8277	21698.3	17	8000.11	12	23412.1	21	14456.1	10	19070.7	9.6624	24304.7	12	17648.7	4.5	6553.46	1.4	1869	0.1268	9666.24	4	13973.8	3.3393	33416.5	19	1393.7	1.8258	39642.7	36	8406.3	2.7678	1567	1.8233
ORF1ab	1364	10	KQEILGTVSW	22908	32	12495.3	23	31951.3	37	15173	9	29535.6	31	18267.7	24	39045.9	61.022	27727.7	28	159.64	1.1	39706.2	70	803.7	1.5	12257.8	5.4862	80.86	0.12	27262.4	17	35467.4	55	12292.2	3.5966	45101.3	55	39814.6	39.9765	47748.2	75	28439	23.1899	46702.3	85	33319.4	23.7274	16592.2	17.5513
ORF1ab	1365	9	QEILGTVSW	27547.7	41	29675	55	34986.4	48	27200.8	20	21605.5	12	33520.8	65	40814.3	69.2383	21976.4	17	4709.69	8.5	21101.9	18	252.75	0.7	6940.7	3.1624	20.23	0.01	22440.1	8.5	23790.5	13	14501.5	5.0586	42670.3	39	41625.5	47.9515	34330.6	20	31404	27.5095	38082.9	31	32777.4	22.7683	20738.4	23.4435
ORF1ab	1365	10	QEILGTVSWN	30313.6	47	15417.1	27	38047	65	40412.7	49	27624.1	25	30780	55	39089.4	61.2206	35710.8	55	22956.8	32	38807.9	65	2095.25	3	15581.3	7.2358	79.25	0.12	34482.8	55	36018.9	60	30406.3	26.5178	45241.5	60	47478.3	89.9084	47971.4	80	45797.1	76.0095	47160.8	90	45813.9	72.4837	41143.3	75.5052
ORF1ab	1367	9	ILGTVSWNL	23.63	0.4	203.55	2.5	22077	19	3050.76	2.5	28001.1	26	15047.7	19	20501.2	16.1707	29362.9	32	8197.35	12	23106.1	21	33170.2	29	31127.3	27.5984	39451	32	29528.9	25	26729.7	18	20502.3	10.6774	45468.8	60	12115.7	2.6331	21692.2	10	14192	9.8086	20709.9	8.5	9707.1	3.231	10429.9	10.392
ORF1ab	1376	10	REMLAHAEET	8247.17	13	6903.85	16	36306.1	55	36812	37	35815.2	65	16848.6	22	38294.9	57.776	25745.8	23	19070.9	26	39366.6	70	185.24	0.6	697.9	0.4793	3518.4	2.5	37024.9	80	39543.3	85	31298.5	28.5098	43837.4	46	40769.7	43.9748	47851.6	80	40628.8	49.427	45386.7	70	41512.7	46.3132	37348.4	61.4798
ORF1ab	1387	9	KLMPVCVET	15.05	0.2	43.49	0.8	16278	13	30275	24	31186.3	38	4681.44	7.5	24792.3	21.7361	16856.4	12	9444.49	14	24001.5	22	30985.5	26	23466.6	13.8799	42192.8	42	14610.3	3	30090.8	27	30105.4	25.8714	37583.5	24	27055.8	12.7399	28121.7	14	19052.4	13.4519	15096.3	5.5	20202.6	8.6923	14923	15.4379
ORF1ab	1387	10	KLMPVCVETK	404.32	2.5	3181.53	10	34.16	0.25	33888.1	30	35536.2	65	239.54	1.5	7773.1	6.4898	30621.9	35	14725.2	20	41869.9	85	40693.1	55	30571.9	26.173	44443.9	60	28438.4	21	37941.4	70	35138.9	38.5716	44552.7	55	37232.2	31.3235	47855.3	80	37816	40.6685	43008.6	55	36892.1	31.2544	24457.9	29.8594
ORF1ab	1388	10	LMPVCVETKA	1663.33	5.5	2833.26	9	20287.4	17	33177.7	29	31395.5	39	13987.7	18	27511	26.2373	18305.5	13	10947.8	15	8401.99	7	42323.1	60	27021.9	18.8897	46312.3	80	36843.4	75	19934.5	8	28501.5	22.6786	26.63	0.12	31115.8	18.1807	48799.1	99	30236.3	25.7343	47233.3	90	34391.5	25.718	19148.2	21.0397
ORF1ab	1389	9	MPVCVETKA	28828.7	44	24019.5	40	38142.3	65	45814.4	85	24385.5	17	34003	65	28929.3	29.0179	5301.56	4.5	34948.6	65	112	0.5	43325.8	65	23138.9	13.5338	43372.7	49	33044.8	44	4624.75	1	28360.6	22.4234	5.44	0.01	35983	27.9368	42504.4	37	12551.9	8.7437	44608.7	65	22153.3	10.1716	11732.4	11.7601
ORF1ab	1389	10	MPVCVETKAI	21320.6	29	15846.5	28	34730.7	47	40675.5	50	24471.4	17	28774.5	46	28578.4	28.3119	245.7	0.8	15137.8	20	199.87	0.7	40788.3	55	24987.6	15.7689	29026.8	16	33519	47	672.26	0.15	13143.4	4.1263	24.06	0.1	24959.2	10.4829	46189.7	60	5468.2	4.4195	47119.5	90	15878	5.9813	7342.6	7.3409
ORF1ab	1393	10	VETKAIVSTI	21077.7	29	12307.7	23	27635.2	27	13745.1	8.5	10287.7	3.5	12615.6	16	29690.7	30.6313	25563.2	23	6329.48	10	41631.4	80	230.43	0.7	1361.9	0.8283	1729.7	1.5	30894.1	31	20954.2	9	4125.9	0.4914	39826.7	29	28558	14.6111	46110.8	60	22014.2	16.0832	45720.8	70	30841.6	19.678	9599.3	9.5308
ORF1ab	1394	9	ETKAIVSTI	24351.5	34	15796.9	28	28081.8	28	17408.6	11	317.69	0.25	19994.1	27	11161	8.5401	20612	16	8548.53	13	28614.3	30	31109.1	26	34156.8	36.8592	38442.6	29	23043.9	9	11318.8	3	12593.5	3.7803	36901.3	23	24811.6	10.3355	24691.4	12	9231.3	6.6805	32259.1	19	23980.5	11.7967	2707.3	2.9205
ORF1ab	1396	9	KAIVSTIQR	28089.1	42	19570.5	33	217.76	1.1	44121	70	28030.8	26	41	0.5	1065.2	2.0386	24213.8	21	25225.2	37	19961.5	17	41470.9	55	38989.7	58.6566	41777.6	41	17176	4	28186.2	22	40789.2	59.7814	45051	55	35086.5	25.7789	5773.4	4	26866.2	21.2368	42592.8	49	31734.3	21.0567	15799.6	16.519
ORF1ab	1413	10	EGVVDYGARF	31142.4	50	21338.6	36	32123.3	38	26966.1	19	21.28	0.04	29924.5	49	18261.8	13.8467	35093.7	55	1585.13	4.5	13106.2	11	46286.3	90	41880.4	75.3448	26722.1	14	29008.3	23	34239.7	45	30723.4	27.2082	44149.2	48	36158.7	28.3771	43475.1	40	27319.4	21.816	38391.9	32	35652.1	28.286	10432.8	10.395
ORF1ab	1414	9	GVVDYGARF	20638.3	28	1774.3	7	16775.1	14	20570.5	13	459.62	0.3	20975.1	29	29844.3	30.9576	15558.9	11	205.1	1.3	6801.16	6	44441.5	75	37707.7	51.9831	21036.7	10	15354.7	3.5	29827.6	26	28782.3	23.2037	45980.3	65	18274	5.4134	3903.6	3	3311.2	3.1214	8307.44	3	14901.7	5.4868	1048.1	1.284
ORF1ab	1414	10	GVVDYGARFY	28924.6	44	17503.2	30	620.82	2	37059.4	37	344.48	0.25	11687.1	15	23079.4	19.2934	35198.7	55	196.05	1.3	16250.8	13	46718.5	95	41816.5	74.9651	21197.5	10	28228.7	20	36678.4	60	39344.9	53.4703	47143.5	80	34304.9	24.1101	43483.1	40	29929.7	25.2801	38372	32	36236.6	29.6264	5222.1	5.3496
ORF1ab	1419	10	GARFYFYTSK	28361.5	43	25696	43	72.63	0.5	43575.9	70	28870.2	29	278.62	1.7	3560.3	4.0271	31360.9	38	25330.3	37	38670	65	31990.4	27	21272	11.6198	36560.3	25	29146.1	23	35803.2	55	30408.9	26.5234	34194.9	18	38661.2	35.8285	43533.5	41	32465	29.2541	41919.8	45	33164.8	23.4484	17541	18.8151
ORF1ab	1422	9	FYFYTSKTT	22882.7	32	9840.68	20	37607.9	60	6347.72	4.5	26988.6	23	30003.6	50	18105.4	13.7083	28307.6	29	24193.7	34	8242.71	7	28938.4	23	31000.2	27.2677	42128.9	42	27206.5	17	19982.6	8.5	28330.6	22.3688	5471.85	3	25383.8	10.9023	4527.27	3.5	10159.5	7.2453	1666.36	0.6	22093.4	10.1194	4096.4	4.264
ORF1ab	1422	10	FYFYTSKTTV	4278.57	9	1646.43	7	36091	55	1067.68	1.2	26660.6	22	13142.1	17	9033.9	7.2244	34330.2	49	16084.4	22	24198.7	23	25424.7	19	26916.9	18.7201	42306.2	43	26107.4	15	8760.24	2	9352.6	2.1476	3708.73	2	14390.5	3.5065	27458.4	14	4412.2	3.8008	13772.4	5	9972.1	3.3304	1701.6	1.9508
ORF1ab	1423	9	YFYTSKTTV	3717.04	8	1249.28	6	28002.7	28	2864.79	2.5	23253.8	15	6788.3	10	10273.6	7.9689	20338.8	15	10738.8	15	15147.3	12	19965.3	14	25076.7	15.8843	41273.9	38	18489.8	5	10456	3	9835.4	2.3572	21850.7	8.5	5047	0.6721	257.38	0.7	670.3	1.1949	1850.45	0.6	4286.2	1.3884	580.3	0.7826
ORF1ab	1424	9	FYTSKTTVA	28423.3	43	13819.4	25	33247.4	41	7132.16	4.5	25593.6	20	26757.4	41	24304.2	21.0012	21465	17	26559.6	39	9976.29	8	29453.3	23	33397	34.2598	47263.5	90	23813.5	10	25100.3	15	33248.8	33.2935	4074.97	2.5	21072.4	7.2643	16278.9	7.5	6858.1	5.2555	4915.87	1.5	16865.2	6.5553	2767.6	2.9726
ORF1ab	1430	9	TVASLINTL	876.65	4	108.79	1.5	16787.6	14	3864.47	3	4739.85	1.5	15763.4	20	15601.6	11.6335	5037.66	4.5	2733.08	6	1320.88	2	21322	15	27965.1	20.5668	40527	36	22694.3	8.5	20067.1	8.5	18212.4	8.2116	40439.8	31	3218.2	0.3364	3733.53	3	88.5	0.335	15509.7	5.5	1769.2	0.5842	207.6	0.2966
ORF1ab	1441	10	LNETLVTMPL	14851.5	21	5319.89	13	36388.7	55	32915.2	28	24463.5	17	19488.3	26	31413.8	34.6847	14832.2	10	12404.2	17	27825.7	29	160.95	0.5	754.8	0.5099	3543.66	2.5	35869.1	70	31650.6	33	13719.4	4.5201	35584.2	20	30052.4	16.5848	45725.8	55	17658.8	12.3352	41577.4	44	18155.6	7.339	11852.6	11.8857
ORF1ab	1442	9	NETLVTMPL	14879.3	21	3314.45	10	32745.5	40	32855.8	28	19688.6	9.5	26993	42	32758.6	38.2144	13564.7	9.5	16826.4	23	12388	10	72.11	0.25	441.6	0.3123	560.18	0.7	26724.8	16	26232.9	17	14847.1	5.3081	39249.2	27	32631.9	20.8106	16705.9	8	16910.3	11.7566	14415.3	5	17312.8	6.8184	12352.6	12.429
ORF1ab	1443	10	ETLVTMPLGY	20336	28	19629.7	33	6365.81	6.5	42314.4	60	157.57	0.15	17163.6	23	10953.6	8.4072	37914.3	70	2517.66	5.5	14689.9	12	46665.9	95	38964	58.5194	20869.2	10	32821	42	30988.2	30	33947.5	35.1792	42405.6	38	40667.5	43.5243	48594.6	95	33381.5	30.9009	41302.1	42	37802.5	33.6482	10240.7	10.1931
ORF1ab	1448	9	MPLGYVTHG	28210.4	42	27723.8	47	39716.5	75	39933.3	47	29047	30	34693.1	65	34423.2	43.2112	12779.9	9	25195.2	36	646.39	1.4	41723.9	60	32672.5	31.9393	40112.6	34	34167.9	55	3580.5	0.7	27705.5	21.2027	114.27	0.3	37002.1	30.6692	37928.7	25	20043	14.3009	37915.6	31	32666.2	22.5842	18327.5	19.9277
ORF1ab	1448	10	MPLGYVTHGL	197.36	1.6	3264.48	10	30645	34	28549	21	22724.3	14	16135.1	21	16439.5	12.2922	81.18	0.4	5585.5	9	485.04	1.2	35749.8	35	26489.3	18.0226	31262.3	18	35130.9	60	2470.38	0.5	18817.2	8.8196	577.47	0.8	16263.6	4.33	44980.9	48	4803.8	4.0262	42130.3	46	13648.3	4.8537	7871.7	7.851
ORF1ab	1451	9	GYVTHGLNL	26980.7	40	13291.9	24	29257.3	30	2734.77	2.5	24599.4	17	18755.6	25	30671.3	32.8469	25246	23	23091.1	32	31453.3	37	27179.4	21	34672.5	38.7401	30088.2	17	28851.2	22	27290.5	19	27758.3	21.303	46796.4	75	17096.7	4.7605	26172.2	13	11532.7	8.0914	2118.28	0.7	22434.3	10.4152	8161.5	8.1275
ORF1ab	1461	9	EAARYMRSL	30748.7	49	25518.4	43	33256.8	41	33762.2	30	1076.34	0.5	32400.1	60	18920.7	14.5097	2402.45	3	12173.9	17	8853.71	7.5	33233	29	35072.4	40.2751	36248.4	25	14513.4	3	16428.6	5.5	21325.9	11.6518	42973.8	41	10754.2	2.1681	56.05	0.3	625.6	1.1426	14546.3	5	9356.9	3.0953	1447.7	1.7021
ORF1ab	1467	9	RSLKVPATV	2584.43	6.5	1652.71	7	19198.5	16	5080.25	3.5	31015	38	2439.84	5.5	25484.8	22.8283	11377.1	8	8379.57	13	27334.8	28	15868.3	11	21576.6	11.9051	41631.9	40	14950.1	3	23718.6	13	3382.8	0.35	31117.8	15	6563.9	1.0087	5563.91	3.5	580.6	1.0901	21354.8	9	2363.6	0.7705	1163.9	1.4
ORF1ab	1477	10	VSSPDAVTAY	32162.9	55	28821.2	49	1978.1	4	37952.1	40	7164.57	2.5	22141.1	31	30771.6	33.0842	31974.5	40	55.48	0.5	1747.93	2.5	45835.8	85	40667.5	68.1556	34155.7	22	5871.23	0.7	36561.9	60	32062.9	30.309	42859.5	40	20231.3	6.6722	36930.5	24	8553.8	6.2762	36514.5	27	20646.1	9.0018	1180.9	1.4203
ORF1ab	1478	9	SSPDAVTAY	31934.1	55	14709	26	1943.81	3.5	37310.8	38	170.25	0.15	19994.1	27	27082.5	25.4714	23998.2	20	146.86	1.1	355.12	1	45182.3	80	40813	68.9975	29092.9	16	2906.25	0.3	31213.9	31	36319.8	42.2788	46159.2	70	7106	1.1215	18229.8	8.5	3432	3.2004	12253.5	4.5	10901.6	3.6839	481.5	0.6679
ORF1ab	1481	9	DAVTAYNGY	36468.3	70	34481.7	65	22192.4	19	42716.5	60	51.85	0.07	33675.3	65	16459.2	12.3084	36670.9	60	13199.1	18	96.98	0.5	47852.2	99	39873.7	63.5801	31237.9	18	28381.2	21	25251.5	15	36013.4	41.2882	43532	44	37900.4	33.36	12266.1	6	21074	15.2347	35405.3	25	34704.4	26.3296	6635.2	6.6506
ORF1ab	1502	10	IETISLAGSY	28613.7	43	21108.7	36	1910.61	3.5	41359.3	55	15.45	0.03	20520.8	28	18463	14.0283	35227.6	55	41.83	0.4	9556.73	8	7991.54	6.5	12370.8	5.5399	138.34	0.25	15324.5	3.5	34125.4	44	24584.2	16.0376	44714.5	55	34909.6	25.3964	47828.3	80	22882.2	16.9113	45013.5	65	35790.8	28.5915	3375.5	3.57
ORF1ab	1503	9	ETISLAGSY	34442.6	60	27467.3	46	6367.53	6.5	41850.4	60	1.97	0.01	27891.1	44	5161.5	5.0294	25218.1	22	257.95	1.5	489.46	1.2	43002.6	65	36227.6	45.0088	9776.26	5	10232.2	1.5	24253.2	14	33519	34.0206	44060.4	47	32149.3	19.9137	33562.9	19	13693.3	9.493	29944.6	17	27134.7	14.9603	937.6	1.1706
ORF1ab	1503	10	ETISLAGSYK	37145.7	70	35014.4	65	85.38	0.6	45336.6	80	7.84	0.01	6505.14	9.5	528.4	1.2917	36960.4	65	7307.21	11	18030.3	15	45593.9	85	39579.7	61.9199	23513.2	12	26635	16	35244.4	55	40861.6	60.1153	45475.1	60	43034.7	55.6781	46743.8	65	37412.3	39.6165	45890.8	75	39298.5	38.0725	17633.1	18.9374
ORF1ab	1504	9	TISLAGSYK	31673.2	55	27380.7	46	20.95	0.12	42217	60	18257.6	8	2105.32	5	1236.4	2.2372	25603.9	23	23054.2	32	30699.8	35	44378.6	75	42353.8	78.1439	45589.9	70	28036.6	20	34233.7	45	42629.2	69.2147	45987.3	65	35650.5	27.103	33133.2	19	33138.9	30.4498	41653.5	44	35384.2	27.7151	17501.5	18.7626
ORF1ab	1514	10	WSYSGQSTQL	20390.6	28	6563.46	15	34168.2	45	2266.25	2	19818.3	10	25916.6	39	28145.7	27.437	17205.2	12	1680.57	4.5	13335.1	11	19308.7	14	29427.2	23.5312	43679.2	55	28922.1	23	17638.4	6.5	11205.4	2.9859	43547.1	44	6108.3	0.9026	1728.41	1.8	156.3	0.4803	23350.4	11	3517.2	1.1443	702.5	0.929
ORF1ab	1515	9	SYSGQSTQL	31565.1	55	24098.6	40	29064.9	30	734.16	1	29544.9	31	22510.2	32	24735.5	21.6513	17949.5	13	16149.1	22	22150.2	20	20878.6	15	39752.2	62.8956	38639	30	25907.3	14	28682.8	23	30373.1	26.446	47454.6	85	10622.1	2.122	1738.9	1.8	6551.1	5.0682	1891.26	0.6	16010.8	6.0566	5238.8	5.3651
ORF1ab	1518	10	GQSTQLGIEF	23368.6	33	2554.59	8.5	22748.2	20	24389.5	17	22729	14	27879.6	44	38909.2	60.3972	34383.3	49	26.52	0.25	19862.6	17	14305.3	10	19537.5	10.0399	5306.04	3.5	19700.3	6	36007.9	60	21971.9	12.4398	46613.4	75	34703.3	24.9496	45876.9	55	20095.8	14.3493	42576.6	48	23449.6	11.3066	9632.5	9.5654
ORF1ab	1520	10	STQLGIEFLK	15155.7	21	7708.49	17	15.79	0.08	33506	29	25758.1	20	677.44	3	1462.1	2.4607	33728.2	46	28671.6	44	41824.2	85	34011.9	31	23749.7	14.2078	37090.2	26	35187.2	60	39276.8	80	33933.9	35.1415	44041.8	47	35681.4	27.1808	47736.8	75	38216.2	41.7696	46150.3	75	34426.9	25.7848	26997.9	34.6732
ORF1ab	1521	9	TQLGIEFLK	15963.6	22	3405.99	10	24.55	0.15	28894.3	22	25349.5	19	716.34	3	2802.7	3.5126	26417.7	25	25415.1	37	31268	36	27730.7	21	18430.5	9.1784	35960.5	24	31187.6	33	34420.9	46	28189.9	22.1125	42814.1	40	41189.6	45.8688	40176.8	30	36311.6	36.934	38948.8	34	30507.8	19.1812	25584.2	31.9555
ORF1ab	1527	10	FLKRGDKSVY	13717.9	19	20840.5	35	27624.4	27	42779.4	65	8663.99	3	16069.1	21	29283.9	29.7661	28034.2	28	33.08	0.4	7673.62	6.5	45053	80	38115.9	54.0321	44626.1	60	10989	1.7	36203.3	60	36641.9	43.3241	40252.1	30	32965.5	21.4288	44537.8	45	24073.6	18.1066	22260.9	9.5	37501	32.8248	2825.6	3.0275
ORF1ab	1535	9	VYYTSNPTT	33822.5	60	16551.7	29	31281.6	35	3688.8	3	32352.1	44	23632.5	34	29136.3	29.4558	29446.9	32	29251.3	46	21034.4	18	31851.6	27	32228.8	30.603	43423.4	49	31518.7	34	24160.5	14	24099.1	15.3052	37461.3	24	26857.8	12.5149	34735.6	20	19389.9	13.7321	6408.24	2	28922.1	17.0175	15422.3	16.025
ORF1ab	1535	10	VYYTSNPTTF	34934.9	65	17906.5	31	31319.2	36	21.17	0.03	30430.6	35	19277.3	26	25212.1	22.3917	31358.1	38	3023.75	6.5	11485.8	9	37463.3	39	35121.4	40.466	32181	19	19408.1	5.5	22618.3	11	12880.3	3.9512	44614.9	55	10359.9	2.0289	21691.7	10	5938.1	4.7034	425.76	0.15	17685.2	7.0369	2329.1	2.5642
ORF1ab	1536	9	YYTSNPTTF	32233.6	55	21589.4	36	31630.4	36	11.58	0.01	24697.8	18	25747.2	39	22192.6	18.0969	19500.1	15	8271.74	12	162.9	0.6	27396.7	21	35858.3	43.4334	31245	18	5220.95	0.6	18654	7	19259	9.2819	41825.6	36	3510.7	0.3852	56.77	0.3	637.6	1.1569	18.94	0.01	3920.3	1.2746	291.2	0.4219
ORF1ab	1536	10	YYTSNPTTFH	37898.3	75	27998.4	47	3817.97	5	43.83	0.08	17673.9	7.5	9170.19	12	6335.2	5.6858	33139.7	44	12109.1	17	11175.8	9	40205.1	49	42940.8	81.5791	40140.8	34	21633.4	7.5	31984.5	34	35776.1	40.526	44583.6	55	25613.6	11.1424	19777.6	9	19261.9	13.6264	468.41	0.17	30538.1	19.2267	8161.2	8.1273
ORF1ab	1538	9	TSNPTTFHL	7705.9	13	2073.16	7.5	7624.46	7.5	7188.02	4.5	20744	11	4038.8	7	14859.5	11.0505	15745.2	11	1364.02	4	6236.15	5.5	22579	16	35496.2	41.924	39048	31	21690.5	7.5	21101.4	9.5	16544.2	6.6806	42281.9	37	3802.7	0.4366	355.75	0.8	152.7	0.4737	4170.06	1.3	622.1	0.2105	622.1	0.8331
ORF1ab	1548	9	GEVITFDNL	19120.3	26	6844.57	16	36538.2	55	40501.6	49	25962.1	20	32606.2	60	42490.1	77.6268	33079.5	44	16530.4	22	34978.5	47	101.31	0.4	371.7	0.2557	511.58	0.7	34392.3	55	29542.3	25	15928	6.1692	42187.8	37	41646.3	48.0523	26377.7	13	32695.9	29.6523	39951	37	31366.6	20.482	26592.9	33.8754
ORF1ab	1551	9	ITFDNLKTL	926.26	4	195.53	2.5	19608.2	16	16375.2	10	13853.8	5	15250.2	20	22941.2	19.1005	14492.9	10	5757.93	9.5	10688.7	8.5	18982.4	13	31155.2	27.671	38884.8	31	2778.55	0.3	15596	5	7481.9	1.431	38877.2	27	1148	0.0516	343.03	0.8	15.7	0.0645	8200.27	3	496.6	0.174	67.2	0.0811
ORF1ab	1552	9	TFDNLKTLL	23070.9	32	16557.6	29	29949.5	32	12273.2	7.5	29572.4	32	14697.5	19	18540.7	14.1108	24510.7	21	34578.1	65	25763.1	25	39503.5	46	37050.9	48.7959	43905.3	55	30146.5	28	26162.6	17	32120.1	30.4523	46621	75	6352.4	0.9609	28460.8	14	10222.6	7.2851	21852.8	9	4788.6	1.5465	7408.2	7.4019
ORF1ab	1554	10	DNLKTLLSLR	27324.5	40	30080.3	55	16754.8	14	39659.8	46	24782.9	18	383.3	2	123.2	0.4537	39799.1	80	40017.2	85	43389.6	95	40181.2	48	38533	56.2061	45370.5	70	37272.5	80	36174.7	60	36641.9	43.3241	46744.2	75	45078.4	69.8817	47970.3	80	45501.7	73.9685	46284.3	80	45441.7	69.4688	37932.8	63.4907
ORF1ab	1555	9	NLKTLLSLR	21795.5	30	14284.7	26	5766.91	6	39771.6	46	20518.3	11	48.7	0.5	22.4	0.0802	30481.7	35	30784.3	50	39758.2	70	46137.8	90	41333.4	72.0858	46370.5	80	30186.6	28	34592.3	47	45193.6	84.9388	46017.1	65	43716.6	59.9617	47320.3	70	45136.4	71.5746	42783.1	50	45355.2	68.815	28397.8	37.5413
ORF1ab	1558	9	TLLSLREVR	24441.5	35	16966.4	30	3105.21	4.5	37255.1	38	28197.8	27	115.41	1	121.3	0.4478	24948.4	22	28936.2	45	32383.2	39	40141.2	48	38096.1	53.9333	46704.3	85	30480	29	35100.9	50	44072.8	77.8933	46144.2	70	40220.7	41.6392	45493.9	55	42383.6	56.5499	40166.4	38	42511.3	51.0064	30036.1	41.155
ORF1ab	1560	9	LSLREVRTI	20114.1	28	8392.73	18	31368	36	10589.9	6.5	30603	36	21187.4	29	36823.9	51.8425	25866.7	24	11041.8	15	26350.6	26	28897.7	23	32317.4	30.857	42232.5	43	28133.2	20	8041.77	1.8	3015.8	0.2856	36905.3	23	11480.4	2.4114	28542.9	15	1489.8	1.8933	31512.9	18	8936.5	2.9424	3338.1	3.5318
ORF1ab	1563	9	REVRTIKVF	32359.1	55	23149.9	39	34597.5	46	6095.52	4	26460.6	22	24822.6	36	41915.3	74.7291	17297.7	12	178.17	1.2	23660.7	22	222.1	0.7	2125.3	1.1767	101.01	0.17	24763.4	12	31446.5	32	12506.9	3.728	44972.1	55	34223	23.9378	24963.5	12	22329	16.3872	8233.88	3	28453.8	16.4583	11474.2	11.486
ORF1ab	1566	9	RTIKVFTTV	330.36	2.5	6.71	0.09	7951.44	7.5	2409.8	2.5	13202	5	539.58	2.5	7489.1	6.332	5156.73	4.5	1146.87	3.5	29222.9	31	6255.54	5.5	12894.2	5.7886	34781.8	22	13166.9	2.5	19284.4	7.5	2108.6	0.1602	18024	7	6569.4	1.0099	7461.97	4.5	249.5	0.6477	35005.3	24	1500.8	0.5061	255.8	0.3733
ORF1ab	1569	9	KVFTTVDNI	948.94	4	176.37	2	11010.1	9.5	16034	9.5	26663.5	22	11842.2	15	27369.7	25.9792	25451.4	23	7575.37	12	27992.7	29	24116.6	18	24974.3	15.7517	39431.8	32	27449.5	18	16830.4	6	3970.6	0.4607	39075	27	11833.4	2.5287	34773.2	20	2151.8	2.3791	33774.6	22	8364.1	2.7534	1604.5	1.858
ORF1ab	1571	9	FTTVDNINL	1536.94	5	351.59	3	25110.3	23	35227.2	33	16872.9	7	28095.8	44	25490.3	22.8371	23691.7	20	20977.8	29	6335.65	5.5	31577.4	26	37722.8	52.0593	44144.4	55	21069.2	7	20550.8	9	24720	16.2527	30967	15	6612.7	1.0187	173.29	0.6	187.3	0.5399	13845.3	5	1012.6	0.3401	856.2	1.0806
ORF1ab	1581	10	TQVVDMSMTY	23443.8	33	6860.59	16	321.04	1.4	30598	24	174.99	0.17	18801.5	25	21562.1	17.3486	30269.4	34	11.62	0.07	374.17	1	33045.1	29	23306	13.7109	4263.08	3	20605.7	6.5	32596.3	37	19917.9	9.995	44094.7	47	31165	18.2636	42898.9	38	15021	10.3747	39825.4	37	26872.9	14.6906	1265.9	1.518
ORF1ab	1582	9	QVVDMSMTY	23232.7	32	3837.72	11	263.58	1.3	33157.6	29	21.47	0.04	14752.3	19	13750.2	10.2725	20187.8	15	63.84	0.6	12.59	0.07	42197.8	60	35620.5	42.4387	11656.9	6	9073.77	1.3	22468.8	11	31296.5	28.5051	44071.9	47	20951.3	7.1802	4071.62	3	3668.7	3.3475	13772.8	5	14135	5.0952	205.7	0.293
ORF1ab	1582	10	QVVDMSMTYG	26012.1	38	16367.4	29	10966.6	9	41874	60	560.2	0.4	24459.5	36	29757.6	30.7736	34811.6	55	1249.1	4	1904.26	2.5	44364.2	75	40706.7	68.3827	25703.2	13	25899.8	14	33497.3	41	39187.6	52.8287	42998.9	41	39604.5	39.21	43227.4	39	32391.7	29.1271	41306.1	42	39729.4	39.5436	10186.6	10.1355
ORF1ab	1586	9	MSMTYGQQF	20989.2	29	3131.56	9.5	8675.15	8	561.35	0.8	4661.32	1.5	8734.11	12	14661.5	10.9088	8526.91	6.5	16.09	0.12	207.12	0.7	36991.7	38	25532.5	16.5678	2696.95	2	4195.09	0.5	9391.2	2.5	3447.1	0.3612	29514.5	14	3322.6	0.3543	1858.82	1.9	40.9	0.1815	3389.05	1.1	1198.8	0.4012	62.6	0.0741
ORF1ab	1590	9	YGQQFGPTY	28650.9	43	27737.3	47	18729.2	15	26844.7	19	19418.4	9.5	31155.9	55	26104.9	23.8174	28311.3	29	247.79	1.5	44.09	0.25	40009.8	48	30796	26.7426	20839.1	10	17839	4.5	23597	13	18660.6	8.653	42425.8	38	12339	2.7139	8942.47	5	2380.8	2.5231	2155.66	0.7	6828.4	2.2239	617.9	0.8278
ORF1ab	1612	10	SHEGKTFYVL	26319	38	16813.1	29	33404.3	42	3416.96	3	31569.9	40	24177.2	35	33078.4	39.1135	25317.7	23	7110.97	11	38011.3	60	83.09	0.25	1027.8	0.6686	1432.24	1.3	32753.6	42	37069.4	65	17550.3	7.5829	43123.3	41	25684.6	11.22	45587.5	55	26065.7	20.3006	32291.6	20	19728.5	8.3614	20064.3	22.3934
ORF1ab	1613	9	HEGKTFYVL	23645.6	33	11187.1	22	31277.2	35	9201.09	6	29374.7	31	23534.5	34	36617.3	51.0381	17245.1	12	4476.08	8	18361.2	15	18.08	0.03	162.9	0.0966	1165.36	1.2	28087.6	20	27862.4	21	13079.6	4.0817	37748.9	24	33094.2	21.6651	13047.1	6.5	23217.6	17.2448	12680.5	4.5	22408.6	10.3931	16442.1	17.3541
ORF1ab	1613	10	HEGKTFYVLP	33349.7	60	28493.8	48	38303.6	65	27644.7	20	34087.8	55	23300.4	33	37212	53.3416	35407.6	55	21699.5	30	39524.9	70	137.3	0.5	2530.7	1.3607	5234.81	3.5	36125	70	38310.2	75	27529.8	20.8789	42248.6	37	45784.2	75.5473	45855.1	55	44863.8	69.7953	39674.9	36	43872	58.509	39103.4	67.6911
ORF1ab	1619	9	YVLPNDDTL	537.8	3	33.47	0.7	29276	31	13419.5	8	22450.1	13	32542.7	60	28071.5	27.2862	7548.2	5.5	6038.35	9.5	75.35	0.4	30353	25	26941.6	18.7601	45380.8	70	12475.1	2.5	19188.9	7.5	18334	8.3269	39422.8	28	1833	0.1379	5.35	0.03	18.2	0.0766	388.01	0.12	119.5	0.0375	152.2	0.2024
ORF1ab	1621	9	LPNDDTLRV	17450.3	24	18664.1	32	31180.2	35	41654.4	55	26324.1	21	35925.8	70	38636.5	59.2194	1123.9	1.8	32724.5	60	195.69	0.7	42742.3	65	34910.8	39.6471	43739.8	55	26999.1	17	687.62	0.15	20795.2	11.0132	569.22	0.8	21288.1	7.4127	39951	29	3938.3	3.5047	38071.8	31	8076.8	2.6536	4538.7	4.6893
ORF1ab	1629	10	VEAFEYYHTT	13241	19	6402.01	15	31050.9	35	28536.4	21	28260.2	27	27521.5	43	30259.9	31.8954	37140	65	30375.3	49	21974.5	19	559.29	1.2	727.2	0.4939	1706.85	1.5	32816.7	42	24000.8	13	15898.6	6.1451	22817.2	9	30770.3	17.6408	39834	29	20056	14.3128	42860.9	50	28598.8	16.6318	18896.3	20.7013
ORF1ab	1632	10	FEYYHTTDPS	32490.3	55	7253.64	16	39951.8	75	27210.8	20	27443.2	24	31388.4	55	20403.2	16.0625	36427.7	60	13420	18	22270.3	20	846.35	1.6	638	0.4473	21741.1	11	32375.2	39	32363.6	36	21903.5	12.3547	5601.84	3	36523.6	29.3288	41174.5	32	21162.7	15.3155	32246.2	19	31251.8	20.302	11081	11.0565
ORF1ab	1633	9	EYYHTTDPS	40323.6	85	26179.3	44	36711.8	55	24811.1	17	25187.3	19	35151.8	70	13127.6	9.8314	29663.4	33	32541.7	60	14088.1	11	40669.8	55	35305.1	41.1803	44972.1	65	32323.4	39	27449.8	20	39724.3	55.0098	35346.3	20	39117.8	37.4234	22280.5	11	32675	29.6164	15549.3	5.5	38428.5	35.3995	21909	25.3406
ORF1ab	1633	10	EYYHTTDPSF	37523.8	75	25732.2	43	37461.3	60	271.81	0.5	14964.7	6	32732.3	60	13000.4	9.7443	35015.9	55	6017.15	9.5	9522.46	8	38575.6	42	37775.1	52.3229	28867.1	16	28518.5	21	25126.9	15	24459	15.8482	42287.4	38	25243	10.7641	41466.9	33	19119.3	13.5079	3258.77	1	31079.8	20.0313	7382.1	7.3777
ORF1ab	1634	9	YYHTTDPSF	32305.9	55	14845	27	31418.6	36	55.32	0.1	16668.5	7	29680.4	49	21334.4	17.0785	22086.8	18	1026.25	3.5	231.66	0.8	28248.2	22	32302.8	30.815	35609.3	24	15397.3	3.5	19264.4	7.5	18708.8	8.7044	40584.5	31	7247	1.1582	2686	2.5	1357.7	1.7993	78.88	0.02	7142.4	2.3327	521.4	0.7147
ORF1ab	1634	10	YYHTTDPSFL	22589.2	31	15526.3	27	36252.3	55	184.62	0.4	27779.3	25	16626.2	22	17668.6	13.3152	33124.2	44	9480.93	14	11600	9.5	32027.1	27	32674.3	31.9447	41932.9	41	30043	27	29231.1	24	23859.6	14.9458	44363.2	49	12972.7	2.9356	29859.5	16	6057	4.7755	2897.71	0.9	12858.6	4.4693	2781.8	2.9848
ORF1ab	1635	9	YHTTDPSFL	24344.2	34	22213.5	37	35059.9	48	9855.92	6	26312.2	21	34353.2	65	32605.8	37.7875	25908.5	24	31461.1	55	14747.2	12	24837.7	18	29181.5	23.0107	38661.2	30	26268.7	15	24157.6	14	22442.8	13.0213	45025.2	55	17253.5	4.8438	302.22	0.8	2803.7	2.8067	1194.51	0.4	5288.2	1.688	2246.5	2.4825
ORF1ab	1636	10	HTTDPSFLGR	34381.8	60	20864	35	302.24	1.4	42104.3	60	21030.1	11	116.11	1	89	0.3444	37594.5	65	38189.8	80	39150.8	65	44840	80	42379.5	78.2947	44862.3	65	34917.6	60	39807.3	85	44133.9	78.2747	43348.7	43	37293.4	31.5036	45155.5	49	37984.5	41.1221	45948.5	75	36574.2	30.4551	24615.6	30.1499
ORF1ab	1637	9	TTDPSFLGR	29953.4	47	6495.71	15	69.92	0.5	42672.6	60	23610.3	15	374.89	2	387	1.0427	27658.5	27	38693.8	80	33723.8	43	46771.6	95	43245.7	83.3505	45797.1	75	28342.8	21	33234.5	40	44339.7	79.556	47281.9	85	27533.4	13.3111	36565.9	23	30911.1	26.7382	40151.2	38	26124.1	13.9051	21164.3	24.1037
ORF1ab	1637	10	TTDPSFLGRY	31037.5	49	13502.5	25	351.08	1.5	38696.8	42	90.11	0.1	8432.32	12	11276.9	8.6173	35447.1	55	8168.57	12	19656.9	17	44601.4	75	36294.7	45.3093	32889.6	20	32059.7	38	36875.3	65	33311.5	33.4626	47488.5	85	23124.6	8.8477	47990.1	80	23752	17.7801	44322.4	60	20423.5	8.8472	6508.8	6.5202
ORF1ab	1642	9	FLGRYMSAL	14.93	0.2	62.01	1	28574.7	29	19501.6	12	11381.8	4	17430.3	23	25065.8	22.1555	1639.89	2.5	812.48	3	8485.13	7	19783.6	14	25239.4	16.114	43764.4	55	5403.54	0.6	26247.6	17	24068.1	15.258	32864.7	17	1822.5	0.1358	47.41	0.3	309.6	0.7367	598.56	0.2	2094.6	0.6831	362.6	0.5097
ORF1ab	1645	9	RYMSALNHT	24505.9	35	5527.25	14	27517.6	27	313.21	0.5	32500.1	45	4278.98	7.5	17380.6	13.0507	20609.5	16	23227.7	33	33030.1	41	26945.1	20	26299.4	17.7359	42339.6	43	31359.8	34	32147.6	35	26197.1	18.5947	36749.9	22	32187.6	19.9774	43169.9	39	24229.8	18.2749	6182.14	1.9	30939.9	19.8232	15183.6	15.745
ORF1ab	1645	10	RYMSALNHTK	16800.5	23	26111.1	44	65.11	0.5	841.5	1	35951.9	65	64.72	0.7	1726.6	2.7082	28725.7	30	11452.9	16	36550.8	55	34653.7	32	25877.1	17.0955	39671.4	33	33247.8	45	39500.1	85	33207.9	33.1827	44713.1	55	34213.4	23.9178	46670.5	65	34275.6	32.5709	33232.7	21	33905.7	24.8022	16988.8	18.0685
ORF1ab	1646	9	YMSALNHTK	6966.88	12	8336.44	18	55.21	0.4	20279.1	13	26446.6	22	305.14	1.8	770.5	1.6566	25640.8	23	4673.14	8	8150.57	7	28415.9	22	24096.5	14.6318	41203.9	38	21949.1	8	31192	31	32077.1	30.3446	41732	35	20530.1	6.8847	15138.6	7.5	11968.3	8.3703	11506.1	4	14119.7	5.0871	3761.7	3.9414
ORF1ab	1656	9	WKYPQVNGL	19740	27	3158.68	10	38759.2	70	33033.7	28	24008.5	16	35614.7	70	36548.1	50.7673	18007.1	13	14341.2	19	16441.4	13	10624	8	17652.7	8.6283	37904.1	28	25429.1	13	14982.8	4.5	16852.4	6.9472	40265.6	30	22066.7	8.0043	351.64	0.8	3564.9	3.2842	680.14	0.25	12534.5	4.3374	1208.1	1.4521
ORF1ab	1658	10	YPQVNGLTSI	491.86	3	6.74	0.09	35929.4	55	17351.4	11	22222.4	13	31984.5	60	34298.2	42.8031	86.28	0.4	69.05	0.6	4224.29	4.5	6003.56	5.5	9693.2	4.3288	36446.2	25	18514	5	993.68	0.2	5459.3	0.8137	332.61	0.6	10844.5	2.1992	34651.1	20	932.3	1.453	38821.3	33	5482.6	1.7529	844.4	1.0703
ORF1ab	1660	9	QVNGLTSIK	35290.2	65	34765.3	65	48.59	0.4	44540.7	75	15917.5	6.5	2402.27	5.5	3039.9	3.6863	23739.6	20	23320.3	33	17738.9	15	41094.8	55	42558.2	79.3427	41750.5	40	27466.4	18	31723	33	43102.3	71.9603	46317.8	70	39425.4	38.544	42501.2	37	37387.6	39.5544	37763.2	30	39239.4	37.8797	19838.1	22.0352
ORF1ab	1668	9	KWADNNCYL	5347.59	10	2776.63	9	27044.4	26	2210.51	1.9	30218.7	34	4533.94	7.5	16210.9	12.1035	19565.9	15	5898.8	9.5	18412.6	15	22008.3	16	36639.5	46.8875	34769	22	21383.9	7.5	26490.1	18	32946.6	32.5178	47157.2	80	9968	1.8926	189.13	0.6	8067.2	5.9781	5747.47	1.8	12772.6	4.4346	7181.7	7.1892
ORF1ab	1674	10	CYLATALLTL	19.81	0.3	233.78	2.5	27389.8	27	83.74	0.17	23406	15	8484.39	12	17738.1	13.3784	16368.8	12	2598.81	6	28733.4	30	24515.2	18	25238.9	16.1131	31843.3	19	27386.6	18	22183.5	11	12576	3.7697	42449.2	38	12399.8	2.7357	26230	13	4869.3	4.0673	20582.6	8.5	10297.4	3.449	3553.3	3.746
ORF1ab	1675	9	YLATALLTL	5.07	0.03	12.57	0.25	18691.8	15	1328.75	1.4	10183.3	3.5	21520.4	30	24415.1	21.1695	2242.11	3	145.37	1.1	2324.42	3	16386	12	20319.2	10.7352	38337.6	29	12421.9	2.5	18028.7	6.5	12627.6	3.8009	40899.7	32	1057.1	0.045	162.52	0.6	21.1	0.0905	3143.82	1	174.2	0.0587	75.3	0.0897
ORF1ab	1678	9	TALLTLQQI	7087.47	12	531.65	4	25945.8	24	13113.5	8	24637.2	17	24306.8	35	30953.3	33.533	16576.6	12	20504.1	28	16647.1	14	30503.5	25	24293.6	14.87	36589.2	25	23621.8	10	1627.66	0.4	2233.6	0.1771	28910.2	13	11709.5	2.485	19040.8	9	501	1.0113	41181.6	42	4393.4	1.424	2207.8	2.4488
ORF1ab	1685	10	QIELKFNPPA	5046.83	9.5	1116.29	5.5	29320.4	31	43342.2	65	30745.7	36	24636.9	36	28798.8	28.7556	32815.7	43	20176.6	27	34157.2	44	151.6	0.5	334.6	0.2286	4709.08	3	37984.9	85	37691.8	70	27334.2	20.535	20803.8	8	39361.4	38.304	48554.7	95	38289.9	41.9747	47383.8	95	40951.5	43.9918	35252	54.7124
ORF1ab	1686	9	IELKFNPPA	14188.1	20	1281.06	6	35437.5	50	37620.9	39	30832.3	37	33474.1	65	36886.1	52.0838	28273.6	29	14990.3	20	22099	20	41.96	0.1	38.5	0.0097	6353.36	4	31735.3	36	28553.4	23	11557.3	3.1826	6107.41	3	39823.2	40.009	39514.2	28	29656	24.8787	36817.2	28	32357.3	22.0692	28998.6	38.8135
ORF1ab	1686	10	IELKFNPPAL	6121.43	11	6032.4	15	35792	55	26161.4	19	32380.5	44	24880.5	37	35783.5	47.9439	25451.1	23	4488.78	8	28248.2	29	57.06	0.17	386.4	0.2681	2070.46	1.7	28077	20	28691.8	23	10881.8	2.8378	28630.1	13	16570	4.4782	39846.9	29	13873.4	9.6084	36382.7	27	25395.6	13.1222	13588.4	13.8362
ORF1ab	1690	10	FNPPALQDAY	33651.3	60	27571.5	46	33359.5	42	38820.9	43	12158.5	4.5	32339.8	60	34838.7	44.5809	23638.7	20	2318.09	5.5	36.99	0.2	44761.9	80	36925.3	48.2079	44755.7	60	22458.6	8.5	14853.7	4.5	36616.9	43.2415	4635.32	2.5	28150.3	14.082	43718.5	41	22014	16.0829	24258.4	11	25879.3	13.6445	6576.6	6.5904
ORF1ab	1691	9	NPPALQDAY	37722	75	41337.9	80	32198.4	38	43720.4	70	14444.2	5.5	39796.1	85	36516.8	50.6451	17416.5	13	19463.2	26	25.39	0.15	46142.3	90	41608.9	73.7319	41324	39	29662.5	25	14333.3	4.5	44301.8	79.3206	19048.2	7	32193.6	19.9873	42827.1	38	28742.4	23.6013	25331.1	12	31570.2	20.7994	17983.9	19.4393
ORF1ab	1699	9	YYRARAGEA	34144.2	60	26560.2	45	36468.7	55	15987.6	9.5	25208.6	19	26862.8	41	18253.9	13.8398	9651.82	7	16733.4	22	28311.3	30	29108.3	23	30996.9	27.259	47170	90	22657.3	8.5	29691.7	26	35734.7	40.3936	27686	12	24518.6	10.0401	20514.1	9.5	20403.2	14.6288	1822.83	0.6	34235.6	25.4226	7244.2	7.2486
ORF1ab	1704	10	AGEAANFCAL	25362.9	36	7236.09	16	30298.5	33	34985.7	32	25639.1	20	24012.2	35	34429.1	43.2308	7455.75	5.5	1335.09	4	28748	30	61.52	0.17	907.5	0.6002	181.71	0.3	33747.9	49	35016.3	50	22567.5	13.1889	44011.8	47	17198.9	4.8149	26186.6	13	8597.6	6.3024	41748.2	44	17329.5	6.8281	10648.3	10.6171
ORF1ab	1705	9	GEAANFCAL	19177.9	26	1382.99	6	30813.3	34	33919.2	30	18986.3	9	26926.2	41	38932	60.5013	10341.2	7.5	1351.37	4	19317.4	16	19.34	0.03	159.2	0.094	193.77	0.3	25678	14	25359.9	16	17267.4	7.3231	41828.7	36	27581.7	13.3717	753.39	1.2	11013.2	7.7738	19180.6	7.5	17754.8	7.0821	10100.9	10.0437
ORF1ab	1705	10	GEAANFCALI	5905.44	11	4647.48	12	29987.7	32	23522.3	16	19102.1	9	23396.4	33	29537.9	30.3051	27609.1	27	5735.67	9.5	36191.2	55	125.38	0.4	339.8	0.2324	422.58	0.6	34057.5	55	13332	4	6289.4	1.0394	39566	28	30422	17.1117	36904.5	23	19013.2	13.4191	44222.8	60	23038.7	10.9289	11585.7	11.6051
ORF1ab	1707	9	AANFCALIL	7654.88	13	5912.15	14	14096.5	12	26199.1	19	25104.6	18	15496.4	20	31350	34.5236	2580.99	3	8606.81	13	4303.45	4.5	10251.7	8	24785.6	15.5058	10462	5.5	14745.5	3	16676.1	5.5	11632.8	3.2249	41561.2	35	4722.4	0.6085	447.01	1	152.7	0.4737	20015.3	8	822	0.2778	667.3	0.8883
ORF1ab	1712	9	ALILAYCNK	12976.5	19	12433.2	23	67.14	0.5	39293.8	44	20118	10	1393.61	4	6751.3	5.9105	30833.6	36	19608.9	27	39347.4	70	38775.6	43	33718	35.3618	36528.3	25	34456.3	55	33315.5	40	38016.6	48.1721	45597.8	60	40023.2	40.8387	36746.7	23	38155.5	41.6002	43353.9	55	39753.1	39.6248	28151.2	37.0292
ORF1ab	1717	9	YCNKTVGEL	13105.8	19	30898.1	55	37694.7	60	25069.9	17	26284.6	21	32951.6	60	38204.2	57.391	16800.3	12	12266.9	17	6082.41	5.5	12372	9	36580.9	46.6144	40549.8	36	12859.8	2.5	25014.1	15	31945.8	30.0156	40539.7	31	13126.1	2.9876	22.43	0.17	554.9	1.0659	5148.48	1.6	5579	1.7854	1061.7	1.2968
ORF1ab	1727	9	DVRETMSYL	20296.8	28	9330.62	19	32317.5	38	39177.5	44	35.32	0.06	21517.1	30	8499.1	6.8972	9233.61	6.5	17298.8	23	14978.3	12	43230.7	65	39088.6	59.1832	46498.1	80	21985.2	8	21658	10	28708.6	23.057	45697.6	65	15477	3.9511	13093.6	6.5	5467.7	4.4192	18199.2	7	21190.4	9.4023	2326.7	2.5617
ORF1ab	1727	10	DVRETMSYLF	27957.5	42	23778.7	40	31620.2	36	4591.25	3.5	14.69	0.03	24469.3	36	14335.5	10.6859	29300.7	32	7176.83	11	10106.1	8	37061	38	36103.1	44.4722	36545.7	25	28101.3	20	30348.4	28	26648.2	19.3475	44282.6	49	33998.6	23.4708	46195.2	60	29813.4	25.1066	19793.5	8	34922.5	26.7672	10193.4	10.1428
ORF1ab	1728	9	VRETMSYLF	28886.5	44	25162.5	42	30067.7	32	565.53	0.8	26749.1	22	33741.3	65	33984.3	41.7921	26054.4	24	22790.3	32	12959.1	11	22220.8	16	27150.3	19.1052	26202.5	14	32262.2	39	24528.4	14	22035.2	12.5185	44452.1	50	25551	11.0739	36276.6	23	22670.8	16.7125	1073.33	0.4	17068.8	6.6758	8578.5	8.5154
ORF1ab	1729	10	RETMSYLFQH	23682.7	33	11712.4	22	211.21	1.1	18045.3	11	17498.7	7.5	152.24	1.2	2940.8	3.6154	24913.3	22	12944.7	18	36484.4	55	1289.7	2.5	7736.7	3.489	320.76	0.5	31134	32	38298.2	75	32626.3	31.7172	44039.4	47	40706.7	43.6971	48467.6	90	39742.7	46.3662	35785.8	26	40770.2	43.3163	24130.9	29.2581
ORF1ab	1730	9	ETMSYLFQH	25253.4	36	13405	25	1033.18	3	25743	18	1773.77	0.7	3612.84	6.5	136.6	0.4938	24707.2	22	21871.3	30	9068.56	7.5	41533.8	55	36062.5	44.2968	24718.4	13	21987.6	8	27708.8	20	40056.6	56.5125	36987.7	23	39199.1	37.7117	41435.5	33	31843.7	28.2201	13936.2	5	35375.4	27.6969	14025.6	14.3638
ORF1ab	1733	9	SYLFQHANL	25235.3	36	16207.6	28	29569.8	31	220.95	0.4	27295.2	24	3589.31	6.5	7443.5	6.3062	23287.6	19	23494.3	33	25990.2	25	22285	16	31880.2	29.6127	36270.7	25	28761.1	22	23441	12	21861.4	12.3021	45222	60	10336.2	2.0204	16856.4	8	10829.7	7.6618	1155.1	0.4	18313	7.4384	9327.5	9.2598
ORF1ab	1765	10	VEAVMYMGTL	14614	20	6942.5	16	35054.2	48	9175.65	6	10131.1	3.5	24800.1	36	34896.4	44.7729	13179	9	9273.66	13	23873.6	22	93.16	0.3	988.2	0.647	1578.66	1.4	21296.2	7	18572.6	7	8818.9	1.9173	40574.8	31	21863.7	7.8486	19973.3	9.5	4103.3	3.6117	42331.4	47	19005.8	7.8752	6128.1	6.1669
ORF1ab	1766	9	EAVMYMGTL	16845	23	7405.11	16	34268.6	45	33112.1	28	410.74	0.3	30793.6	55	18914.7	14.5035	13315	9	12873.8	18	1799.4	2.5	28421.8	22	29078.7	22.7969	36709.4	26	13365	2.5	9794.57	2.5	15724.4	6.002	38169.9	25	16079.4	4.2396	43.96	0.3	536.6	1.048	18097.3	7	7553.8	2.4682	1024.7	1.2615
ORF1ab	1767	10	AVMYMGTLSY	8732.89	14	7453.42	17	24.25	0.15	29704.2	23	1046.92	0.5	8995.07	12	14072.5	10.5023	6432.14	5	5.27	0.01	1140.22	1.8	37002.1	38	23918.3	14.4147	4225.29	3	5300.35	0.6	31698.6	33	15867.5	6.1197	41312.8	34	21676	7.7034	44675.8	46	11286.8	7.9373	32900.7	20	23341	11.2049	827.8	1.0556
ORF1ab	1768	9	VMYMGTLSY	5626.5	11	3274.35	10	57.02	0.4	13926.1	8.5	12506.9	4.5	7792.18	11	10697.4	8.243	15714.9	11	7.76	0.03	57.82	0.3	32750	28	18426.3	9.1753	20007.3	9.5	500.93	0.05	19005.4	7.5	5604.8	0.8523	43052.9	41	7816.1	1.2971	14928.3	7	988.7	1.5025	3629.41	1.2	5903.3	1.8856	83.6	0.1011
ORF1ab	1769	9	MYMGTLSYE	25745	37	3460.82	11	16475.6	13	4324.41	3.5	16833.7	7	1781.07	4.5	861.9	1.7803	22605.8	18	27825.7	42	13621.2	11	39360.6	45	36483.7	46.1605	35110.8	23	25681	14	24561.1	14	36353.2	42.3866	24076.4	9.5	31453.6	18.7477	34625.3	20	25371.4	19.5174	11898.6	4	33698.3	24.4206	10686.3	10.6558
ORF1ab	1770	10	YMGTLSYEQF	2438.62	6.5	2137.82	8	26730	25	145	0.3	22656.8	14	19442	26	21399.6	17.1561	36486	60	34.18	0.4	3333.91	3.5	25820	19	26222.1	17.6194	30725.1	17	12155.1	2	32597.3	37	14625.3	5.1487	42079.8	37	20109.9	6.585	40229.5	30	13131.6	9.1183	17798.1	7	14930.6	5.5013	4330.7	4.4795
ORF1ab	1771	10	MGTLSYEQFK	31814	55	31836.1	55	49.33	0.4	25615	18	30371.1	35	663.63	3	1779.4	2.7541	41343.7	90	29499.9	47	21888.3	19	44211.3	75	37633.1	51.6063	37425.2	27	36079.3	70	34933.1	49	31596.9	29.2024	41601.7	35	39265.7	37.9474	46839.9	65	36226	36.747	44475.7	60	36319.8	29.8264	23210.3	27.6138
ORF1ab	1772	9	GTLSYEQFK	33783	60	29063.3	49	20.38	0.12	43887.2	70	28291.1	27	688.38	3	5868.1	5.426	33237.7	44	35678.7	70	35884.3	50	44560.4	75	36877.8	47.9853	44663.2	60	30961.3	31	35786.6	55	40087.4	56.6511	47421.8	85	38956	36.8523	41714.4	34	38903.3	43.7949	38278.3	32	35321.1	27.5848	26011	32.7737
ORF1ab	1772	10	GTLSYEQFKK	35141.6	65	37286.2	70	29.5	0.2	44229	75	33977.7	55	1199.93	4	11406.4	8.7026	42477.7	95	39987.3	85	43212.5	90	44537.3	75	37656.4	51.7236	46115.8	75	37102.7	80	41214.6	95	43178.3	72.4161	47048.2	80	44576.8	66.0606	48663.6	95	45112.5	71.4171	46120.3	75	42392.3	50.3706	36823.9	59.6874
ORF1ab	1773	9	TLSYEQFKK	28074.5	42	37836.1	70	44.76	0.3	37782.9	39	28608.1	28	6359.96	9.5	6534.3	5.7951	37370.2	65	36290.4	70	37637.6	60	43660.4	70	41446.2	72.7614	46892.2	85	31070.7	32	35427.9	55	44059	77.8069	46949	80	40958.1	44.7792	39307.8	28	43590	62.4335	36383.5	27	41675.1	47.0164	33734.1	50.3466
ORF1ab	1776	10	YEQFKKGVQI	4600.25	9	597.26	4	34941.8	48	12082.5	7.5	32059.7	42	27035.1	42	36537	50.724	35295.1	55	389.84	1.9	40393.4	75	104.68	0.4	937.3	0.6179	5818.24	3.5	27267.5	17	24555.5	14	2821	0.2541	36314.7	22	25658.5	11.1915	30462.6	16	5791.9	4.6127	35388.8	25	15272.5	5.678	3720.2	3.9034
ORF1ab	1777	9	EQFKKGVQI	17649.1	24	5315.98	13	33588.4	43	20108.6	13	21678.4	12	30555.7	55	30517.3	32.4908	28553.7	30	2772.31	6	34944.4	47	9169.39	7.5	10102.3	4.4975	20140.8	9.5	24043.1	11	16264.3	5.5	4008.3	0.4683	39203.3	27	26328.7	11.9136	15360.9	7.5	5429	4.3977	31308.7	18	16623	6.4145	4714.4	4.862
ORF1ab	1785	9	IPCTCGKQA	34514.6	60	35782.3	65	38942.5	70	45451.5	85	35989.3	65	38116.3	80	40476.6	67.6356	6865.93	5.5	34497.4	65	12686.7	10	43723.7	70	35360.5	41.3964	44448.2	60	37366.2	80	19941.1	8	36547.3	43.0105	59.08	0.2	40312.3	42.0073	46065	55	35203.6	34.4651	44275.5	60	39990.8	40.4598	31718.8	45.1172
ORF1ab	1796	9	YLVQQESPF	4543.51	9	375.33	3	30524.3	34	9952.25	6	2144.43	0.8	34855.7	70	28242.1	27.6323	9046.41	6.5	17.44	0.15	47.27	0.25	26647.1	20	29605.1	23.9053	39510.8	32	2168.58	0.25	25587.3	16	22368.1	12.9282	39706.6	29	8227.3	1.3955	64.82	0.4	193.8	0.5522	806.5	0.3	5000.4	1.6004	391.2	0.5514
ORF1ab	1796	10	YLVQQESPFV	19.28	0.25	37.31	0.7	28530.2	29	24038.7	16	14215.8	5.5	32390.6	60	29895.7	31.0714	29335.3	32	536.53	2.5	6948.29	6	31664	27	30570.5	26.1696	43767.7	55	15477.8	3.5	23727	13	23902.3	15.0048	29458.1	14	20852.4	7.1112	22539.9	11	11791	8.258	16597.8	6	19693.1	8.3371	7317.2	7.3172
ORF1ab	1797	10	LVQQESPFVM	9172.67	14	5405.47	14	21703.9	18	16322.7	10	18292.2	8.5	15889.1	21	33143.6	39.3013	15328.7	11	51.04	0.5	3148.21	3.5	20962.4	15	16635.8	7.919	34831.9	22	27200.5	17	25758.1	16	15825	6.0848	43797.6	45	20163.3	6.6234	41093.5	32	4146.1	3.6387	25460.2	12	11784.5	4.0185	3951.5	4.1246
ORF1ab	1800	10	QESPFVMMSA	19833.8	27	13677.6	25	26076.1	24	42153.6	60	17713.4	7.5	21249.7	29	24666.6	21.5482	33472.3	45	18455	25	41958.8	85	592.63	1.3	449.9	0.3192	1854.1	1.6	32111.1	38	37538	70	22435.3	13.0111	32345.1	16	36791.3	30.0871	48436.1	90	32624.2	29.5289	45594.9	70	34198.2	25.3516	19824.8	22.014
ORF1ab	1802	9	SPFVMMSAP	28233	42	25237.8	42	36377.2	55	42733.6	65	23122.8	15	32749.7	60	37636.8	54.9644	4343.87	4	23463.6	33	685.2	1.4	18704.5	13	21707.7	12.0306	35972.9	24	25236.4	13	11239.6	3	26413.4	18.9475	218.26	0.5	35829.2	27.552	31541.9	17	22322.4	16.3809	35805.6	26	33017.6	23.1817	22114.7	25.696
ORF1ab	1804	9	FVMMSAPPA	15.07	0.2	3.78	0.02	8859.94	8	35461.6	33	9676.81	3	23814	34	6055.1	5.5262	2552.85	3	895.7	3	68.35	0.4	13109.2	9.5	7241.3	3.29	43883.4	55	11768.8	1.9	13635.3	4	13151.1	4.1316	143.7	0.4	5542	0.7716	3281.13	3	48.4	0.2045	12653.4	4.5	837.5	0.2821	146.1	0.1931
ORF1ab	1805	10	VMMSAPPAQY	15649.9	22	15811.1	28	574.24	1.9	14349.6	8.5	24761.5	18	8779.59	12	18535.7	14.1055	28587.7	30	13.92	0.1	354.19	1	45222.5	80	32686.7	31.9827	17061.8	8	11905.8	2	32643.2	37	20032.6	10.1303	42243.1	37	22654.6	8.4565	38236.5	26	10712.2	7.5891	25528.4	12	26522	14.325	1809.7	2.0629
ORF1ab	1806	9	MMSAPPAQY	12678	18	18171.5	31	702	2.5	27209.4	20	13998.4	5	4416.91	7.5	10422.7	8.0626	24323.1	21	41.33	0.4	50.53	0.3	44897.3	80	33281.6	33.8699	15893.4	7.5	8954	1.3	24703.1	14	18369.8	8.3607	37576.6	24	10253.3	1.9909	730.67	1.2	1744.3	2.09	2613.13	0.9	10147.1	3.3947	112.7	0.1389
ORF1ab	1807	10	MSAPPAQYEL	8872.12	14	3172.52	10	18066	15	11629.5	7	24860.3	18	11776.3	15	17909.8	13.5334	12847.6	9	2801.86	6	4379.17	4.5	27972.7	22	32721.7	32.0934	39475.3	32	24037.7	11	8753.51	2	13794.1	4.5723	34293.1	19	3834.4	0.4422	518.75	1	342.9	0.781	30653.4	17	1481.3	0.4999	917.5	1.147
ORF1ab	1808	9	SAPPAQYEL	5788.09	11	1739.91	7	21917.3	19	8338.96	5.5	25666.8	20	21316.2	29	28020.8	27.1829	13451.7	9	15701.8	21	3458.88	4	28347.1	22	30655	26.3848	45139.9	65	16998.2	4	13781.3	4	20614.4	10.8061	44078.5	47	917.6	0.0366	8.92	0.07	147.4	0.4637	2528.17	0.8	662.2	0.2263	1403.5	1.6611
ORF1ab	1812	10	AQYELKHGTF	20259.5	28	732	4.5	27095.7	26	1677.36	1.6	19072.4	9	15043.3	19	32924.1	38.679	25741.1	23	10.55	0.06	23310	21	6432.42	5.5	7674.3	3.4646	1546.32	1.4	25308.1	13	34120.6	44	5978.8	0.9526	45004.8	55	23727.6	9.3456	40050.1	30	13222.7	9.1802	23122.1	10	22737.8	10.6749	4166.3	4.3295
ORF1ab	1813	9	QYELKHGTF	35260.4	65	39775.4	75	33910.8	44	760.53	1	25304.8	19	25413.2	38	28806.9	28.7719	26351.2	25	22686.5	32	14779.6	12	38236.5	41	42605.7	79.6202	41207.9	38	29155.6	23	30405.3	28	37607.1	46.6839	47353.6	85	22519.9	8.3539	37777.9	25	29079	24.0566	1321.41	0.5	32338.1	22.037	18878.8	20.6778
ORF1ab	1814	9	YELKHGTFT	30630.8	48	5451.16	14	38358.3	65	37893.8	40	26509.9	22	35154.5	70	37529.8	54.5575	24993.2	22	23985.4	34	25315.8	24	105.37	0.4	797.3	0.5368	5467.71	3.5	28645.9	22	28843.1	23	25054.4	16.7777	32266.5	16	39409.6	38.4848	14059.5	7	27409.4	21.9299	28479.9	15	30819.3	19.6449	19898.7	22.1316
ORF1ab	1814	10	YELKHGTFTC	5014.66	9.5	5660.52	14	36337.1	55	20780.4	13	30194.5	34	21989.7	31	35985	48.6776	35324.6	55	11644.2	16	31645.5	37	71.59	0.25	551.2	0.395	4049.39	3	31858.5	36	36376.4	60	22921.6	13.6599	30096	14	35318.4	26.3087	43632.5	41	34130.9	32.299	29625.6	16	33874.9	24.7456	26064	32.8745
ORF1ab	1819	9	GTFTCASEY	23488.2	33	9950.85	20	101.99	0.7	42667.5	60	3092	1.1	7762.47	11	16217.4	12.1089	24845.5	22	415.48	2	1916.41	2.5	32647.8	28	30587.4	26.2127	6691.82	4	2834.39	0.3	31561.3	32	26134.5	18.4921	44309	49	22107.6	8.0361	31935.4	17	8137.7	6.0205	22691.6	10	19781.9	8.398	470.3	0.6546
ORF1ab	1823	9	CASEYTGNY	32895.7	55	32232.6	60	5431.86	6	40790.1	50	362.55	0.25	24441	36	20368.6	16.0242	26636.7	25	1340.58	4	55.28	0.3	45689.7	85	36986.4	48.4944	22353.6	11	4713.41	0.5	23167.4	12	23972.7	15.1126	43628.7	44	21023.2	7.2302	11769	6	6881.6	5.2695	16268	6	21188.4	9.4008	489.9	0.6778
ORF1ab	1825	9	SEYTGNYQC	35072.4	65	16394	29	29877	32	36276.6	35	31936.5	42	31118.2	55	40862.9	69.4679	34967.9	55	23447.6	33	29557	32	88.88	0.3	173.9	0.1073	781.22	0.9	29984.8	27	33097.4	39	21532.7	11.8964	34516.4	19	41088.6	45.3806	37758.3	25	35429	34.9225	21302.4	9	33374.3	23.8261	32364.7	46.7415
ORF1ab	1827	10	YTGNYQCGHY	30916.8	49	27762.8	47	7874.13	7.5	41064.6	55	694.73	0.4	19318.5	26	17173.8	12.8812	40924.9	85	36.45	0.4	13248.6	11	46268.8	90	39751.3	62.8908	39665	33	25516	13	33245.2	40	32821.7	32.2055	44219.4	48	31431.5	18.7108	42830.3	38	26000	20.2253	29067.4	16	33902	24.7954	4364.3	4.5111
ORF1ab	1844	9	TLYCIDGAL	267.69	1.9	335.07	3	24597.8	22	32249	27	10394.2	3.5	13757	18	22969.8	19.1404	9542.17	7	800.36	3	2827.53	3.5	24113.7	18	21146	11.5005	37850	28	10677.6	1.6	23146.6	12	18598.4	8.5863	35150.7	20	8712	1.5425	511.9	1	712	1.2397	4755.72	1.5	5441	1.7387	1752.1	2.0001
ORF1ab	1851	10	ALLTKSSEYK	21095.9	29	23509.3	39	44.5	0.3	44427.6	75	25269.5	19	1164.61	4	13390.7	10.0099	38575.1	70	4654.22	8	30647.4	35	44960	80	40670.2	68.1709	34292.7	22	32774.5	42	40398.7	90	42581.3	68.9586	47569.8	90	41653.9	48.0893	46476.5	60	42940.8	59.1125	44612.1	65	43658.5	57.2774	32074.3	46.0114
ORF1ab	1857	10	SEYKGPITDV	18135.6	25	6009.22	14	36179.4	55	17054.4	11	35928.2	65	23230.7	33	30906.8	33.4183	33905.3	47	22891.8	32	41166.5	80	147.6	0.5	224.6	0.1477	2643.08	2	34134.6	55	31310.3	31	6425.8	1.0783	33899.1	18	36031.3	28.0578	45682.3	55	25412.6	19.5637	39588.7	36	28591.7	16.6233	16867.4	17.908
ORF1ab	1858	10	EYKGPITDVF	34744.2	65	34559.8	65	37130.4	60	232.84	0.4	19485.6	9.5	29497.6	48	20407.4	16.0671	29326.4	32	9737.3	14	15759.3	13	37323.7	39	39744.5	62.8519	37238.2	27	20612.7	6.5	31423	32	31284.6	28.4776	45214.2	60	32893.5	21.2961	39884.9	29	31082.8	26.9921	14148	5	35419.1	27.7869	13119.5	13.2791
ORF1ab	1859	9	YKGPITDVF	28851.8	44	17430.8	30	34990.9	48	2679.82	2.5	26237.1	21	36730.8	75	42904.1	79.6933	14611.7	10	3521.91	7	733.97	1.5	21452	15	27627.4	19.9351	31058.3	18	6388.51	0.8	23525.1	13	23886.8	14.983	39870.7	29	24103.5	9.6669	1091.99	1.5	6327.7	4.9345	866.22	0.3	10594.5	3.5623	1629.4	1.8806
ORF1ab	1865	9	DVFYKENSY	37041.3	70	34589.3	65	14187.2	12	43977.5	70	191.3	0.17	33980.6	65	10050.3	7.8421	34562.4	50	5739.21	9.5	343.02	1	46475.5	95	40771.5	68.7577	43219	48	23859.9	10	29210.8	24	39068.3	52.3396	42360.7	38	32751.5	21.0335	24124.2	12	24045.5	18.0763	23807.3	11	34545.5	26.0091	5947.7	5.9942
ORF1ab	1867	9	FYKENSYTT	27913.7	42	14807.3	26	34787.5	47	1621.94	1.6	30628.5	36	23845.2	34	19306.1	14.9062	31599	39	24543.3	35	10305	8.5	25165.3	19	34040.9	36.4571	47001.4	90	22283.6	8	27095.1	19	37173.4	45.1534	17768.1	6.5	28064.8	13.972	6411.78	4	18511.4	12.9934	286.81	0.09	25664.1	13.4133	7965.4	7.9405
ORF1ab	1868	10	YKENSYTTTI	23507.6	33	16530.1	29	37779.2	65	14873.6	9	33425.6	50	32435.9	60	42421.7	77.2832	29082.2	31	4808.29	8.5	30512.4	34	145.82	0.5	656	0.4573	461.61	0.6	31018.3	32	20403.6	8.5	5148.9	0.7238	37996	25	28891.2	15.0386	30525.9	16	12112.3	8.4602	19886.4	8	20924.1	9.2076	4075.5	4.2442
ORF1ab	1869	9	KENSYTTTI	21028.7	29	12208.9	23	30232.1	33	10356.7	6.5	32695.2	46	21478.3	30	39519.4	63.1701	17911.5	13	5341.69	9	27912.8	29	32.41	0.07	153.9	0.0901	107.08	0.17	23370.1	9.5	18741.8	7	1973.5	0.1416	43551.4	44	25768.7	11.3115	17318.1	8	11144	7.8525	15152.1	5.5	16075.2	6.0949	7124	7.1338
ORF1ab	1872	9	SYTTTIKPV	20410	28	5253.82	13	28992.9	30	6086.23	4	27247.4	24	13668.7	18	18970.1	14.5609	23327.4	19	28447.9	44	34497	46	32110.1	27	33466.5	34.5019	37140	27	30253.7	28	27024.8	19	21270.4	11.5857	29871.8	14	21796.7	7.7968	33420.5	19	13479	9.3519	5013.74	1.6	24803	12.5601	8868.9	8.8036
ORF1ab	1874	10	TTTIKPVTYK	34522.4	60	37547.3	70	14.5	0.06	42916.1	65	20833	11	867.97	3.5	2147	3.0456	37461.3	65	23117.1	32	27089.8	27	45806.5	85	42304.3	77.8529	43375	49	32980.5	43	38126.2	75	42193.3	66.8759	45960.4	65	39061.9	37.2252	45403.8	55	36403.2	37.15	43219	55	38041.7	34.306	19912	22.1528
ORF1ab	1875	9	TTIKPVTYK	32684.6	55	27008.8	45	6.82	0.01	41769.9	55	9456.35	3	112.09	1	337	0.9499	26477.8	25	26748.2	40	38026.1	60	43018.4	65	38099.8	53.9518	45781.2	70	24957	12	32270.3	35	37740.8	47.1624	44999.4	55	31526.5	18.8693	14255.5	7	21381.8	15.5137	40991.8	41	25468.5	13.2016	7793.3	7.7752
ORF1ab	1887	9	VVCTEIDPK	30411.8	48	20297.3	34	28.75	0.2	45125.7	80	30389.5	35	9194.03	12	12741.1	9.5641	35800.5	60	27349.6	41	32687	40	45953.4	90	41880.8	75.3475	47674.9	95	36738.4	75	34576.6	47	44307.1	79.3534	46264.2	70	42003.3	49.8655	35782.7	22	40200.8	47.9376	39270.4	35	40181.2	41.1447	33331	49.2267
ORF1ab	1890	10	TEIDPKLDNY	34708.9	65	32335.3	60	8492.02	8	45811.4	85	21411.2	12	28239.1	45	35184.2	45.8095	38688.4	75	4836.68	8.5	26048.2	25	20945.8	15	20467.3	10.8639	349.28	0.5	35551.5	65	37135.6	65	33952.3	35.1925	46461.4	70	36400.9	28.9814	47582.2	75	38839.4	43.6093	43919	60	39091.9	37.4095	23490.3	28.1107
ORF1ab	1891	10	EIDPKLDNYY	32175.8	55	28614.9	48	15522.1	13	43474.6	65	572.22	0.4	30962	55	21039.6	16.7556	40772.8	85	12131.4	17	8370.69	7	44761.5	80	43410.7	84.3039	36590.8	25	31571.3	35	35681	55	42722.5	69.712	46955.6	80	35949.6	27.8533	47701.2	75	38259.7	41.8906	43830.3	60	35537.7	28.0332	16892.2	17.9399
ORF1ab	1898	9	NYYKKDNSY	38845.7	80	35613.9	65	27155.9	26	14103	8.5	22632.3	14	19781.9	27	11083.6	8.489	30722.7	36	6769.38	11	3772.67	4	44096.7	70	42137.6	76.8696	36411.5	25	20104.7	6	30270.7	28	36593.2	43.1627	44663.2	55	26509	12.1146	18375.5	8.5	24256.9	18.3039	750.58	0.25	34410.5	25.7539	4711.1	4.8589
ORF1ab	1898	10	NYYKKDNSYF	38330.5	75	31962.1	55	35877.7	55	302.01	0.5	27225.6	24	11981.3	16	14286.4	10.6519	36920.1	65	11511.4	16	22638.4	20	41476.7	55	42537	79.2188	34359.5	22	22080.3	8	33881.1	43	29934.2	25.5149	45967.9	65	26787.9	12.4351	42598.3	37	27172.3	21.6291	3442.97	1.1	35634.3	28.2468	11284.1	11.2803
ORF1ab	1899	9	YYKKDNSYF	36113.3	70	29131	49	30867.3	34	57.74	0.12	16327.4	6.5	12749.7	16	16875.6	12.6451	24492.6	21	2205.23	5.5	8959.23	7.5	38359.1	42	41355.3	72.2172	39981.7	34	10547.2	1.6	28161.2	22	29023.1	23.6805	45757.5	65	12810.7	2.88	2484.86	2.5	8832.9	6.4409	77.37	0.02	20569.9	8.949	1166.6	1.4033
ORF1ab	1904	9	NSYFTEQPI	15282.1	21	4900.57	13	23608	21	22476.1	15	21790	12	23697.8	34	17191.1	12.8947	22375.9	18	7210.45	11	9561.29	8	35994.3	35	22908	13.287	41722.5	40	19128.4	5.5	10512.5	3	3869.5	0.4401	24513.3	10	8603	1.5148	2783.55	2.5	272.6	0.683	27008.2	14	3256.7	1.0631	1334.3	1.5942
ORF1ab	1905	10	SYFTEQPIDL	19406.9	27	19685.4	34	34593.4	46	1437.01	1.5	35875.3	65	23954	35	26965.8	25.2635	36986.1	65	29178	46	31724	37	28592.9	22	34419.1	37.8167	35699.9	24	33604.4	48	29508.5	25	23421.7	14.3389	46069.9	65	20633.2	6.9573	28746.2	15	18000.5	12.6027	8216.98	3	23966	11.7835	12073.3	12.1227
ORF1ab	1906	9	YFTEQPIDL	9377.08	15	14020.7	25	34948.2	48	5871.8	4	30116.5	34	31840.5	55	27009.6	25.3417	29420.2	32	26688.6	40	4806.11	4.5	26147.3	19	37100.7	49.0272	41017.5	37	23508.8	10	21883.4	10	32406	31.1656	45208.3	60	8604.7	1.5153	85.66	0.4	2251.6	2.4415	615.48	0.2	5736	1.835	2304.6	2.5391
ORF1ab	1914	10	LVPNQPYPNA	13494	19	5664.31	14	30748	34	38495.5	42	28436.5	28	31423.7	55	29444.1	30.104	11495.2	8	18031.3	24	15992.1	13	41932	60	36445	45.9807	46750.8	85	37134.8	80	16022.9	5.5	32630.9	31.7286	38.53	0.15	28449.8	14.4713	47669.8	75	27952.4	22.5874	44454.5	60	33840.1	24.6817	19809.5	21.9909
ORF1ab	1915	9	VPNQPYPNA	35620.5	65	38384.9	75	34909.3	48	40837.7	55	32211.3	43	39308.7	85	34356.2	42.9915	2709.53	3	34303.8	65	4475.98	4.5	37555.8	39	31105.7	27.5424	44300.8	60	32219	38	7225.45	1.6	27833.2	21.4448	63.76	0.25	26069.6	11.6367	39809.4	29	15592.5	10.7736	35916.9	26	26441.2	14.2401	18585.7	20.2826
ORF1ab	1919	10	PYPNASFDNF	35533.5	65	39381.5	75	37624.2	60	51.87	0.1	28984.8	29	30085.5	50	34353.2	42.9819	11409	8	21324.5	29	663.28	1.4	39387.9	45	40435.9	66.8087	33144	20	36562.3	75	12672.1	3.5	32981.9	32.6059	16537.4	6.5	30680.5	17.505	43276.1	40	17943.9	12.5587	20350.3	8.5	27675.8	15.5617	14139.7	14.5019
ORF1ab	1920	9	YPNASFDNF	29631.3	46	20550.5	35	29797.6	32	11452.5	7	13918.2	5	34982.2	70	24290.5	20.9821	806.26	1.5	6722.3	11	7.22	0.03	25178.9	19	28476.9	21.5604	18719.5	9	26080.6	15	2475.17	0.5	17416.3	7.4574	1353.62	1.2	7713.5	1.273	4387.47	3	510.2	1.021	11239.1	4	2792.5	0.9112	974.2	1.2114
ORF1ab	1936	9	KFADDLNQL	7373.13	12	1062.52	5.5	28655.2	29	4828.1	3.5	32643.2	45	13092.9	17	28341	27.8319	17062.9	12	19773.1	27	24062.9	22	31092.3	26	36548.9	46.4649	43010.5	47	15535	3.5	30664	29	32425	31.2132	47012.6	80	9936.1	1.8829	10318.4	5.5	6179.5	4.8483	14018.8	5	11660.2	3.9701	3766	3.9454
ORF1ab	1947	9	YKKPASREL	33616	60	26481	44	36493.9	55	27248.9	20	31962.7	42	32463.2	60	42265.5	76.4968	6088.73	5	7544.29	12	18317.4	15	23671.4	17	26682.6	18.3393	41648.5	40	16544.4	4	25630.2	16	30664.3	27.0758	45116.9	55	21005.1	7.2176	12.06	0.1	3947.1	3.5105	441.87	0.15	20470.2	8.8797	1513.7	1.7709
ORF1ab	1949	9	KPASRELKV	26974.3	40	24041.8	40	31746.7	37	36357.2	35	34927	60	28994.2	47	39559.6	63.3513	75.37	0.4	38421.8	80	16393.6	13	38843.6	43	35478.2	41.8539	46695.2	85	29308.7	24	9684.04	2.5	26454	19.0143	12863.2	5	19959.1	6.4783	41344.1	33	11518.1	8.0819	40507.2	39	18851.4	7.7789	17914	19.3387
ORF1ab	1953	9	RELKVTFFP	22569.9	31	12097.2	23	30044.6	32	11558.2	7	28622.7	28	11741.2	15	39365.7	62.4759	27209.4	26	24964	36	36753.1	55	46.3	0.12	401.9	0.2805	1674.38	1.5	30231.4	28	34299	45	18485.8	8.4698	44172.1	48	47187.4	87.4302	41873.6	35	44680.7	68.6901	33270.4	21	41510.9	46.3054	41083.7	75.2651
ORF1ab	1953	10	RELKVTFFPD	20086.2	28	15246	27	29840.1	32	23698.3	16	31119.5	38	7016.74	10	29073	29.3223	31914.4	40	15431.7	21	43032.8	90	171.31	0.5	2028.4	1.1353	4755.26	3	35814.1	70	39853	85	31840.6	29.7704	40456.4	31	45798.6	75.6675	48055.6	85	45580.6	74.4826	45658.6	70	44844.4	64.9333	42631	81.443
ORF1ab	1959	10	FFPDLNGDVV	11742.2	17	5073.82	13	38061.9	65	15307.8	9	23499.4	15	28784.8	46	31815.4	35.6901	3124.25	3.5	30376.7	49	6915.21	6	39460.8	46	27240	19.2624	47647.1	95	22606.3	8.5	5706.39	1.2	24522.3	15.9429	107.18	0.3	12863.6	2.8982	43437.5	40	7267.6	5.4927	34526.9	23	5267.4	1.6818	6206.6	6.2409
ORF1ab	1960	9	FPDLNGDVV	19158.6	26	12971.6	24	35545.8	50	44924	80	27963.3	26	43242.9	99	37818	55.7402	422.12	1	35154.5	65	267.17	0.8	38031	41	20097.5	10.5407	47564.1	95	24833.7	12	1050.61	0.25	19458.4	9.4869	23.87	0.1	6374.4	0.966	16073.6	7.5	792.9	1.321	33412.6	21	569.7	0.1935	2513.2	2.7443
ORF1ab	1960	10	FPDLNGDVVA	25498.6	37	12591.6	23	40697.9	80	45806	85	33654.6	55	41018.4	90	39748.3	64.1998	3274.6	3.5	29807.9	47	669.58	1.4	16330.6	12	8636.9	3.8768	46649.3	85	32287	39	9398.31	2.5	29821.4	25.2788	11.1	0.04	22443.3	8.2953	46383	60	9361.7	6.7582	45800.1	75	9857.7	3.2878	11120	11.0998
ORF1ab	1966	10	DVVAIDYKHY	32550.1	55	32512.1	60	21542.3	18	43744	70	136.37	0.15	24742.5	36	14218.9	10.6049	42631.1	95	7754.16	12	3616.59	4	47611.5	99	43403.2	84.2606	37581.5	27	37760.4	85	35148	50	41153.5	61.575	44393	49	44417.5	64.8534	47791.1	80	40722.1	49.7598	45215.6	70	44164.4	60.2267	20891.1	23.6786
ORF1ab	1970	10	IDYKHYTPSF	35131.7	65	20343.7	34	34641.4	46	59.87	0.12	22104	13	19527.6	26	25845.8	23.4058	33743.5	46	534.41	2.5	17729.3	15	3533.82	4	10503.7	4.6846	12204.8	6	25055	12	24666	14	6471.8	1.0913	37240.6	23	23547.3	9.1979	43788.1	42	23886.8	17.9132	8957.68	3	30700.8	19.4691	13110	13.2676
ORF1ab	1971	9	DYKHYTPSF	39825	85	40584.5	80	35511.2	50	263.44	0.5	16243.4	6.5	29063.9	47	14128.4	10.5416	31932.7	40	14838.8	20	13030.9	11	42415.7	60	41050.8	70.3861	38828.9	30	22686.9	8.5	24874.3	15	33581.5	34.1894	46328.9	70	26725.9	12.3641	32819.9	18	30466.2	26.0739	405.14	0.15	39860.7	39.9941	15451.7	16.0639
ORF1ab	1976	10	TPSFKKGAKL	34125	60	32631.9	60	27869	28	29926.8	23	27098	23	18271.9	24	30806	33.1691	39.66	0.2	15703	21	16304.8	13	34739.3	32	37489.7	50.8793	45159.4	65	32230.2	39	22992.4	12	25780.7	17.9136	26060.3	11	18069.7	5.2982	29870.2	16	10704.8	7.5845	44473.8	60	25646.9	13.3947	12586.3	12.6799
ORF1ab	1978	9	SFKKGAKLL	33762.2	60	36380.8	70	31882.3	37	6272.76	4.5	28581.2	28	13442	17	24837.2	21.8029	21079.5	16	21510.1	30	36660.6	55	33457.4	30	37598.9	51.4333	40916	37	28772.3	22	29842.7	26	33476.3	33.9057	47489.1	85	17065.1	4.7436	25464.1	12	20986	15.1541	7541.43	2.5	32688.5	22.6211	13144.1	13.3088
ORF1ab	1985	10	LLHKPIVWHV	27.02	0.4	73.48	1.2	30384.2	33	22287.2	15	31195	38	5781.77	9	16842.2	12.6184	35977.6	60	2336.87	5.5	40155.1	75	31872.6	27	26198.2	17.5835	45199.9	65	31746.7	36	26218.7	17	13194.6	4.1618	9899.2	4	29395	15.6888	46989.2	65	27350.5	21.8554	37655.1	30	28886.2	16.973	12009.5	12.0517
ORF1ab	1988	10	KPIVWHVNNA	12163	18	3239.01	10	33264.3	42	42030.6	60	34226	55	16988.8	22	29534.4	30.2975	2260.23	3	25813.9	38	23092.6	21	39305.3	45	27307.9	19.3809	45188.2	65	36819.6	75	26837.8	18	28230.8	22.1872	152.92	0.4	33879.6	23.222	48809.1	99	29382.3	24.4907	47557.4	95	35374.3	27.6946	21588	24.7971
ORF1ab	2000	9	KATYKPNTW	35776.5	65	38226.1	75	33211.4	41	10884.5	6.5	36369.8	70	24163.1	35	36868.2	52.0142	20096.7	15	22727	32	13553.7	11	42934.7	65	42254.5	77.5593	30589.1	17	17900.1	4.5	22738.5	12	20290	10.4317	40263.9	30	22439.2	8.2921	46.93	0.3	7183.4	5.4451	27501.5	14	19512.4	8.2126	6071.4	6.1128
ORF1ab	2001	10	ATYKPNTWCI	2000.39	6	434.44	3.5	7837.58	7.5	201.66	0.4	28485.5	28	13398.9	17	20136.1	15.7819	23852.4	20	10939.1	15	37400.1	60	22182.8	16	29058.9	22.7556	32055.9	19	27115.9	17	29918.4	26	9178.3	2.0693	39666.3	29	14303.7	3.4717	19581.7	9	10842.3	7.6696	12318.9	4.5	14253.4	5.157	7051.4	7.0636
ORF1ab	2002	9	TYKPNTWCI	29627.2	46	23891.4	40	26130.3	24	31.59	0.05	32327.6	44	13038	17	12632	9.4887	27094.5	26	24846.5	36	28281.9	29	35084.6	33	35759.1	43.0179	41758.6	40	25179.2	13	22035	11	17791	7.8117	44014.7	47	17472.4	4.9588	19034.8	9	21885.8	15.9621	454.64	0.15	23554.1	11.4039	11106.5	11.0849
ORF1ab	2002	10	TYKPNTWCIR	37515.2	75	39533.9	75	15237.5	12	265.83	0.5	29490.3	31	59.24	0.6	51.4	0.1919	36084.8	60	37362.5	75	41248.1	80	43874.4	70	41078.8	70.555	45450.6	70	33191.7	45	35371.6	55	36703	43.5262	45963.9	65	38032.6	33.7814	46290.3	60	44169.7	65.5819	12890.2	4.5	43890.1	58.6128	32857.6	47.9883
ORF1ab	2017	9	KPVETSNSF	32551.5	55	16904.8	29	32571.2	39	12284.9	7.5	20351.4	11	32744.8	60	36439.5	50.3419	39.87	0.2	4373.39	8	25.51	0.15	31695.2	27	32243.8	30.646	32461.8	19	15291.7	3.5	8875.77	2	22657	13.3087	14862.9	5.5	9756.2	1.8275	5835.32	4	723.5	1.2516	29349	16	6909.3	2.2524	2733	2.9429
ORF1ab	2019	9	VETSNSFDV	24517	35	9057.97	19	33294.6	42	25947.8	18	32250	43	35735.9	70	43398.9	82.1853	30890.4	36	33221.5	60	30552.7	34	122.88	0.4	1336	0.8147	1983.37	1.7	29284.2	24	21915.8	11	14536.7	5.0843	34083	18	40171.2	41.4396	24791.5	12	32091.3	28.6283	23669.6	11	30667.6	19.4198	28033.9	36.79
ORF1ab	2019	10	VETSNSFDVL	23406.8	33	6009.15	14	20338.8	17	16381	10	23643.3	15	26147.6	40	36583.3	50.905	28143.9	29	3956.03	7.5	31899.5	38	133.6	0.4	1628.7	0.9587	3099.81	2.5	29108	23	32732	37	16956.7	7.0392	43056.1	41	21094.6	7.2796	39899.6	29	12472.6	8.6928	35426.8	25	18991.6	7.8664	11555.7	11.5732
ORF1ab	2021	9	TSNSFDVLK	30691.5	48	35162.9	65	15.57	0.07	40858.9	55	25487.8	19	143.49	1.1	1540.3	2.5344	33539.7	46	29910.9	48	23118.3	21	43295.3	65	37589.2	51.3839	42772.9	45	30259.9	28	32830.9	38	38793.2	51.2071	45943.5	65	33981.3	23.4347	39842.2	29	26972.8	21.3739	34947.4	24	24641.5	12.4104	13166.2	13.3355
ORF1ab	2051	9	VVENPTIQK	35039.4	65	31623.9	55	40.65	0.3	45506.2	85	31976.9	42	7555.72	11	12966.4	9.7209	27084	26	36907.3	75	32650.6	40	47367.4	99	44380	89.5885	47824.7	99	31425.4	34	34175.6	45	44467	80.355	46545.9	75	35728.9	27.3003	35238.3	21	35783.1	35.7548	37102.7	28	35630.9	28.2391	27455.1	35.6031
ORF1ab	2076	9	ILKPANNSL	1590.52	5	2419.36	8.5	26357.2	25	12183.9	7.5	27851.9	26	17795.2	23	26384	24.2754	3314.45	3.5	284.63	1.6	20368.6	18	37040.9	38	27217.3	19.2227	46207.7	80	17444	4.5	26745.3	18	16889.8	6.9792	44013.7	47	1998.7	0.1616	330.79	0.8	447.6	0.9296	7570.37	2.5	5499.6	1.7587	898.5	1.124
ORF1ab	2077	10	LKPANNSLKI	36783.3	70	28151.2	48	33932.8	44	20040.9	13	32706.8	46	35406.4	70	41981.1	75.0577	971.94	1.7	33536.1	60	13388.4	11	36896.5	37	34094.8	36.644	43744	55	34369.2	55	1213.64	0.25	19451	9.4793	2966.91	1.8	27159.4	12.8569	46794.9	65	16150.7	11.1765	44483.8	60	25721.3	13.475	16468.5	17.3889
ORF1ab	2078	9	KPANNSLKI	30066	47	25367.8	43	29665	31	14046.7	8.5	32333.9	44	32468.2	60	42250.8	76.423	58.65	0.3	30709.1	50	7989.39	6.5	31116.5	26	33061.9	33.1712	41644	40	25597	14	4079.91	0.8	18062.3	8.0681	15768.2	6	11128.4	2.2954	26414.9	13	2741.8	2.768	39830.1	37	8563.3	2.8206	8230.9	8.1931
ORF1ab	2092	9	HTDLMAAYV	988.76	4	190.42	2.5	13735.4	11	40193.3	48	16497.4	7	14312.9	18	12206.9	9.22	20658.2	16	27425.7	41	21493.6	19	25826.7	19	29381.7	23.4352	43368.9	49	28020.5	20	18202.8	7	17867.5	7.8839	27202.9	12	5903.5	0.8537	33585.1	19	2806.4	2.8084	37194.3	29	792.7	0.2695	2276.5	2.5101
ORF1ab	2096	9	MAAYVDNSS	26079.8	38	9754.49	20	27803.4	27	42679.1	60	21769.3	12	31183.2	55	19150.3	14.7469	21776.4	17	14354.6	19	85.27	0.4	43341.2	65	30437.9	25.8347	43053.8	47	17134.7	4	16327.8	5.5	33572.4	34.1649	2836.79	1.7	26771.6	12.4165	1886.17	1.9	3896.5	3.4804	39998.6	37	14010.7	5.0297	4257.4	4.4134
ORF1ab	2096	10	MAAYVDNSSL	10845.4	16	6187.69	15	30785	34	32793.7	28	14443.1	5.5	22980	33	17847.5	13.4774	1542.46	2.5	918.54	3.5	613.28	1.3	31154.6	26	29970.2	24.7045	35071.3	23	17825.3	4.5	9478.58	2.5	11887.8	3.3656	16650.5	6.5	6840.4	1.0642	752.41	1.2	69.4	0.2792	43066.9	55	2604.6	0.8502	326	0.4656
ORF1ab	2097	9	AAYVDNSSL	10291.7	16	3539.63	11	22799.7	20	36614.2	36	21562.6	12	26704.5	41	36629.6	51.086	1137.77	1.8	2280.08	5.5	4821.31	4.5	15219.1	11	25824.5	17.015	28402.1	15	7108.36	0.9	16253.2	5.5	9970	2.4139	41007.3	33	2319.1	0.1964	6.1	0.04	11.4	0.0398	19518.7	8	840.1	0.2828	290.5	0.421
ORF1ab	2099	9	YVDNSSLTI	115.33	1.2	23.86	0.5	18359.6	15	10447	6.5	22365.5	13	34170.5	65	32400.4	37.2155	7242.51	5.5	9804.86	14	1595.33	2.5	33877.1	30	28777.3	22.1658	42678.6	45	19250.7	5.5	10872.5	3	9126.1	2.0456	40804.6	32	748.3	0.0273	103.76	0.5	33.9	0.1551	9454.5	3	32.4	0.0094	145.2	0.1917
ORF1ab	2105	9	LTIKKPNEL	7109.66	12	4694.43	13	25548	23	19479.9	12	21192.7	12	14744.8	19	26216.4	23.9933	11639	8	8439.71	13	11700.7	9.5	27177.3	21	35614.7	42.4145	46005.2	75	15336.6	3.5	20745.5	9	20809.4	11.0304	36074.3	21	3927.9	0.4587	61.23	0.4	88	0.3337	25946.6	13	2027.1	0.663	291.7	0.4226
ORF1ab	2108	10	KKPNELSRVL	34111.4	60	23958.2	40	40378.6	80	27752.6	20	38867.6	85	26821.2	41	43035.2	80.3512	115.02	0.5	17359.9	23	11720.9	9.5	14378.4	10	29776.9	24.2798	34538.4	22	29357.9	24	23295.9	12	32148.7	30.5234	34484.7	19	22305.5	8.1894	46573.1	60	13419.9	9.3126	38160.8	31	22785.3	10.7152	13931.7	14.2493
ORF1ab	2109	9	KPNELSRVL	29019.6	44	32308	60	34371.8	45	33351.5	29	32829.2	46	23561.5	34	38674.2	59.3776	13.76	0.06	16014.8	21	633.56	1.3	13653.6	10	27898.3	20.4412	35055	23	21867.5	8	10597.2	3	24534.3	15.9608	25823.7	11	6656.6	1.0276	14666.1	7	910.5	1.4331	20469.7	8.5	4713.1	1.5267	2775.8	2.9796
ORF1ab	2122	9	LATHGLAAV	1432.27	5	13.79	0.25	30095.3	32	39999	47	18219.1	8	17230.8	23	23410.1	19.7504	2798.65	3	11376.4	16	707.79	1.4	29831.1	24	28650.2	21.9044	45505.7	70	7483.8	1	4592.34	1	12730.7	3.8625	930.59	1	5540.7	0.7713	76.25	0.4	23.1	0.101	33318.7	21	600.3	0.2016	140.6	0.1846
ORF1ab	2127	9	LAAVNSVPW	23289.6	33	17555	30	25479.5	23	16014.3	9.5	18778.1	8.5	30340.2	55	25063.4	22.1515	7034.75	5.5	1098.34	3.5	95.91	0.5	39712.7	47	30921.5	27.0621	30318.9	17	4208.64	0.5	6560.48	1.4	7882.2	1.5661	15906.3	6	13548.9	3.164	11.19	0.09	134.1	0.4374	34030.6	22	2705.5	0.8831	430.7	0.6045
ORF1ab	2132	10	SVPWDTIANY	16343.9	23	10629.5	21	519.62	1.9	37815.6	40	87.38	0.1	5396.94	8.5	12949.3	9.7091	11199.6	8	177.54	1.2	530.44	1.2	46565.1	95	36854.6	47.8791	17691.5	8.5	27045	17	18337.6	7	30626.8	26.9922	26566.8	11	22468.5	8.3147	47869.8	80	20077.3	14.3323	38198.8	31	31719.2	21.032	4015.1	4.1864
ORF1ab	2133	9	VPWDTIANY	24821.8	35	24252.7	41	18548.7	15	42510.4	60	19180	9	16447.5	21	19209.3	14.8073	6387.34	5	6331.4	10	13.33	0.08	45473.7	85	34748.4	39.0161	19832.3	9.5	24016.6	11	3758.21	0.8	24308.9	15.6227	12276.7	5	25092.1	10.615	35450.9	21	8657.1	6.3377	19426.2	7.5	22436.2	10.4169	5087.7	5.2229
ORF1ab	2133	10	VPWDTIANYA	10705.7	16	12281.1	23	35720.8	55	31533.7	26	31128.3	38	25389.5	38	23524.3	19.9068	6421.15	5	26052.7	38	1682.9	2.5	41762.2	60	22516	12.8714	33029.1	20	34904.3	60	6838.57	1.5	22018.5	12.4978	36.28	0.15	30019.9	16.5391	48088.3	85	22625.4	16.6696	44097.6	60	26272.3	14.062	18792.2	20.5616
ORF1ab	2136	10	DTIANYAKPF	31661.2	55	16154.9	28	28548.7	29	10332.7	6.5	10.4	0.02	25490	38	11484.4	8.7536	24990	22	1328.22	4	10927.1	9	42829.4	65	37160.9	49.2989	30306.8	17	25029	12	31654.7	33	27079.3	20.083	44392.5	49	30396.7	17.0729	34438.4	20	13884.4	9.6154	25964.3	13	28498.1	16.5114	7949.8	7.9257
ORF1ab	2137	9	TIANYAKPF	23079.4	32	2458.2	8.5	15656	13	7000.66	4.5	1658	0.7	27559	43	23154.2	19.3973	5854.92	5	121.8	1	1012.77	1.7	36344.6	36	37262.8	49.7572	27513.1	15	9439.68	1.4	24889.1	15	26073	18.3909	42476.3	38	10020.2	1.9098	6672.95	4	1982.5	2.2662	2930.63	1	15589.2	5.8381	1266.1	1.5182
ORF1ab	2138	9	IANYAKPFL	10481	16	8212.18	18	23173.2	20	22729.9	15	23250.3	15	10380.5	14	20692	16.3796	12042.4	8.5	9293.45	14	1866.82	2.5	35120.7	33	35293.2	41.1341	37956.6	28	23869.7	11	8084.43	1.8	15177.2	5.5495	39243.2	27	2617.3	0.2427	22.21	0.17	81.4	0.3159	25668.5	12	908.3	0.301	1024.4	1.2613
ORF1ab	2141	9	YAKPFLNKV	2487.79	6.5	66.96	1.1	24331.5	22	24380	17	14450.7	5.5	11034.7	15	18564.8	14.1364	16627.5	12	15736.9	21	15919.8	13	32573.4	28	25549.6	16.5942	45059.8	65	7450.43	1	3959.28	0.8	4713.2	0.6235	4769.84	2.5	6807.5	1.0578	415.65	0.9	208.9	0.5791	8505.35	3	2532	0.8258	100.4	0.1214
ORF1ab	2151	9	STTTNIVTR	29779.8	46	17649.9	31	169.14	1	37644.5	39	21765.3	12	83.22	0.8	132.3	0.4817	29217.2	31	32034.8	55	32538.8	40	42565.1	60	40751.7	68.6429	44938.6	65	27222.3	17	35909.5	55	43854	76.5226	45499.8	60	32811.4	21.1444	36424.1	23	31194.4	27.1718	27892.3	14	32084.4	21.6264	14848.2	15.3489
ORF1ab	2155	9	NIVTRCLNR	27285.2	40	16040.4	28	3644.6	5	42257.7	60	22635.7	14	515	2.5	75.3	0.2947	36773.8	60	36414.6	70	36779.3	55	46718	95	44755.7	91.2993	46544.9	80	33600.3	48	31009.6	30	46479	92.4729	47036.5	80	44049	62.2885	44663.7	46	44443.4	67.2515	37132.8	29	45843.2	72.7236	34616.3	52.9073
ORF1ab	2163	9	RVCTNYMPY	23124.6	32	7677.86	17	29.28	0.2	21332.4	14	5916.7	1.8	1146.67	3.5	10527	8.1316	19172.5	14	68.18	0.6	595.21	1.3	41337	55	29030.6	22.6966	28901.8	16	23599.5	10	30395.7	28	27209.4	20.3142	45025.7	55	25366.7	10.8857	7035.59	4	11377	7.9904	2701.19	0.9	23764.8	11.5989	1857.1	2.1131
ORF1ab	2163	10	RVCTNYMPYF	13755.5	19	1169.78	5.5	1755.93	3.5	1394.76	1.4	11273.9	4	2353.34	5.5	18849.8	14.4359	17375.5	13	49.12	0.5	20086	17	34641.8	32	31646.5	28.9605	31311	18	25037.6	12	31808.5	33	18737.1	8.7346	44306.6	49	22607.3	8.4205	37872.1	25	14441.5	9.9623	23325.4	10	23992.7	11.8079	5902.4	5.9561
ORF1ab	2166	10	TNYMPYFFTL	4763.96	9.5	652.22	4	19127.8	16	9.32	0.01	26354.3	21	1675.74	4.5	4536.3	4.637	18154.8	13	10900.6	15	26209.9	26	3942.14	4.5	6843.8	3.1201	20413.1	10	30510.4	29	24038.2	13	3757.2	0.4166	34193	18	11323.7	2.3602	29827.6	16	10766.7	7.6229	361.9	0.12	11509.6	3.9148	6847.4	6.8639
ORF1ab	2167	9	NYMPYFFTL	1376.78	5	52.81	0.9	18170.7	15	6.81	0.01	23973.8	16	703.84	3	798.9	1.6925	14154.4	9.5	16354.7	22	5535.03	5	11793	8.5	11883.7	5.3166	8168.57	4.5	21860.2	8	16074.5	5.5	8130	1.6505	31440.7	15	4251.8	0.5164	493.83	1	2369.2	2.5145	17.44	0.01	2908.7	0.9489	1961.4	2.2191
ORF1ab	2167	10	NYMPYFFTLL	48.74	0.6	276.46	3	22570.7	19	11.54	0.01	19108.5	9	1460.88	4	2035.4	2.9586	25314.1	23	7390.78	11	26686.3	26	27357.9	21	19398.7	9.9249	14386.6	7	29800.5	26	26619.4	18	13132.9	4.1189	37024.5	23	7121.3	1.1255	35506.9	21	11142.2	7.8514	408.1	0.15	12746.1	4.4239	5125.1	5.2585
ORF1ab	2168	9	YMPYFFTLL	7.12	0.06	11.78	0.2	20338	17	302.27	0.5	7675.53	2.5	4381.49	7.5	5178.5	5.0396	21829.7	17	861.31	3	10523.5	8.5	21301.7	15	16613.1	7.9044	36885.8	26	19868.6	6	15674.1	5	8352	1.733	32846.2	17	376.3	0.0098	659.16	1.1	356.9	0.7983	2139.93	0.7	972.4	0.3255	267.9	0.3902
ORF1ab	2168	10	YMPYFFTLLL	13.92	0.17	82.37	1.2	9720.67	8.5	666.23	0.9	13335.5	5	3849.16	7	6849.3	5.9614	370.42	1	614.44	2.5	673.24	1.4	17231	12	13437.3	6.0442	27722.3	15	20903.3	7	999.37	0.2	3658	0.3964	3021.43	1.8	2609.5	0.2415	31613	17	874.1	1.3989	14899.4	5.5	2000.7	0.655	862.9	1.0863
ORF1ab	2169	9	MPYFFTLLL	3992.1	8.5	2240.87	8	17758.1	14	12136.4	7.5	13793.8	5	9152.25	12	4063.3	4.3441	52.87	0.25	20757.4	28	11.75	0.07	15150.4	11	8480.6	3.8121	17153.6	8	24938.4	12	162.35	0.03	1135.2	0.0506	170.67	0.4	2676.9	0.2518	5874.85	4	59.2	0.244	18095.4	7	243.1	0.0834	291.6	0.4224
ORF1ab	2169	10	MPYFFTLLLQ	9494.59	15	7843.43	17	22097.5	19	6598.35	4.5	22440.4	13	4288.21	7.5	2838	3.5393	1516.66	2.5	29755.7	47	1370.45	2	34663.1	32	25224.4	16.0906	29308	16	33634.2	48	1251.73	0.25	11900	3.3722	390.34	0.6	23248.3	8.9507	44767.3	47	7905.5	5.8837	43210.1	55	13403.6	4.7345	9113.5	9.0425
ORF1ab	2171	9	YFFTLLLQL	634.91	3.5	580.81	4	21495.7	18	923.18	1.1	17752.7	8	6362.23	9.5	7765.3	6.4855	23013.8	19	9156.01	13	7494.66	6.5	2170.88	3	21253.8	11.6026	23628.4	12	8094.5	1.1	15386.6	5	15156.3	5.5319	36996.9	23	12817.7	2.8824	9986.22	5.5	2550.8	2.6428	740.48	0.25	5518.5	1.7651	1095.7	1.3319
ORF1ab	2176	9	LLQLCTFTR	5552.42	11	5318.85	13	1073.68	3	23544.7	16	25067.7	18	63.33	0.7	137	0.4951	25524.5	23	21842.2	30	23399.2	21	30745.7	25	32344.7	30.935	45629.9	70	29190	24	33708.5	42	40039.2	56.4344	37385.6	23	36941.3	30.5017	45198	49	39174.5	44.61	35161	24	37011.7	31.561	24150.3	29.2939
ORF1ab	2180	10	CTFTRSTNSR	36917.3	70	28815.9	49	267.17	1.3	35023.9	32	25015.4	18	71.02	0.7	48.3	0.1811	35757.9	55	30188	48	38760.9	65	42426.3	60	37130	49.1594	46179.7	75	31263.3	33	38137.7	75	39315.9	53.3524	41762.7	35	35951.5	27.8581	47464.4	75	36323.4	36.9597	46363	80	38270	34.928	19881.5	22.1042
ORF1ab	2181	9	TFTRSTNSR	42838.7	95	42697.5	85	10017.6	8.5	26134.5	18	30297.9	34	225.72	1.5	79.3	0.31	29713.8	33	36921.7	75	29609.5	32	41383.1	55	44834.6	91.6415	46085.4	75	27801.9	19	36411.5	60	46733.1	93.8409	46842	75	39936.3	40.4785	35670.6	22	44124.8	65.307	35830	26	44449.7	62.21	32073.3	46.0088
ORF1ab	2191	10	KASMPTTIAK	29301.4	45	21113.8	36	11.08	0.03	43444.5	65	32253.9	43	215.99	1.5	10754.4	8.2798	13951.4	9.5	14617.4	20	21972.8	19	41749.1	60	33579.6	34.8953	42732.2	45	22775.2	9	35983.4	60	35169.7	38.6615	40249.5	30	31622.2	19.029	37981.2	25	18713.4	13.1655	45672.4	70	25493	13.2282	11425.4	11.4335
ORF1ab	2192	9	ASMPTTIAK	25957.9	38	14267.7	26	5.28	0.01	41850.9	60	21973.5	13	120.19	1	3904.1	4.2482	12683.8	8.5	7946.2	12	10031	8	40923.1	55	27808.8	20.2723	35286.7	23	15968.6	3.5	33329.2	40	32241.3	30.7543	42559.6	39	19505.2	6.1785	7754.58	4.5	6136.8	4.8231	28010.2	14	11170.3	3.7875	3858.6	4.0324
ORF1ab	2192	10	ASMPTTIAKN	30955.6	49	17705.9	31	44.81	0.3	38555.9	42	31145.8	38	8677.13	12	26558.1	24.5672	25733.3	23	15093.3	20	22281.4	20	44672.9	75	37178.6	49.3786	37592	27	27854.3	19	40629.3	90	37798.4	47.3744	43536.8	44	37992.3	33.6531	45461.9	55	30706.5	26.4338	46206.7	75	37380.7	32.5131	22907	27.071
ORF1ab	2194	9	MPTTIAKNT	37666.1	75	37434.9	70	40167.3	75	45851.1	85	31350.4	39	38248.1	80	36866.6	52.008	6833.32	5.5	40739.3	90	1258.79	1.9	41535.6	55	38527.2	56.1746	40172	34	38139	90	7773.57	1.7	40479.6	58.4075	59.98	0.2	40448.1	42.578	44751.3	47	33160.5	30.49	42933.8	50	40466.5	42.1965	29409.4	39.7433
ORF1ab	2194	10	MPTTIAKNTV	19948.3	27	7863.06	17	32150.4	38	38932.8	43	30343.8	35	14973.4	19	25395	22.6851	885.03	1.6	31366.3	55	1899.94	2.5	38693.8	43	30280.5	25.4408	40850.5	37	37522.1	85	508.24	0.1	19174.2	9.194	13.48	0.05	25678.8	11.2136	45459.4	55	11770.1	8.2446	47386.9	95	20301.2	8.7616	10502.2	10.467
ORF1ab	2196	9	TTIAKNTVK	40764.5	85	35413.3	65	32.38	0.25	42264.1	60	14388.2	5.5	575.58	2.5	1814.6	2.7839	23898.4	20	21316.2	29	30692.2	35	41884.4	60	40194.7	65.398	46152.8	75	28701.4	22	32183.1	35	41595	63.7622	44962.9	55	33138.6	21.7466	19932.7	9.5	27360.8	21.8685	43816.5	60	30756.7	19.5521	14897.6	15.4078
ORF1ab	2201	9	NTVKSVGKF	33832.4	60	20692.9	35	27365.3	27	18671.8	12	56.18	0.08	25849.7	39	19898	15.5328	22422.7	18	4345.84	8	11613	9.5	42320.8	60	40391.7	66.551	32656.6	20	17100.6	4	30159.9	27	28074.2	21.8986	45473.7	60	24239.3	9.7879	29080.9	15	7985.7	5.9308	23841.6	11	22161.7	10.179	1982.7	2.2401
ORF1ab	2209	9	FCLEASFNY	10738.9	16	11338.7	22	22982.7	20	21491	14	15080.1	6	21881.2	30	17607.9	13.2598	34525	50	4341.1	8	22.36	0.15	34836.1	32	36187.6	44.8364	18814.1	9	22286.2	8	19072.8	7.5	28102.8	21.9522	23814.2	9.5	30956.3	17.921	697.93	1.2	8852.4	6.4521	3896.04	1.2	16559.8	6.3782	2583	2.8092
ORF1ab	2210	10	CLEASFNYLK	6094.01	11	7800.87	17	44.01	0.3	29706.5	23	28875.8	29	841.21	3	1891.4	2.847	38590.2	70	31855	55	39930.7	70	12002.2	9	13769.1	6.2231	7085.93	4	36290.7	70	35742.9	55	31996.6	30.1432	42954.7	41	33635.6	22.7232	43306.5	40	38336.3	42.1131	44258.2	60	34349.5	25.6385	27116.2	34.9065
ORF1ab	2225	10	KLINIIIWFL	7.29	0.07	26.38	0.5	13248.8	11	8378.58	5.5	23283.5	15	670.22	3	9930.7	7.7731	28055.1	28	3646.06	7	35595	49	15472	11	27465.8	19.6557	19630.8	9.5	20323.9	6.5	31924.7	34	24995.7	16.686	39576.2	28	29142.6	15.3645	43772.9	42	26697.6	21.0187	35600	25	20659.3	9.0117	15422.3	16.025
ORF1ab	2230	9	IIWFLLLSV	19.01	0.25	76.14	1.2	10204.4	9	21237	14	23994.5	16	5911.26	9	12341.3	9.306	12054.6	8.5	6481.88	10	18058.2	15	12573.9	9	24761.7	15.4746	36426.1	25	10327	1.6	5725.87	1.2	11215.1	2.9903	5814.14	3	19533.3	6.1973	44752.3	47	10694.5	7.5781	35799.3	26	14749.3	5.4106	9353.6	9.286
ORF1ab	2236	9	LSVCLGSLI	11603.1	17	1145.92	5.5	24180.9	21	12043.7	7.5	14627.1	5.5	11137.6	15	24678.3	21.5658	22167	18	2537.65	5.5	10966.2	9	34059.7	31	23603.1	14.0269	32243.8	19	22101.6	8	3410.72	0.7	1814.1	0.1192	16183.9	6	11886.1	2.5484	24921.4	12	337.4	0.7739	42691.1	49	2758	0.8997	415.2	0.5841
ORF1ab	2236	10	LSVCLGSLIY	21145.5	29	12788	24	1433.99	3.5	30679.9	24	5915.35	1.8	8830.65	12	17361.6	13.0331	33873	47	33.98	0.4	737.55	1.5	43554.2	70	31978.7	29.8873	24159.4	12	20389.7	6.5	19025.8	7.5	14460.3	5.0284	33509.6	18	31379.9	18.6244	46937.4	65	11581.7	8.1233	43607	55	21873.4	9.9344	1137.4	1.3741
ORF1ab	2242	9	SLIYSTAAL	30.84	0.4	141.64	1.7	16273.5	13	21201	14	2594.17	0.9	10350	14	16635.2	12.4517	347.35	0.9	66.88	0.6	2515.45	3	20602.4	15	21377	11.7186	16420.4	8	10665.7	1.6	27609.1	20	21629.4	12.0106	39092.4	27	1321.4	0.0693	87.17	0.4	59	0.2433	9269.55	3	2046.8	0.669	346.9	0.4897
ORF1ab	2244	9	IYSTAALGV	15385.8	21	2041.66	7.5	22686.5	19	564.07	0.8	28228.1	27	25051.2	37	23716	20.1757	31086.9	37	28077.3	43	31475.4	37	39213.9	45	36157.1	44.7049	40209.9	34	29171.4	24	19934.2	8	17124.6	7.1933	43126.5	41	19331.9	6.0622	41737.9	34	13619.4	9.4446	16604.7	6	16531.9	6.3621	8557.6	8.4948
ORF1ab	2244	10	IYSTAALGVL	20337.5	28	11329.6	22	29730.6	32	132.02	0.25	19057.1	9	22731.9	32	29618.2	30.4767	19392.4	14	6943.48	11	29183.7	31	32790.5	28	34561.3	38.3361	41869.5	41	22128.4	8	31063	30	19517.6	9.552	43547.1	44	11359.7	2.372	12091	6	3053.9	2.9551	24983	12	10895.5	3.6815	3483.7	3.6782
ORF1ab	2245	9	YSTAALGVL	9217.94	14	702.74	4.5	24755.3	22	15231.8	9	6010.39	1.8	23651.2	34	29100.7	29.3807	4590.7	4	1114.26	3.5	2304.01	3	14307.8	10	28840.3	22.2982	43057.1	47	7370.09	0.9	20300.8	8.5	14308.1	4.9241	36392.2	22	1313.2	0.0684	26.08	0.2	9.7	0.0349	9343.45	3	182.1	0.0618	57.6	0.0661
ORF1ab	2245	10	YSTAALGVLM	5027.81	9.5	1981.78	7.5	9203.79	8	19001.3	12	1852.8	0.8	13855.9	18	19304.5	14.9045	10638.5	7.5	220.74	1.4	6132.77	5.5	30089.1	24	33373.6	34.1778	36562.3	25	11250.5	1.8	26850.5	18	20321.7	10.4685	40132.5	30	9691.1	1.8072	7695.99	4.5	307.5	0.7337	38624.8	33	2728.8	0.8905	307.2	0.4426
ORF1ab	2246	9	STAALGVLM	6175.45	11	1145.21	5.5	1926.91	3.5	17280.4	11	1013	0.5	6117.32	9	12965	9.7199	5729.9	5	466.58	2.5	3068.21	3.5	25156.6	18	33051.9	33.1393	24693.2	13	18847.7	5	22203.2	11	22336.2	12.8892	41387.5	34	5818.9	0.8331	13519	6.5	214.3	0.5883	32331.4	20	1615.5	0.5411	256	0.3734
ORF1ab	2253	10	LMSNLGMPSY	13164.9	19	5290.84	13	769.49	2.5	35093.3	32	9959.57	3.5	7699.07	11	13719.2	10.2502	30828.6	36	6.23	0.01	1490.39	2.5	41066.8	55	28758.6	22.1265	28777.6	16	4874.13	0.6	32203.3	35	22759	13.4445	35205.1	20	26348.1	11.9342	46029.1	55	14446.5	9.9654	34993.2	24	26005.4	13.779	828	1.0558
ORF1ab	2254	9	MSNLGMPSY	25949.7	38	20431.9	35	566.48	1.9	40419.2	49	1424.25	0.6	8583	12	12488.2	9.3989	23728.9	20	57.22	0.6	13.57	0.08	30587.1	25	32969.8	32.8785	21014.2	10	4571.22	0.5	19329.1	7.5	22137.5	12.645	22127.9	8.5	13810.1	3.2724	22375.9	11	1470.1	1.8798	20670	8.5	8864.3	2.9192	230.2	0.3345
ORF1ab	2257	10	LGMPSYCTGY	21101.4	29	14741	26	10389.1	9	29170.4	22	14636.4	5.5	10661.6	14	15592.8	11.6268	31870.9	39	42.58	0.4	929.66	1.6	46155.2	90	32223.5	30.588	28035.1	15	27538.4	18	24578.1	14	17074.1	7.1472	36211.5	21	25187.1	10.7089	39232.6	28	12202.5	8.5171	30648.4	17	25027.9	12.7669	2016.3	2.2727
ORF1ab	2258	10	GMPSYCTGYR	21975.9	30	25596.4	43	1050.03	3	39919	47	22631.8	14	43.54	0.5	211.4	0.6772	23018	19	4447.98	8	18983	16	45092.5	80	37451.6	50.6857	42057.9	42	28699.6	22	33592	42	41200.8	61.8101	16405.7	6	38194.7	34.2924	48325.1	90	39281	44.9331	38017	31	39909.1	40.1672	25999.5	32.7517
ORF1ab	2259	9	MPSYCTGYR	34750.2	65	40225.6	80	11146.4	9.5	43775.8	70	18376.3	8.5	394.59	2	42	0.1568	6217.62	5	36739.2	75	661.03	1.4	43625.9	70	36462.7	46.0627	42843.3	46	26045.3	14	20885.6	9	39996.8	56.2432	1905.08	1.4	32851.6	21.2186	31887.8	17	23323.1	17.3515	40907.2	41	26076.4	13.8544	12926.6	13.0441
ORF1ab	2259	10	MPSYCTGYRE	34420.2	60	25473.7	43	16773.7	14	40751.7	50	25892.2	20	6472	9.5	2484.7	3.3003	13477.1	9.5	25607.2	37	3457.98	4	44540.7	75	32872.5	32.5714	41750.1	40	32555.8	41	7442.7	1.6	34899.1	37.8719	116.34	0.3	38638.2	35.7493	47833	80	30564.9	26.2221	46908.4	85	34506.7	25.9353	24122.9	29.2431
ORF1ab	2267	10	REGYLNSTNV	24176.7	34	14841.8	27	34811.9	47	33645.1	29	35426.8	65	24676.7	36	35338.3	46.3733	29115.9	31	18182.9	24	41944.7	85	47.21	0.12	389.5	0.2706	5176.63	3.5	36221.3	70	26586.9	18	6148.4	0.9985	38194.7	25	27473.6	13.236	46870.4	65	18449.1	12.9462	46103.4	75	24712.2	12.4761	13112	13.27
ORF1ab	2270	9	YLNSTNVTI	17.19	0.25	249.84	2.5	21793.8	18	3004.18	2.5	21215.9	12	19537.9	26	26176.4	23.9304	12611.2	8.5	287.72	1.6	4810.37	4.5	17011.6	12	20769.4	11.1398	35689.9	24	19501.6	5.5	11529	3	6837.3	1.2026	28427	13	1962.2	0.1576	344.45	0.8	57.5	0.2381	3709.49	1.2	286.4	0.1001	135.5	0.1765
ORF1ab	2273	9	STNVTIATY	19338.1	26	17175.7	30	153.62	0.9	35749	34	242.09	0.2	4344.67	7.5	11685.1	8.883	22041.4	18	62.85	0.6	773.27	1.5	42640.3	65	35257.7	40.9956	8696.77	4.5	7718.25	1	28403.9	22	28011.4	21.7808	42878.5	40	14706.6	3.6392	24833.4	12	3641.4	3.331	12893.8	4.5	14982.4	5.5283	223.7	0.324
ORF1ab	2278	9	IATYCTGSI	15207.9	21	6331.74	15	29932	32	24452.6	17	22478.5	14	29874.4	49	30367.1	32.1417	1750.28	2.5	13577.2	18	4376.71	4.5	27459.6	21	33080.2	33.2295	38945.9	31	8224.98	1.1	7116.13	1.6	6833.8	1.2015	17544.2	6.5	4569.9	0.5792	517.16	1	117.5	0.4003	39156.7	34	2376.2	0.7745	552.1	0.751
ORF1ab	2284	9	GSIPCSVCL	5177.69	10	855.3	5	17626.2	14	27874.8	20	24235.6	17	8744.9	12	29642.6	30.5287	20227.8	15	1882.5	5	15806.6	13	15837	11	31735.3	29.2071	30772.3	17	17459.2	4.5	27975.1	21	22023.5	12.504	42571.1	39	9010	1.6197	118.93	0.5	1141.8	1.6342	17066.8	6.5	2958.6	0.9647	2575.9	2.8027
ORF1ab	2298	10	LDTYPSLETI	4319.03	9	162.56	1.9	23271.4	20	15884.6	9.5	28958.1	29	16311	21	31321.5	34.4516	28805.7	30	2902.2	6	35397.2	49	9869.36	7.5	7321.5	3.323	35623.2	24	25598.1	14	7310.53	1.6	3313.1	0.3377	25307.8	11	19241.9	6.0014	29932	16	4807.3	4.0284	43549.9	55	15253.1	5.668	3453.9	3.6488
ORF1ab	2299	9	DTYPSLETI	15814.9	22	1501.95	6.5	26646.8	25	16040.8	9.5	8217.69	2.5	27725.6	43	15249.3	11.3603	28044.2	28	21589.2	30	23122.6	21	38482.6	42	29402.7	23.4795	44041.3	55	21458.8	7.5	7924.3	1.8	3187.6	0.3148	38051.2	25	12665.7	2.8296	5392.91	3.5	1558.5	1.9449	25865.6	13	6556.9	2.1258	1583.4	1.8386
ORF1ab	2300	10	TYPSLETIQI	26309.3	38	20372.8	35	31974.5	37	82.25	0.17	34249.7	55	28716.6	46	28281.9	27.7126	6445.86	5	35668.3	70	14343.6	12	39193.2	45	37213.6	49.5362	44125.3	55	35421.4	65	6172.04	1.3	22087.5	12.5832	17704.6	6.5	23437.7	9.1077	46544.4	60	22876.8	16.9062	39170.7	34	26416.3	14.214	21169.1	24.1117
ORF1ab	2301	9	YPSLETIQI	17393.7	24	13102.4	24	30852.7	34	21538.5	14	25744.2	20	41028.2	90	36060.6	48.9531	507.17	1.2	25362.3	37	133.73	0.6	27709.1	21	26936.4	18.7516	42648.6	45	26665.8	16	599.19	0.12	10803.1	2.8011	2025.86	1.4	9905.9	1.8737	19973.5	9.5	924.7	1.4461	35309.3	25	3049.6	0.9928	3282.3	3.4773
ORF1ab	2305	9	ETIQITISS	24268.7	34	9907.34	20	24486.8	22	43464.7	65	837.27	0.5	32522.7	60	10246.7	7.9538	25172.6	22	22375.9	31	10186	8.5	39834.9	47	32888.2	32.6209	38121.6	29	24832	12	29062	24	38059.4	48.3264	34584.4	19	38487.6	35.2291	24734.4	12	21889.1	15.965	43544.8	55	29838.9	18.2379	11367.2	11.3706
ORF1ab	2305	10	ETIQITISSF	22450.1	31	11943.6	23	25691.8	24	15748.8	9.5	3.68	0.01	25155.2	37	12518.5	9.4179	23844.9	20	66.57	0.6	6845.02	6	38772.2	43	36915.7	48.1629	19069.5	9	14899.9	3	29883.4	26	24808.9	16.3931	41821.9	36	29943.3	16.4312	43985.1	43	13041.4	9.0566	42841.9	50	26180.1	13.9644	2717.1	2.929
ORF1ab	2306	9	TIQITISSF	16153.5	22	7419.06	17	13266.9	11	4204.68	3	4221.82	1.3	16853.7	22	23041	19.2398	11614.7	8	65.99	0.6	4782.14	4.5	38297.3	42	36522.8	46.3432	35662.9	24	15707.8	3.5	23628.2	13	22187.4	12.7065	43714.7	45	9325.9	1.7099	26309.6	13	2520.3	2.6219	21366.1	9	15188.5	5.6349	1573.7	1.8295
ORF1ab	2306	10	TIQITISSFK	25592.5	37	16319	29	12.5	0.05	20519	13	15531	6	879.07	3.5	1002.7	1.9626	30760.7	36	2095.03	5	32884.6	40	41280.2	55	30145.5	25.1012	37557.9	27	31266.3	33	35014.4	50	32881.1	32.3541	45647.2	60	35956.6	27.8707	47194	70	32687.7	29.6383	43572.1	55	37408.6	32.5855	17303.4	18.4968
ORF1ab	2307	9	IQITISSFK	19374	26	3446.4	11	14.61	0.06	31253.5	25	19285.3	9	130.41	1.1	2964.8	3.6327	28165.5	29	5691.47	9.5	27525.6	28	34676.6	32	22511.6	12.8669	33372.8	20	27896.2	19	28200.6	22	24017.4	15.1807	43693.9	45	36962	30.559	26214.1	13	25506.3	19.6685	43270	55	28927.1	17.0242	10202.5	10.1525
ORF1ab	2312	10	SSFKWDLTAF	15159.1	21	3361.99	10	11581.6	9.5	1374.7	1.4	5379.04	1.7	6920.38	10	15064.9	11.2148	19985.2	15	26.41	0.25	3443.87	4	25812.2	19	25234	16.1055	21146.2	10	1726.71	0.17	32497	36	7796.6	1.5397	34068.6	18	11341.1	2.3659	42574.8	37	1213.9	1.6938	22154.7	9.5	6765.1	2.2014	528.2	0.723
ORF1ab	2313	9	SFKWDLTAF	25471.5	37	16410.5	29	25380.2	23	1122.91	1.2	12192.4	4.5	10108.4	13	13890.4	10.3731	15783.2	11	1851.12	5	4455.45	4.5	38164.6	41	35150.3	40.5784	31802.7	19	7372.49	1	27311.7	19	32262.6	30.8073	44643.9	55	13574.7	3.1749	35300.9	21	10573.1	7.502	5974.08	1.9	25676.8	13.4271	2274.1	2.5076
ORF1ab	2319	9	TAFGLVAEW	16730.2	23	10417.8	21	23848.5	21	10644	6.5	12766.5	4.5	21811.8	30	18533.5	14.1032	18492.6	14	5167.73	9	962.99	1.7	27262.1	21	30304.1	25.5	3798.64	2.5	2122.38	0.2	14474	4.5	6629.9	1.1394	36155.2	21	22533.1	8.364	187.22	0.6	1196.7	1.6799	31066.4	18	8675.2	2.8577	702	0.9285
ORF1ab	2319	10	TAFGLVAEWF	11973.9	17	4251.85	12	24202.1	21	2161.99	1.9	3385.05	1.1	20478.2	28	20935.6	16.6438	25135.3	22	400.59	1.9	1228.5	1.9	26037.5	19	30868	26.9249	11223.3	5.5	1959.2	0.2	23226.2	12	9913.3	2.3901	40822.7	32	21899.5	7.8761	28717.6	15	1991.7	2.2726	39282.3	35	12528.2	4.3348	1055.1	1.2906
ORF1ab	2321	10	FGLVAEWFLA	67.67	0.8	19.66	0.4	28072.4	28	26185.5	19	19034.6	9	18002.2	24	15211.2	11.3304	39426.2	75	25469	37	27216.2	27	31076.1	26	19157.8	9.7325	44048.9	55	35797.4	70	30206.6	27	19161.9	9.1813	664.34	0.8	37458.4	31.987	39946.7	29	26156.3	20.4043	36085.6	26	22256.6	10.2616	17821	19.2044
ORF1ab	2322	9	GLVAEWFLA	105.29	1.1	23.38	0.5	14467.2	12	29375.6	22	20041.3	10	14905.7	19	25298.2	22.5301	29319.5	32	22803.1	32	33914.1	44	25033	18	19384	9.9132	39569.8	32	31940.6	37	34300.9	45	29756	25.1414	24355	10	39960.5	40.5789	42207	36	37518.1	39.882	41752.3	44	33488.9	24.033	28266	37.2681
ORF1ab	2322	10	GLVAEWFLAY	2361.48	6.5	2084.76	7.5	529.67	1.9	30723.7	24	225	0.2	8086.71	11	15208.2	11.328	29303.6	32	16.13	0.12	308.73	0.9	40201.6	49	28136.3	20.8874	11795.7	6	18489.8	5	31151.9	31	31244.3	28.3841	37986.2	25	34819.5	25.2007	44982.8	48	24532.1	18.5974	33888.8	22	31789.3	21.1466	3325.7	3.519
ORF1ab	2323	9	LVAEWFLAY	9843.13	15	241.12	2.5	301.54	1.4	20711.9	13	18.88	0.04	7573.65	11	5370	5.1518	11781.4	8	11.16	0.06	5.66	0.02	44398.3	75	29105.5	22.8526	20189.3	9.5	7233.5	0.9	17918.8	6.5	22518.5	13.1231	24275.8	10	17174.8	4.802	13128.4	6.5	2131.2	2.3658	6946.94	2.5	8316.3	2.737	122.6	0.1541
ORF1ab	2323	10	LVAEWFLAYI	59.28	0.7	10.53	0.17	9406.24	8.5	7817.93	5	602.72	0.4	7073.06	10	9298.1	7.3923	8205.34	6	189.37	1.2	278.74	0.8	39875.8	47	29364.2	23.3983	32936.6	20	22674.9	8.5	8735.62	2	8672.2	1.8584	16715.9	6.5	16497.6	4.4434	41029.9	32	4898.8	4.0856	35953.1	26	11130.5	3.7723	1845.3	2.1007
ORF1ab	2324	10	VAEWFLAYIL	3304.64	7.5	3270.11	10	26514.8	25	16774.8	10	30321.2	35	10783.7	14	22595.1	18.6371	23253.8	19	22369.1	31	13389.3	11	22.15	0.04	178.6	0.1127	122.1	0.2	28184.7	20	7257.02	1.6	5835	0.9127	28258.6	13	15115.5	3.8067	37443.5	24	7101.4	5.3981	37044.5	28	7330.7	2.3957	10648.5	10.6174
ORF1ab	2325	9	AEWFLAYIL	6286.07	11	4141.83	12	28733.1	29	17595.9	11	28973.5	29	16718.9	22	27395.5	26.0256	21440.9	17	15180.3	20	19622.2	17	7.64	0.01	20.4	0.008	29.53	0.03	26464.9	15	21337.7	9.5	3620.9	0.3904	35972.1	21	36888.9	30.3572	28810.6	15	24234.6	18.28	10404	3.5	17356.3	6.8436	19816.6	22.001
ORF1ab	2325	10	AEWFLAYILF	11409.3	17	7371.45	16	25974.7	24	93.33	0.17	19434.2	9.5	10917.3	14	17110.8	12.8316	32812.5	43	3889.31	7.5	23056.9	21	24.2	0.05	263.3	0.1765	14.21	0.01	33370.7	46	29666.3	26	6617.8	1.1357	38832.7	26	39355.1	38.28	47395.1	70	35471.2	35.0092	31263.3	18	31894.3	21.318	24981.9	30.8249
ORF1ab	2326	9	EWFLAYILF	13380	19	9532.36	19	27858.8	28	44.08	0.08	8405.08	3	17385.6	23	9431.4	7.4752	28548.7	30	7532.38	12	1901.23	2.5	28844.6	23	34569.9	38.3673	3440.25	2.5	28330.6	21	18347.7	7	28919.3	23.4755	36988.4	23	36226.8	28.5475	27979	14	32758.6	29.7599	7947.91	2.5	34940.2	26.8027	22001.6	25.501
ORF1ab	2327	10	WFLAYILFTR	1255.66	4.5	4943.07	13	5713.68	6	11254.7	7	25402.2	19	85.72	0.8	48.3	0.1811	36298.6	60	30373.1	49	33535.3	42	29548.7	24	34092.9	36.6376	38726.9	30	32387.8	40	34722.8	48	42944	71.0095	28927.8	13	43797.6	60.5263	45432.8	55	43316.9	60.9744	30096.6	17	41396	45.8197	27629.5	35.9609
ORF1ab	2328	9	FLAYILFTR	460.62	3	767.48	4.5	1200.01	3	18955.1	12	16416.2	6.5	49.72	0.6	40.6	0.1511	27763.1	28	22606.3	32	10049.5	8	28596.7	22	31884	29.6233	45269.4	65	20969.6	7	25994.7	17	40690	59.3423	9043.08	4	36457.6	29.1408	9668.96	5	29096.3	24.0815	17560	6.5	25955.6	13.726	10205	10.1552
ORF1ab	2329	9	LAYILFTRF	10903.2	16	1610.11	6.5	18867.7	15	3941.54	3	15043.3	6	8983.31	12	18609.2	14.1834	15739.4	11	198.91	1.3	132.38	0.6	24781.3	18	22958.1	13.3408	19725.3	9.5	8631.99	1.2	720.85	0.15	2087.7	0.1573	9203.49	4	14011.9	3.3547	2175.6	2.5	428.3	0.8969	26348.9	13	4460.5	1.4476	304.3	0.439
ORF1ab	2329	10	LAYILFTRFF	8427.3	14	2472.39	8.5	19585.1	16	206.05	0.4	12137.7	4	5150.93	8	15526	11.5754	23155.4	19	207.28	1.3	3163.27	3.5	28254.6	22	29460.9	23.6024	8065.38	4.5	19448.7	5.5	3798.11	0.8	4540.9	0.5851	17508.9	6.5	23628.2	9.2643	38683	27	4940.7	4.1115	24497.7	11	15437.2	5.7616	1703.7	1.9529
ORF1ab	2330	9	AYILFTRFF	14712.3	21	7892.98	17	16756.4	14	60.62	0.12	14536	5.5	3821.73	7	16729.4	12.5279	20877.3	16	8794.52	13	12117	9.5	17255.8	12	33857.6	35.827	1704.2	1.5	25485.9	13	26318.7	17	21709.1	12.1111	45910.7	65	23423.5	9.0959	36528.3	23	20865.3	15.0431	1644.31	0.6	27731	15.6228	7134.6	7.144
ORF1ab	2330	10	AYILFTRFFY	10051.2	15	6510	15	49.05	0.4	621.56	0.9	9742.36	3	724.73	3	1593.1	2.5858	30898.4	36	4079.52	7.5	12048.5	9.5	34111.7	31	33438.2	34.4035	2570.59	2	29549.4	25	35194.8	55	29809.8	25.2544	42793.7	40	36910.9	30.4179	46400.1	60	34985.3	34.0194	24288.6	11	36302.9	29.7858	10333.9	10.2915
ORF1ab	2331	9	YILFTRFFY	5889.87	11	1735.59	7	63.16	0.5	17252	11	2783.37	1	844.74	3	619.1	1.4267	20405.2	16	886.45	3	131.7	0.6	38764.7	43	31440.7	28.4192	30093.4	17	19188.9	5.5	24191.6	14	28184.4	22.1025	32211	16	25327.5	10.8472	17466.5	8	12063.5	8.4298	3298.6	1.1	15285.8	5.6847	1474.9	1.7308
ORF1ab	2331	10	YILFTRFFYV	3.81	0.01	4.76	0.05	2229.22	4	10976.2	6.5	8868.67	3	664.55	3	783.6	1.6733	22301.7	18	5579.52	9	11672.8	9.5	15473	11	17908	8.8061	38655.4	30	26534	16	16798	6	10587.8	2.6993	3330.67	1.9	19659.9	6.2814	40283.5	30	11421.5	8.0186	24474.9	11	10452.2	3.5047	4328.9	4.4779
ORF1ab	2332	9	ILFTRFFYV	3.15	0.01	4.27	0.03	1559.14	3.5	6355.97	4.5	17955.9	8	55.02	0.6	681	1.5262	25345.9	23	6450.75	10	30799.6	35	12793.5	9.5	12150.8	5.4382	38650.3	30	21158.3	7	11761.8	3	2995.3	0.2824	6953.33	3	9560.9	1.7721	18185.3	8.5	5528.4	4.4528	12934.9	4.5	4185.7	1.3588	2376.2	2.6116
ORF1ab	2332	10	ILFTRFFYVL	16.04	0.25	68.38	1.1	8556.39	8	724.99	0.9	22525.8	14	513.42	2.5	4061.5	4.3431	28780.7	30	675.31	3	27496.2	28	8039.76	6.5	18578.2	9.2872	32300.7	19	27787.8	19	26890.7	19	9374.6	2.1575	25233.4	11	14818.7	3.6856	40083.9	30	13292.1	9.227	17209.9	6.5	16157.5	6.1436	9624.3	9.5568
ORF1ab	2335	9	TRFFYVLGL	6713.94	12	5394.25	14	30184.3	33	21183.5	14	22646.7	14	24858.1	37	16286.3	12.1661	25235.3	23	20584.3	28	32291.2	39	10418.5	8	11864.4	5.3078	19331.7	9.5	24760.7	12	25338.5	16	10569.6	2.6906	43620.2	44	17793.9	5.1406	26907.5	13	8672.1	6.3466	285.21	0.09	10340.8	3.4645	1957.9	2.2157
ORF1ab	2337	9	FFYVLGLAA	3487.02	8	848.44	5	26721.3	25	24937.8	17	20791.2	11	16439.1	21	16403.9	12.2631	19767.4	15	9074.94	13	4318.66	4.5	7436.18	6.5	18008.6	8.8754	37114.3	26	9357.92	1.3	16675.4	5.5	24547.5	15.9806	111.98	0.3	27486.6	13.2524	8184.5	4.5	9805.5	7.0171	11077.8	4	15353.2	5.7191	3485	3.6795
ORF1ab	2338	9	FYVLGLAAI	4207.09	8.5	291.58	3	33588.4	43	759.85	1	16255.3	6.5	15619	20	14831.2	11.0277	18176	13	12438.3	17	6746.13	6	12443.9	9	27397.6	19.5371	42117.1	42	9310.86	1.3	10594.1	3	18609	8.5978	5225.19	2.5	11897.2	2.5525	2259.65	2.5	1282.7	1.7458	1278.98	0.4	6310	2.0329	802.9	1.033
ORF1ab	2338	10	FYVLGLAAIM	1478.1	5	544.73	4	31419	36	2626.6	2.5	5398.63	1.7	13658.1	18	16095.9	12.0076	13922.5	9.5	6021.39	9.5	2157.16	3	27050.9	20	30766.3	26.6675	40866	37	13266.7	2.5	25099.2	15	25097.6	16.8449	23959.2	9.5	17501.5	4.974	25382.1	12	1777.8	2.1162	8601.69	3	11197.3	3.7977	1140.5	1.3771
ORF1ab	2339	9	YVLGLAAIM	570.33	3	144.4	1.8	19765	16	14599.9	9	1015.44	0.5	16238.3	21	17007.8	12.7502	3321.74	3.5	1541.54	4.5	45.87	0.25	17551	12	27572.4	19.8402	35569.2	24	6069.86	0.7	17343.6	6	21282.8	11.6005	38227	25	6061.4	0.8915	134.61	0.5	26.3	0.1159	3610.73	1.2	841.4	0.2832	92.2	0.1119
ORF1ab	2341	9	LGLAAIMQL	6909.45	12	1404.1	6	27651.3	27	17764.2	11	27907.4	26	16536	22	29010.5	29.19	14414.8	10	8639.84	13	13387	11	30460.3	25	26894.2	18.6833	41536	39	30075.8	27	12704.4	3.5	6242.8	1.0259	38038.4	25	8611.4	1.517	4715.91	3.5	225	0.6066	20708.3	8.5	1430.2	0.4835	1465.9	1.7213
ORF1ab	2343	9	LAAIMQLFF	12222.7	18	5981.78	14	13598.8	11	2527.54	2.5	12554.9	4.5	17700.9	23	20050	15.6921	13002.8	9	310.34	1.7	49.25	0.3	26322.7	20	32230.8	30.609	33735.5	21	11390.2	1.8	2779.4	0.6	6833.8	1.2015	32285	16	13346.9	3.0788	2384.79	2.5	372.9	0.8217	26342.7	13	1165.6	0.3908	330.8	0.4713
ORF1ab	2344	10	AAIMQLFFSY	7468.35	13	2386.06	8.5	36.55	0.25	19495.9	12	5319.54	1.6	4040.07	7	11029.4	8.455	21578.9	17	13.22	0.09	662.05	1.4	26279.2	20	20039.3	10.4894	676.95	0.8	8089.94	1.1	28617.7	23	17979.6	7.9889	36445.8	22	34749.5	25.0483	39774.6	29	15100.5	10.4311	39541.6	36	26104	13.8838	2780	2.9832
ORF1ab	2345	9	AIMQLFFSY	4318.24	9	454.2	3.5	10.03	0.03	9209.66	6	1920.09	0.8	2546.67	5.5	5729.2	5.3519	11886.3	8	12.41	0.08	142.63	0.6	17689.4	13	20315.5	10.7319	417.94	0.6	4852.56	0.6	28132.9	21	24177.2	15.4237	35200.6	20	29473.4	15.7889	34078.9	20	13509.5	9.3721	10742.6	3.5	23660.7	11.5027	2390	2.6253
ORF1ab	2345	10	AIMQLFFSYF	1314.25	5	179.69	2	548.61	1.9	358.13	0.6	2262.21	0.9	1594.99	4.5	12613.7	9.4773	7106.74	5.5	13.36	0.09	11787.5	9.5	10553.2	8	24321.2	14.9032	1816.38	1.6	14432.8	3	31443.1	32	14314.9	4.9286	38206.3	25	24252.9	9.8	46439.8	60	15024.2	10.377	35732	25	27207.9	15.0388	5690.7	5.774
ORF1ab	2346	9	IMQLFFSYF	2884.7	7	674.13	4.5	5768.46	6	260.74	0.5	14661.5	5.5	466.01	2.5	12992.8	9.7391	22571.1	18	44.89	0.5	4152.33	4.5	24076.7	17	26547.2	18.1178	16606.3	8	14085.6	3	18228.4	7	7908.2	1.5741	38734.1	26	12849.7	2.8934	31111.4	17	8333.1	6.1422	8964.17	3	14878.2	5.4751	4238.8	4.3964
ORF1ab	2347	9	MQLFFSYFA	23.12	0.3	6.24	0.08	2516.46	4	13561.6	8	21860.4	13	1052.51	3.5	3307	3.8663	29261.8	32	3157.97	6.5	5911.64	5.5	1689.09	2.5	456.8	0.3249	9227.32	5	28187.2	20	18578.7	7	3234.2	0.3234	421.03	0.7	28975.7	15.1485	32102.8	18	12080.9	8.4407	34618.1	23	8087.1	2.6573	5857.9	5.9184
ORF1ab	2347	10	MQLFFSYFAV	10.71	0.12	6.02	0.07	6823.65	7	9590.81	6	16504.5	7	1070.24	3.5	2336.3	3.193	31657.1	39	493.25	2.5	16201.3	13	1346.7	2.5	1122.9	0.717	5756.74	3.5	25009.2	12	14832.2	4.5	1249	0.0603	398	0.6	22499	8.3379	41871.7	35	8077.5	5.9841	38275.8	32	8458.3	2.7854	3641.2	3.8298
ORF1ab	2348	9	QLFFSYFAV	10.01	0.12	14.57	0.3	7358.38	7	12311.9	7.5	13325.4	5	2075.69	5	2511.8	3.3192	23286.8	19	4677.09	8	12988.5	11	4337.06	4.5	8644.9	3.88	20416.9	10	15899.8	3.5	19567.3	8	7526.8	1.4477	8498.64	3.5	17050.5	4.7358	9052.58	5	6111	4.8078	11160.9	4	7412.6	2.4226	5160.8	5.2922
ORF1ab	2349	10	LFFSYFAVHF	11034.2	16	4029.03	11	25503.8	23	206.2	0.4	18132.2	8	3835.56	7	6788.7	5.93	32183.5	41	46.41	0.5	9559.01	8	30710.4	25	28542.9	21.6916	19010.2	9	20569.7	6.5	21918.9	11	12840.8	3.9278	31309	15	27570.9	13.3583	42498.9	37	19991.9	14.2538	7240.71	2.5	26164	13.9473	5390.4	5.5039
ORF1ab	2350	9	FFSYFAVHF	10920.8	16	3129.97	9.5	22876.5	20	632.83	0.9	14772.3	5.5	14254.8	18	10942.3	8.4	34926.6	55	944.29	3.5	1075.46	1.8	23973.8	17	35303.9	41.1759	26700.2	14	14778.2	3	16083.7	5.5	24054	15.2366	35378.5	20	17330.6	4.8845	3017.31	2.5	6069.5	4.783	281.79	0.09	9973.1	3.3308	1353.5	1.6135
ORF1ab	2350	10	FFSYFAVHFI	1291.04	4.5	794.13	4.5	14363	12	1744.93	1.7	13610.1	5	6715.97	9.5	5116.7	5.0024	36854.6	65	6796.38	11	23238.5	21	23715.8	17	24393.2	14.9896	33947.5	21	24913	12	4688.13	1	4138	0.4937	12469.5	5	13333.6	3.0732	25288.6	12	3204.8	3.0493	9923.65	3.5	6960	2.2701	1435.1	1.6903
ORF1ab	2351	9	FSYFAVHFI	195.15	1.6	91.79	1.3	6764.62	7	4102.18	3	7337.48	2.5	4702.61	7.5	4008.8	4.3117	24436.5	21	3569.17	7	6469.97	5.5	12087.5	9	16491.8	7.8263	35448.2	23	12438.6	2.5	805.33	0.17	796.3	0.0258	4614.46	2.5	2445.6	0.2154	73.67	0.4	50.1	0.2113	12819.5	4.5	229.7	0.0789	60.9	0.0713
ORF1ab	2357	9	HFISNSWLM	8890.67	14	6276.97	15	18223.9	15	425.4	0.7	2415.62	0.9	3314.7	6.5	1802.8	2.774	22708.1	18	11953.5	17	332.39	0.9	21401	15	26593.5	18.1937	22542.6	11	23888.3	11	22145.4	11	22414.4	12.9846	42588.2	39	10343.6	2.0231	2891.42	2.5	2123.7	2.361	1402.93	0.5	4425.5	1.4354	1330.8	1.5905
ORF1ab	2357	10	HFISNSWLMW	13331.9	19	11850.7	22	23317.3	20	214.98	0.4	14958.7	6	9054.64	12	10150.3	7.8993	33094.5	44	15863.7	21	15244.1	12	38266.3	41	35354.4	41.3726	5648.65	3.5	20696.7	6.5	30436.5	28	18466.8	8.452	41185.6	33	32713.2	20.9624	38848.2	27	24150	18.1891	17239.9	6.5	28791.6	16.8612	10901.5	10.8725
ORF1ab	2358	10	FISNSWLMWL	29.05	0.4	56.06	1	20505.9	17	13822.8	8.5	5081.24	1.6	7663.42	11	16556	12.3874	18093.4	13	7061.14	11	20445.6	18	33882.9	30	33770.9	35.5384	34558.3	22	18587.5	5	25353.3	16	19661.6	9.7123	32298.2	16	11801.7	2.5169	29121.2	15	3457.8	3.2169	11835.5	4	7792.3	2.5513	1712.3	1.9614
ORF1ab	2360	10	SNSWLMWLII	5309.82	10	4072.86	12	21468.5	18	4374.15	3.5	29449.5	31	9308.95	13	18559.8	14.131	25621.1	23	16858.6	23	36236.6	55	6106.41	5.5	10496.3	4.6812	20253.2	9.5	32008.4	37	22599.7	11	3644.5	0.3943	27688.1	12	31308.7	18.5051	48795.4	99	26675.4	20.9913	45438.3	70	23680.6	11.5212	17247.9	18.4218
ORF1ab	2361	9	NSWLMWLII	5645.77	11	1966.38	7.5	22936.7	20	4159.16	3	25264.6	19	10780.8	14	16199	12.0936	19495.1	15	18468.6	25	15642.3	13	7790.24	6.5	14920.2	6.8403	21159.3	10	24983	12	10613.5	3	1880	0.1284	19864	7.5	20918.4	7.1573	44219	44	9029.9	6.5583	29913.2	16	8686.1	2.8613	10374.7	10.3343
ORF1ab	2362	10	SWLMWLIINL	24.85	0.4	288.02	3	14163.3	12	1177.7	1.3	24341.8	17	5745.23	8.5	8378.8	6.832	19429.4	14	6440.01	10	32710.8	40	16211.2	12	24565.6	15.2168	15274	7.5	33005.5	44	30587.1	29	22820.6	13.5264	40942.6	32	25869.5	11.4209	46427.7	60	22479.3	16.5308	25122.8	12	23833.8	11.6624	16118.4	16.9272
ORF1ab	2363	9	WLMWLIINL	6.6	0.06	31.04	0.6	23090.1	20	10299.6	6.5	17683.5	7.5	9095.38	12	11941.2	9.0473	10541.5	7.5	3454.09	7	6128.98	5.5	8736.1	7	22322.7	12.6731	23340.3	12	22307.5	8	19941.6	8	20276	10.4153	33758.2	18	12992.4	2.9423	15916	7.5	2967.4	2.9052	12211.1	4	5482.8	1.753	4271.3	4.426
ORF1ab	2363	10	WLMWLIINLV	11.04	0.15	28.04	0.6	25989.6	24	13993.5	8.5	18367.6	8.5	3535.16	6.5	14340.6	10.6894	26357.5	25	12838.3	18	32590.6	40	22128.9	16	24963.2	15.7373	33370.3	20	31984.9	37	21507.3	10	17802.3	7.8224	6587.22	3	32227.7	20.0502	46259.8	60	28419.3	23.1631	40493.2	39	26199.1	13.9844	16489.9	17.417
ORF1ab	2364	9	LMWLIINLV	13.29	0.17	80.33	1.2	19908.4	16	12634.5	7.5	23671.4	16	1123.22	3.5	14109.3	10.5282	23121.4	19	6717.21	11	19274.8	16	15952.9	11	21425.6	11.7642	35327.6	23	22628.1	8.5	8372.96	1.9	8381.4	1.7443	748.64	0.9	25471.8	10.9884	41464.2	33	19060.8	13.459	30474.1	17	18960.6	7.8471	13404.5	13.6201
ORF1ab	2369	9	INLVQMAPI	12071.7	18	5431.09	14	34627.1	46	17744.8	11	25488.3	19	18676.6	25	28300.5	27.7503	21432.8	17	14016	19	26948.9	27	11752.5	8.5	13739	6.2071	42095.7	42	19781.5	6	5031.78	1.1	2941.1	0.2738	28575.9	13	21373.5	7.4711	18380.5	8.5	7298.9	5.5117	33409.7	21	14996.1	5.5355	7911.1	7.8887
ORF1ab	2371	10	LVQMAPISAM	5175.96	10	205.17	2.5	10387.3	9	29103.9	22	4580.48	1.4	9908.41	13	19097.8	14.6928	221.04	0.7	4.41	0.01	1192.1	1.9	13670	10	9436	4.2191	22005.7	11	18487	5	27695.9	20	8589.8	1.825	29087.5	13	9644.2	1.7938	19057.3	9	307.1	0.7332	32942.7	20	6410.8	2.0712	405.3	0.571
ORF1ab	2372	9	VQMAPISAM	887.85	4	35.73	0.7	6750.65	7	13789.6	8.5	15682.8	6	5518.46	8.5	22088.2	17.962	3426.29	3.5	8.08	0.03	1473.07	2.5	4043.53	4.5	4322.7	2.137	9002.86	5	6045.28	0.7	19954.3	8	3720.5	0.4087	40150.3	30	3404.6	0.368	109.78	0.5	18	0.0758	3240.73	1	604	0.2031	68.6	0.0827
ORF1ab	2372	10	VQMAPISAMV	61.79	0.8	19.75	0.4	16122.2	13	7342.08	5	25387.3	19	9220.53	12	22088.2	17.962	13527.5	9.5	56.66	0.6	26334.1	26	11071.5	8.5	6732.6	3.0708	16717.9	8	20443.4	6.5	21060.8	9.5	1981.1	0.1427	26562.8	11	16341.2	4.3678	28545	15	3925.4	3.4967	33994.9	22	10503.1	3.5254	2438.3	2.6727
ORF1ab	2373	9	QMAPISAMV	19.63	0.3	14.86	0.3	18230.4	15	8766.12	5.5	14838	5.5	6959.57	10	10589.4	8.1726	14613	10	1250.7	4	10925.7	9	32969.1	29	24618.8	15.2869	35576.2	24	13586.3	2.5	16406.6	5.5	10196	2.5087	31282.6	15	8379.9	1.4451	2622.68	2.5	1645.9	2.01	27971.2	14	3941	1.2819	784.3	1.0156
ORF1ab	2373	10	QMAPISAMVR	635.76	3.5	2305.63	8	1204.87	3	25464.4	18	29102	30	185.44	1.3	119.7	0.4428	29209.9	31	8982.33	13	32333.5	39	42901.8	65	36628	46.834	41624.2	40	26384.3	15	28329	22	32453.7	31.2855	42452.9	38	34108	23.6989	41075.7	32	33253.2	30.6627	44863.8	65	35495.8	27.9447	17623.1	18.9242
ORF1ab	2374	10	MAPISAMVRM	11992.8	17	4799.77	13	18686.3	15	27515.5	20	3300.14	1.1	8729.96	12	9076.8	7.252	373.74	1	1043.61	3.5	60.68	0.3	40781.2	55	31325.6	28.1149	34798.4	22	14773.2	3	2240.39	0.5	16510.1	6.6508	2503.4	1.6	8308.8	1.4212	25070.7	12	358.3	0.8	43678.3	55	5080	1.6251	602.4	0.8077
ORF1ab	2375	9	APISAMVRM	21694.8	30	18891	32	25717.7	24	33908.6	30	10235.2	3.5	24002	35	30324.1	32.0413	56.38	0.3	16424.9	22	84.9	0.4	33305	29	29812.7	24.3587	29081.2	16	21681.6	7.5	7039.85	1.5	25670.5	17.7425	21996.6	8.5	13583.2	3.1784	15590.6	7.5	938.6	1.4586	35030.3	24	8349.3	2.7484	3897.1	4.0708
ORF1ab	2377	9	ISAMVRMYI	4475.5	9	1276.36	6	6344.08	6.5	9216.34	6	17899.1	8	3189.66	6	9152	7.3	11879.6	8	5877.27	9.5	24412.5	23	33636.4	30	29744.7	24.2088	42130.3	42	21455.3	7.5	11920.8	3.5	3874.8	0.4412	35498.1	20	3753.6	0.4277	18453.8	8.5	387	0.8419	38690.1	33	1250.2	0.4208	338.3	0.48
ORF1ab	2378	9	SAMVRMYIF	10453.7	16	3636.61	11	5339.67	6	409.42	0.7	7592.77	2.5	5485.07	8.5	11850.3	8.988	2727.65	3	941.12	3.5	379.19	1	11879.8	9	21647.7	11.9711	14762.7	7	853.93	0.08	10493.2	3	6405.1	1.0725	24169.1	9.5	7914.9	1.3211	1557.37	1.7	391.2	0.8477	2459.98	0.8	3517.2	1.1443	568.2	0.7693
ORF1ab	2379	9	AMVRMYIFF	2872.12	7	540.06	4	4464.9	5.5	379.65	0.6	10524.3	3.5	1992.3	5	20100.1	15.7445	19711.4	15	32.47	0.4	3955.72	4	11613.6	8.5	27362.9	19.4768	4167.41	3	15705.2	3.5	27522	20	16594	6.7241	40683.4	32	25533.3	11.0545	8716.84	5	14351.5	9.9072	10991.4	4	21366.1	9.5326	9126.7	9.056
ORF1ab	2380	10	MVRMYIFFAS	1603.4	5.5	202.36	2.5	3561.88	5	26773.1	19	17872.6	8	1764.41	4.5	2339.9	3.1957	18689.3	14	9818.66	14	3514.26	4	18373	13	10981.9	4.8988	24437.8	12	32145.9	38	30750.3	29	28536.4	22.7415	184.78	0.4	37581	32.3647	46506.6	60	29008.9	23.9589	35103.9	24	30040.3	18.5197	15835.8	16.5657
ORF1ab	2381	10	VRMYIFFASF	1781.05	5.5	1526.64	6.5	14562.5	12	294.38	0.5	23922.5	16	1263.17	4	15861.5	11.8312	24090	21	7.9	0.03	17065.3	14	8522.3	7	14656.4	6.6976	5897.84	3.5	11302.2	1.8	26030.1	17	7316.8	1.3694	20334.4	8	22201.8	8.1092	40125.6	30	13725.6	9.5139	6729.57	2.5	23182.7	11.0559	4051.1	4.2209
ORF1ab	2382	9	RMYIFFASF	1099.05	4.5	290.08	3	5230.57	6	62.24	0.12	18082.1	8	119.84	1	10298.5	7.9829	8486.14	6	5.53	0.01	4552.56	4.5	3629.96	4	8590.3	3.8576	3707.04	2.5	3225.58	0.4	22247	11	2458.5	0.2083	34162.7	18	7470.1	1.2144	1082.67	1.4	2293.4	2.4668	816.27	0.3	8037.5	2.6397	1246.5	1.4958
ORF1ab	2382	10	RMYIFFASFY	2872.06	7	2756.13	9	40.2	0.3	729.91	1	10819	3.5	110.08	1	2198	3.0866	27820.5	28	6.93	0.02	7495.06	6.5	21051.7	15	18894.5	9.5195	5285.75	3.5	15927.2	3.5	29690.1	26	9234.9	2.0949	40602.9	31	27767.6	13.604	39750.9	29	22748.4	16.7857	19380.2	7.5	29296.3	17.5123	2494.7	2.7268
ORF1ab	2383	9	MYIFFASFY	14987.9	21	8036.72	17	1412.71	3	1850.6	1.7	3131.53	1.1	1054.15	3.5	608.9	1.4098	29475.3	32	2939.94	6	130.85	0.6	38532.6	42	34850	39.4114	1233.19	1.2	20533.6	6.5	16283.1	5.5	24296.5	15.604	35932.1	21	26922.7	12.5888	25498.6	13	17575.3	12.2691	1789.15	0.6	23631.5	11.4757	1652.1	1.9011
ORF1ab	2383	10	MYIFFASFYY	4420.77	9	3355.99	10	16.46	0.08	975.14	1.1	1489.15	0.7	458.72	2.5	345.4	0.9655	35592	55	93.55	0.8	296.4	0.9	40559.4	50	29347.4	23.3627	2483.73	1.9	16442.3	4	26011.8	17	18475.8	8.4604	22883.9	9	28536.7	14.5836	33673.9	19	19367.9	13.714	10343.3	3.5	21373.2	9.5383	1806.3	2.0592
ORF1ab	2384	9	YIFFASFYY	1766.7	5.5	549.06	4	13.16	0.05	9379.92	6	284.79	0.25	1811.19	4.5	969.6	1.9228	24583.4	21	82.15	0.7	12.11	0.07	34107.7	31	27731	20.1251	11117.8	5.5	5398.4	0.6	18560.4	7	19080.4	9.0965	23377.9	9.5	16125.9	4.2625	224.75	0.7	3221.1	3.0605	806.2	0.3	6160.6	1.9768	210.2	0.3013
ORF1ab	2384	10	YIFFASFYYV	5.04	0.03	4.56	0.04	603.22	2	2886.95	2.5	2487.15	0.9	433.01	2.5	626.1	1.4382	31050.9	37	1072.47	3.5	1759.24	2.5	7018.56	6	17844	8.7617	22698	11	18128.9	5	14787.5	4.5	8615	1.8353	1316.58	1.2	17338.5	4.8886	26919.8	13	6687.4	5.1524	17016.8	6.5	6535	2.1177	2193.7	2.4364
ORF1ab	2385	9	IFFASFYYV	87.8	1	43.12	0.8	5504.27	6	921.66	1.1	18982.2	9	35.4	0.4	588.3	1.3798	29632.3	33	11663	16	18623.1	16	4574.04	4.5	16295.8	7.6988	22618.3	11	21091.8	7	6947.69	1.5	5617.9	0.8557	6433.67	3	14946.6	3.7381	10627.2	5.5	8433.7	6.2037	13667	5	8045.9	2.6427	3487	3.6815
ORF1ab	2385	10	IFFASFYYVW	1349.1	5	1615.71	6.5	18842.4	15	44.33	0.08	25354.7	19	1522.36	4.5	6160	5.5868	38301.5	70	7306.98	11	24248.7	23	22035.4	16	30245.2	25.352	3381.47	2.5	28161.6	20	21157.4	9.5	11524.7	3.1643	25493.9	11	34109.5	23.702	37614	25	29687.5	24.923	13977.9	5	31056.3	19.9946	16269.1	17.1246
ORF1ab	2386	9	FFASFYYVW	12821.8	18	10908.8	21	23284.8	20	42.38	0.08	14686.1	5.5	9006.37	12	12156.3	9.1874	30345.5	35	13152.8	18	1498.89	2.5	24179	18	32620.3	31.779	7490.28	4	18681.9	5	14442.1	4.5	15837.8	6.0954	16905	6.5	23535	9.1879	1025.98	1.4	14073.8	9.7348	1102.84	0.4	17286	6.8029	5112.6	5.2466
ORF1ab	2387	9	FASFYYVWK	16882.5	23	12649.6	24	72.32	0.5	35667.5	34	20741.3	11	733.73	3	536.5	1.3045	34340.2	49	27406.8	41	9581.9	8	44355.5	75	32299.6	30.806	43463.3	50	17320.3	4.5	18927.2	7.5	30123.7	25.9093	26744.7	12	29549.1	15.8853	554.04	1.1	12078.3	8.439	14306.7	5	12827.4	4.4568	4008.7	4.1802
ORF1ab	2388	10	ASFYYVWKSY	16091.4	22	13918.7	25	77.74	0.6	26869.2	19	6208.48	1.9	5865.9	9	7996.1	6.6183	34172.3	48	47.59	0.5	13912.8	11	38180.2	41	26544.6	18.1136	2101.43	1.7	17386.8	4.5	37002.5	65	20543	10.7241	39332.1	28	30823	17.7203	46052.5	55	23141.9	17.168	25670.7	12	32021.3	21.5242	3065.3	3.2719
ORF1ab	2389	9	SFYYVWKSY	22235.4	31	17777.5	31	5305.98	6	12011.1	7.5	3720.67	1.2	3263.85	6.5	1788	2.7614	25517.6	23	1585.56	4.5	2941.69	3.5	39148.7	44	32593.1	31.6956	1892.14	1.6	16561.8	4	27359.3	20	29140.1	23.9108	37277.3	23	27553.3	13.3362	27964.8	14	24063.7	18.0959	2721.28	0.9	35036.4	26.9947	4076.2	4.2448
ORF1ab	2390	9	FYYVWKSYV	1818.52	5.5	644.12	4	27392.2	27	2502.29	2.5	19530.1	9.5	419.7	2.5	1409.6	2.412	26531.1	25	22796.9	32	21780.6	19	29960.8	24	26652.3	18.2898	42674.4	45	19800.8	6	4392.22	0.9	9755	2.3231	1856.71	1.4	12478.9	2.7638	1372.47	1.6	4072	3.5917	145.51	0.05	6632.4	2.1534	772.5	1.0043
ORF1ab	2391	9	YYVWKSYVH	31449.9	55	30610.9	55	25113	23	1095.5	1.2	24610.8	17	3032.14	6	2911.8	3.5942	30164.1	34	16702.3	22	1866.64	2.5	37194.7	38	39793.1	63.1262	43170.4	48	21211.3	7	27602.3	20	42928.2	70.9144	35944.1	21	27917.6	13.7902	6033.19	4	28256.2	22.9483	1377.87	0.5	34470.1	25.8664	10065.3	10.0054
ORF1ab	2391	10	YYVWKSYVHV	131.22	1.3	41.38	0.8	29301	31	212.44	0.4	26997.7	23	6717.28	9.5	7211.1	6.1717	31282.9	38	5304.6	9	22695.5	20	23776.7	17	25134.2	15.9586	42259.5	43	30361.9	29	20392.4	8.5	12540.6	3.7484	13907.6	5.5	22741.8	8.5253	38778.9	27	10936.7	7.7274	16386.9	6	17243.1	6.7779	7095.7	7.1066
ORF1ab	2392	9	YVWKSYVHV	15.2	0.2	6.12	0.07	19299	16	15547.5	9.5	17805.4	8	4090.57	7	4274.3	4.4656	15013.2	11	2564.67	6	11714.7	9.5	17313.8	12	17810	8.7381	41758.2	40	20617.3	6.5	7992.67	1.8	4873.5	0.6585	7599.18	3.5	9457.1	1.7448	2540.89	2.5	472.9	0.9717	8251.9	3	2160.2	0.7025	610.7	0.8186
ORF1ab	2392	10	YVWKSYVHVV	32.49	0.5	40.45	0.8	22283.8	19	2196.89	1.9	14340.3	5.5	9068.17	12	10757.9	8.2821	12391.7	8.5	2184.69	5	19528.2	17	24920.3	18	20227.3	10.6548	38521.3	30	18576.6	5	15363	5	9937.6	2.4003	10345.8	4	16631.1	4.5085	33088.4	19	4533.4	3.8715	8336.44	3	9505.4	3.1534	2749.3	2.957
ORF1ab	2405	10	NSSTCMMCYK	31299.8	50	35897.9	65	22.81	0.15	44203.2	75	22131.2	13	428.53	2.5	681.3	1.5266	40274.8	85	17151.2	23	25220.1	24	44908.9	80	37225.7	49.5906	33108.1	20	30313.3	28	38347.5	75	38860.9	51.4863	44972.1	55	39985.1	40.681	48157.6	85	33773.8	31.6323	45067.6	65	33280.9	23.658	16267.8	17.123
ORF1ab	2406	9	SSTCMMCYK	27510.1	41	26963.5	45	7.43	0.01	43384.9	65	17601.2	7.5	56.39	0.6	415.7	1.0942	28941.5	31	27539	42	31455.3	37	38687.2	43	32777.4	32.27	40837.7	37	23994.8	11	30279.5	28	35701.9	40.2884	41791.2	35	33699	22.8503	35109.3	21	24914.9	19	36498.7	27	25636.6	13.3836	9941.9	9.8816
ORF1ab	2406	10	SSTCMMCYKR	29274.4	45	32887.1	60	104.91	0.7	40975.4	55	23265.2	15	35.16	0.4	65.4	0.2543	40129.9	80	36548.9	70	41682.3	80	39804.7	47	37422	50.5354	43596.2	55	33343.9	46	39559.6	85	41761.8	64.583	43868.7	46	41727	48.4423	48522.1	95	40534.4	49.0895	47174.6	90	39638.4	39.2304	23814.2	28.6872
ORF1ab	2407	9	STCMMCYKR	23843.4	34	25542.2	43	43.31	0.3	36573.4	36	28337.9	27	16.44	0.17	26.2	0.0939	34471.6	49	34544.4	65	36468.7	55	34208.6	31	35033.7	40.1243	43073.8	47	36292.7	70	33061.9	39	42497.5	68.5106	42575.7	39	43772.5	60.3498	44193.1	44	44718.8	68.9211	37360.1	29	41615.2	46.7568	32891.7	48.077
ORF1ab	2408	10	TCMMCYKRNR	33640.4	60	39114.4	75	2688.12	4.5	37026.5	37	35891.7	65	24.28	0.3	77.2	0.3019	40377.7	85	30405.6	49	42633.4	90	42015.2	60	38944.2	58.4136	39321	32	36455.2	75	40353.3	90	42845.1	70.4139	45188.7	60	44481.9	65.3326	48849.2	99	45406.8	73.3483	43232.6	55	45840.2	72.6992	37153.3	60.8016
ORF1ab	2409	9	CMMCYKRNR	27390.5	40	27177.6	46	1960.29	4	34672.9	32	29166.9	30	7.37	0.05	23.9	0.0854	31578.8	39	22363.5	31	33113.1	41	45943.5	90	30326.8	25.5567	35181.9	23	26427.4	15	32121.5	35	37051.3	44.7232	42364.3	38	36971.6	30.5854	43779.1	42	39369.1	45.2008	16050.7	6	41354.4	45.6503	24092.1	29.1861
ORF1ab	2411	10	MCYKRNRATR	37113.1	70	41299.4	80	28516.9	29	14307	8.5	37134.8	75	33.12	0.4	119.6	0.4424	34630.1	50	38238.5	80	37666.5	60	40440.2	50	39252.1	60.0558	45591.9	70	34670.6	60	37884	70	43305.1	73.1739	24655.9	10	40018	40.8172	40121.7	30	40566	49.2025	36415.4	27	43563.2	56.7258	28504.6	37.7618
ORF1ab	2412	9	CYKRNRATR	42078.8	90	43945.7	90	25033	23	7446.32	5	34018.9	55	20.39	0.25	96.7	0.3691	30029.3	34	35598.1	70	39252.6	70	45311.6	80	41009.5	70.1367	48042.1	99	28349.9	21	37333	65	44751.8	82.1603	46869.3	80	39486.8	38.7744	37749.4	25	42775.2	58.3546	6014.68	1.9	44059	59.5822	28370.8	37.4854
ORF1ab	2423	9	CTTIVNGVR	30816.6	49	33314.4	60	5274.33	6	43488.7	65	18168.3	8	377.63	2	98.7	0.3754	27920.1	28	33948.2	60	29799.2	33	45495.3	85	39789.6	63.1068	46510.2	80	25399.7	13	33918.9	43	43109.7	72.005	37460.9	24	38163.3	34.194	42546.3	37	35964	36.1715	42264.1	47	36607.4	30.538	19675.4	21.8005
ORF1ab	2431	9	RRSFYVYAN	33577.5	60	30550.4	55	30907.8	34	32230.2	27	34374.1	55	21951.4	31	31210.9	34.1714	32356.3	41	28680.6	44	33051.9	41	20765.8	15	20438.8	10.8391	37063	26	28640.9	22	37494.1	70	35930.1	41.0177	42515.9	39	40081.8	41.0788	32795.1	18	39991.2	47.2024	1242.77	0.4	39143.6	37.5743	27043.3	34.7627
ORF1ab	2435	10	YVYANGGKGF	26139.6	38	4500.11	12	28021.1	28	679.94	0.9	249.61	0.2	30363.5	55	24255	20.9329	8160.36	6	34.36	0.4	6425.74	5.5	39628.1	46	35025.4	40.0917	33995.3	21	21526.4	7.5	28699.9	23	18541.1	8.5248	40142.1	30	11455.1	2.4032	14915.9	7	1089	1.5891	6704.72	2.5	13530.9	4.7967	464.9	0.648
ORF1ab	2436	9	VYANGGKGF	38536.3	80	30714.4	55	33146.1	41	329.1	0.6	25650.5	20	29785.6	49	31230.8	34.2219	19237.8	14	7309.43	11	14055	11	43562.7	70	43711.9	85.9825	34174.2	22	25197.4	13	27984.8	21	32557.2	31.5445	45720.3	65	19440.1	6.1349	29010.5	15	14008.3	9.6937	1539.41	0.5	30793.6	19.6069	7069.9	7.0816
ORF1ab	2437	9	YANGGKGFC	32494.2	55	20310.9	34	32697.7	40	41983.8	60	14629.9	5.5	28627.6	46	33119.6	39.2322	23361.2	19	20650.2	28	6305.35	5.5	38847.8	43	38368.7	55.3173	45463.8	70	19513.4	5.5	26664.7	18	38248.9	49.0081	37616.8	24	22778.9	8.5568	54.22	0.3	4410	3.7995	21394.5	9	13160.6	4.6139	5822.5	5.8882
ORF1ab	2455	10	CDTFCAGSTF	24515.4	35	7410.16	16	22086.5	19	4493.45	3.5	4783.02	1.5	14513.4	19	16692	12.4977	26868.9	26	36.6	0.4	6136.75	5.5	11619.9	8.5	6558.2	2.9938	3464.46	2.5	11960.6	2	23544.2	13	5194.7	0.7375	35678.3	20	18384.5	5.4752	42458	36	3750.5	3.3961	37734.7	30	14820.6	5.4464	1064.2	1.2992
ORF1ab	2456	9	DTFCAGSTF	28571.3	43	11402.4	22	24278.7	22	6518.1	4.5	217.85	0.2	26822.1	41	13547.3	10.1251	23552.9	20	714.98	3	430.83	1.1	40871.8	55	29115.5	22.8735	24054.8	12	9844.94	1.4	16586.7	5.5	11245.6	3.0052	41605.7	35	14109.3	3.394	4838.19	3.5	1179.7	1.666	11917.3	4	9200.5	3.033	681.4	0.9048
ORF1ab	2463	9	TFISDEVAR	38665	80	33795.8	60	11037	9.5	34392.7	31	27453.4	24	413.57	2.5	101.3	0.3829	31639.3	39	33286.7	60	14047.1	11	44407.9	75	43614.1	85.4501	45097.4	65	28173.5	20	34945.9	49	46395.1	92.0195	45903.8	65	42010.6	49.9046	29637.1	15	41968.8	54.6818	30944.9	18	42762.7	52.3441	30213.8	41.5669
ORF1ab	2465	9	ISDEVARDL	17139.8	23	14018.6	25	32754.3	40	39214.8	44	32830.6	46	33376.1	60	42553.6	77.9451	23572.8	20	28640	44	17955.7	15	41653	55	41050.8	70.3861	42432.2	44	25157.7	13	26918.3	19	26679.4	19.4007	47357.7	85	6462.3	0.9864	9348.11	5	2291.5	2.4656	26645.9	13	1444	0.488	6175.8	6.212
ORF1ab	2468	9	EVARDLSLQ	38927.8	80	31354.4	55	31292.7	35	41087.2	55	1052.22	0.5	35611.6	70	14945.8	11.1197	25757.3	23	29828.5	47	24063.9	22	46953.1	95	46093.9	95.5662	45694.1	70	32071.5	38	32951.6	38	46938.4	94.9403	46099.3	65	44828.8	67.986	40622.7	31	40998	50.8372	42930.1	50	44289.8	61.1	30124.3	41.3598
ORF1ab	2468	10	EVARDLSLQF	30090.8	47	16117.5	28	29134.8	30	9816.96	6	43.63	0.06	32122.6	60	22674.2	18.7421	19317	14	1122.68	3.5	5495.64	5	43679.2	70	39581.4	61.9296	31126.2	18	4265.12	0.5	21779.2	10	24505.6	15.918	46186.7	70	28606.9	14.674	44167.3	44	14851.3	10.2533	38645.3	33	27487.5	15.3524	3742.6	3.924
ORF1ab	2469	9	VARDLSLQF	25561.8	37	9770.13	20	22787.8	20	8384.2	5.5	17267.7	7.5	24570.7	36	29211.2	29.6133	3337.41	3.5	223.29	1.4	240.99	0.8	37115.9	38	33009.4	33.0034	29611.8	16	377.12	0.04	8015.18	1.8	9166	2.0638	43714.7	45	6804.2	1.0571	5687.53	3.5	239.8	0.6319	9549.4	3	4495.7	1.4599	157.7	0.2114
ORF1ab	2473	9	LSLQFKRPI	15502.5	21	3753.25	11	28798.2	29	25549.9	18	26732.5	22	9997.36	13	25889.1	23.475	13583.2	9.5	6933.5	11	18583.1	16	27267.7	21	25024.9	15.8173	38804.5	30	26881.3	16	12917	3.5	3414.8	0.3556	24754.2	10	7629.7	1.253	15675.5	7.5	488	0.9959	23530.2	11	5574.8	1.784	2617.1	2.8402
ORF1ab	2481	10	INPTDQSSYI	37100.3	70	28738.1	49	39087.3	70	17982	11	32156.3	43	35081.5	70	38403.1	58.2349	5960.52	5	25446.5	37	13772	11	41493.8	55	38736.6	57.302	44471.8	60	33371.7	46	718.35	0.15	21404	11.7444	14338.6	5.5	27197.9	12.9003	44402.1	45	21900.4	15.975	44443.9	60	28951.6	17.0566	19314.5	21.2819
ORF1ab	2482	9	NPTDQSSYI	35895.9	65	28630.4	48	35956.6	55	38279.5	41	23998.7	16	38375.3	80	35409.1	46.6309	2434.51	3	34825.1	65	2046.32	3	41687.3	55	40458.6	66.9413	40818.3	37	27878.7	19	762.05	0.15	34013	35.3605	9022.66	4	26303.6	11.887	7984.29	4.5	11548.3	8.1016	36724.5	28	21567.2	9.693	14415.4	14.8311
ORF1ab	2488	9	SYIVDSVTV	11167.7	17	2411.91	8.5	27601.4	27	737.86	1	25580.6	19	17371.2	23	20155.7	15.8023	25661.6	23	18362.4	25	22798.4	21	25347	19	25915.5	17.1541	31573	18	22637.4	8.5	18432.3	7	14390.5	4.9793	28910.9	13	13594.2	3.183	25019.5	12	5465.2	4.4179	9520.41	3	10405.3	3.4875	3796.3	3.9729
ORF1ab	2495	10	TVKNGSIHLY	30479.7	48	24658.5	41	435.25	1.7	38690.9	42	291.24	0.25	8341.85	12	14142.8	10.5517	31809.9	39	77.7	0.7	8524.33	7	43687.3	70	39583.5	61.9417	12591.4	6	32947	43	35136.2	50	35735.9	40.3973	46780.2	75	34539.2	24.605	41735.1	34	30355	25.9089	39203.8	34	37691.4	33.3405	6094.9	6.1353
ORF1ab	2499	9	GSIHLYFDK	29998.8	47	22464.7	38	10.09	0.03	39207.6	44	25450.9	19	332.4	1.8	6478.3	5.7647	34647	50	34991.3	65	37012.1	55	30815.6	25	30163.5	25.1464	35899.8	24	29686.5	26	37164.9	65	39884.9	55.7377	43584.4	44	43302.3	57.3673	37781.2	25	42025.2	54.9022	38635.3	33	37642.5	33.2048	29584.6	40.1409
ORF1ab	2512	10	TYERHSLSHF	35074.3	65	27885.3	47	33237	41	98.77	0.2	29906.1	33	14159.1	18	21796.9	17.6242	29235.5	31	670.47	3	27012.6	27	3428.99	4	19834	10.3068	4803.66	3	26346.3	15	33613.8	42	26007.1	18.2823	46170.2	70	25361.5	10.8805	46829.8	65	28783.5	23.6566	11272.4	4	34850.4	26.6228	11858.8	11.8921
ORF1ab	2513	9	YERHSLSHF	29588.1	46	8439.07	18	35819.1	55	15283.3	9	16540.1	7	29788.9	49	36786.5	51.6971	14007.5	9.5	80.33	0.7	14451.4	12	285.25	0.8	6682.9	3.0486	1079.78	1.1	12512.4	2.5	22003.3	11	14640.9	5.1599	40627.5	31	29108	15.3198	21062.4	10	14283.9	9.8656	1539.31	0.5	28977.3	17.0908	3186.9	3.3887
ORF1ab	2513	10	YERHSLSHFV	12413.1	18	2740.43	9	37064.2	60	25676.3	18	27902.5	26	23452.7	34	29485.5	30.1929	29446.9	32	2679.53	6	34713.8	46	57.96	0.17	487.5	0.3492	2266.48	1.8	27101	17	24934.1	15	11042.3	2.9118	27694.7	12	33676.4	22.805	45663	55	25308.4	19.4465	21933.4	9.5	26857.8	14.675	8094.3	8.0635
ORF1ab	2516	9	HSLSHFVNL	6578.04	12	228.39	2.5	14971.3	12	14698.3	9	17033	7	1192.28	4	7083.3	6.096	15060.7	11	4609.17	8	5233.96	5	9102.38	7	20303.7	10.7216	33637.8	21	27333	18	16832.4	6	7200.6	1.3254	34726.2	19	2941.1	0.2898	5853.98	4	67.7	0.2735	10320.3	3.5	1143.2	0.3838	658.9	0.8783
ORF1ab	2520	9	HFVNLDNLR	36840.7	70	29926.5	55	16612.7	13	33225.5	29	26129.7	21	33.94	0.4	32.5	0.1153	32627	42	37687.3	75	19290.9	16	42878.1	65	41759.5	74.6273	45291	65	32194.6	38	34656.4	47	45845.2	88.9223	42798.3	40	41595.8	47.8062	43714.7	41	42817.3	58.5478	36855.4	28	43079.4	54.0182	24381	29.7187
ORF1ab	2528	9	RANNTKGSL	30136.4	47	25067.7	42	26888.6	26	32049.7	27	27615.4	25	8628.63	12	35575	47.223	50.12	0.25	2318.29	5.5	13725.5	11	25588.7	19	32463.6	31.2969	42654.6	45	14830.9	3	25276.3	15	24863.5	16.4789	44486.8	50	4880.6	0.64	13.18	0.1	250.9	0.6499	9552.18	3	3845.7	1.2482	954.1	1.1897
ORF1ab	2535	9	SLPINVIVF	5383.06	10	4415.85	12	19078.1	16	1532.43	1.5	10238.9	3.5	23267.7	33	33246.7	39.5975	21695	17	435.18	2	12245.8	10	38022.4	41	32304.5	30.82	37946.8	28	14057.9	3	25979.5	17	19609.7	9.6547	44480	50	3472	0.379	32448.1	18	3617.4	3.3164	5130.29	1.6	7854.1	2.5738	3563.1	3.7555
ORF1ab	2536	10	LPINVIVFDG	20121.7	28	20231.1	34	38229	65	39520.2	45	31047.9	38	23769.2	34	35230.7	45.9804	23874.4	20	24372.3	35	9696.51	8	41314.2	55	35078.1	40.2973	43819.4	55	38926.5	95	14424.7	4.5	33419.1	33.7522	156.85	0.4	44729	67.2247	48690.4	95	38043.8	41.288	47333.1	90	39872.4	40.0356	29124.4	39.0887
ORF1ab	2551	10	ESSAKSASVY	37774.7	75	38441.4	75	6876.27	7	41668.4	55	666.95	0.4	27855.8	44	26009	23.6656	33536.8	46	220.85	1.4	5545.82	5	43476	70	41515.4	73.1743	24584.2	12	14580	3	35201.7	55	36080.5	41.5057	46165.2	70	34962.6	25.5111	37807	25	24154.5	18.1939	44749.8	65	35528.9	28.0136	6570.6	6.5842
ORF1ab	2552	9	SSAKSASVY	36980	70	33700.1	60	1060.2	3	32674.3	28	1152.83	0.6	19114.7	26	27141.5	25.576	18623.9	14	36.05	0.4	320.53	0.9	41579.2	55	36248.8	45.1037	17126.9	8	3052.88	0.3	30271.3	28	27794.7	21.3719	46133.3	70	13858.3	3.2922	12456.1	6	1899.6	2.2074	25072	12	13297.3	4.682	334.7	0.4758
ORF1ab	2552	10	SSAKSASVYY	33467.6	60	29369	50	95.91	0.7	37124.8	38	2579.7	0.9	7567.75	11	16982.4	12.7301	30737.4	36	30.52	0.3	5811.44	5.5	45299.8	80	38500.9	56.0329	20991	10	15758.1	3.5	32736.9	37	30421.4	26.5504	46311.3	70	26917.7	12.5832	40155.5	30	13882.2	9.6139	42385.4	47	26407.1	14.2043	1806.8	2.0598
ORF1ab	2556	9	SASVYYSQL	12402.2	18	6593.29	15	17153.2	14	16735.6	10	16653.8	7	13831.3	18	24510.9	21.3143	5425.51	4.5	10579.4	15	8570.76	7	26319	20	29769.8	24.2642	24263.7	12	17581.2	4.5	18612.5	7	11253.9	3.01	41954.3	36	2743.6	0.2617	34.2	0.25	68.2	0.2752	9126.14	3	1902.1	0.624	558.9	0.7588
ORF1ab	2559	9	VYYSQLMCQ	29256.7	45	19391.1	33	23203	20	8858.12	5.5	28882.7	29	9910.02	13	10391.1	8.0415	26627.8	25	29541.1	47	33481.3	42	39325.3	45	41778.5	74.7399	43797.6	55	31833	36	23332.5	12	40610.4	58.9891	43361.4	43	36114.5	28.2664	33161.5	19	38851.2	43.6435	6363.26	2	42110.7	48.9918	23154.7	27.5147
ORF1ab	2560	10	YYSQLMCQPI	9287.22	15	2949.24	9.5	32725.3	40	44.24	0.08	24436.8	17	18086	24	16089.1	12.0019	31366.6	38	2953.17	6	29089.1	31	8943.73	7	21471.3	11.8069	39636.2	33	20897.8	7	16415.8	5.5	9379.2	2.1595	29884.7	14	16346	4.3701	38297.3	26	8027.9	5.9554	12489.9	4.5	12767.6	4.4326	3778.6	3.9568
ORF1ab	2561	9	YSQLMCQPI	4241.74	9	922.7	5	25259.9	23	2734.21	2.5	19058.3	9	21063.1	29	20370.8	16.0266	17573.6	13	1491.16	4	8137.44	7	7519.76	6.5	15121.9	6.9477	41730.2	40	17043.5	4	5746.29	1.2	2867.2	0.2618	19504.5	7.5	4225.6	0.511	4908.37	3.5	240.3	0.6328	16468.7	6	1060.2	0.3567	872.7	1.0947
ORF1ab	2563	9	QLMCQPILL	18.97	0.25	569.58	4	15343.8	12	8408.81	5.5	20526.5	11	10104	13	13432.4	10.0407	19564.2	15	4518.7	8	11709.7	9.5	30475.1	25	23553.1	13.9704	22229.6	11	24499	11	17571.3	6.5	13602.8	4.4409	43652.8	44	8359	1.4381	10323.4	5.5	2146.1	2.3754	7595.73	2.5	3934.3	1.2795	2784.8	2.9873
ORF1ab	2566	10	CQPILLLDQA	8509.31	14	505.24	3.5	37921.3	65	35272.6	33	32012.6	42	27030.4	42	33103.1	39.1847	19173.3	14	17556.5	24	22538.4	20	21065.8	15	10004.1	4.4577	37892.6	28	38048.3	85	20757.4	9	20456.2	10.6243	11.65	0.04	41865.4	49.1222	49241.9	99	35860.2	35.9382	48234.8	99	36260.1	29.683	23906.4	28.8497
ORF1ab	2567	9	QPILLLDQA	20582.1	28	14327.1	26	37904.9	65	45322.4	80	27126.2	23	36784.9	75	35856.7	48.2088	9167.31	6.5	32983.3	60	4068.5	4	27475.3	21	22277.3	12.6263	41714.8	40	34119.1	55	12497.7	3.5	32810	32.1762	27.77	0.12	39353.4	38.2736	48034.8	80	27557.5	22.1124	46657.8	80	32433.1	22.1959	23330.7	27.8272
ORF1ab	2569	9	ILLLDQALV	27.11	0.4	119.26	1.6	26383.7	25	19435	12	24132.5	16	16091.4	21	27628	26.4507	28895.6	31	17525.4	24	29799.5	33	39021.4	44	29322.9	23.3109	44963.4	65	28695.2	22	17122	6	13532.6	4.3936	29819.8	14	17639.5	5.0513	39365.3	28	13042.7	9.0575	37912.3	31	13972.3	5.0093	12073.8	12.1233
ORF1ab	2582	9	DSAEVAVKM	26315.9	38	27632.2	47	29976.4	32	34988.3	32	1109.77	0.5	31967.9	60	24856.2	21.8313	26579.1	25	24429.1	35	2755.14	3.5	43224.6	65	39950.1	64.0097	42766.9	45	20220.3	6.5	23975.3	13	29336.9	24.3025	46324.9	70	23669.6	9.2983	21112.4	10	4892.1	4.0815	33688.8	22	11919.5	4.0774	4326.6	4.4758
ORF1ab	2582	10	DSAEVAVKMF	27677	41	31748.4	55	35482	50	17907.6	11	972.59	0.5	33844.1	65	31679.7	35.3519	34802.9	55	15545.5	21	14495.8	12	45753	85	43004.4	81.9502	34846.2	23	30001.4	27	31306.6	31	30486.3	26.6903	46547.9	75	35500.8	26.7423	45428.9	55	29547.8	24.7257	44870.1	65	33504.9	24.0626	16726	17.7254
ORF1ab	2584	10	AEVAVKMFDA	15520.2	22	7388.78	16	23619	21	44155.8	70	27778.7	25	24187.4	35	32699.1	38.0469	30187	34	27503.9	42	42482.8	85	156.78	0.5	662.6	0.4608	613.16	0.8	37995.6	85	39818.5	85	30612.6	26.9616	31142.8	15	43989.4	61.8721	48405.2	90	41920.2	54.4916	47850.6	99	42207.4	49.4512	33501.6	49.6899
ORF1ab	2585	10	EVAVKMFDAY	29110.5	44	25288.4	42	9093.32	8	41172.7	55	20.82	0.04	20654.8	28	10464.3	8.0902	33819.2	47	390.64	1.9	150.52	0.6	44425.7	75	36054.4	44.2614	22814.9	11	12927.5	2.5	31357.8	32	34511.6	36.7579	32660.5	17	37307.6	31.545	40205.1	30	23990.1	18.0163	43126.5	55	35732.4	28.463	7565.6	7.5508
ORF1ab	2586	9	VAVKMFDAY	26912.2	39	8904.44	19	5207.02	6	32766.7	28	9083.58	3	23267.7	33	22109.5	17.9865	18730.4	14	102.51	0.8	8.52	0.04	38492.6	42	28095.8	20.8118	19239.2	9	1900.47	0.2	17487.7	6	21014.2	11.2786	20721.1	8	18400.6	5.4841	1096.53	1.5	1347.8	1.7924	29364.8	16	10327.3	3.4597	396.4	0.5587
ORF1ab	2589	9	KMFDAYVNT	30.2	0.4	45.9	0.8	11915.4	10	23890.9	16	29222.2	30	2154.24	5	17008.3	12.7507	28829.3	30	6219.64	10	26945.4	27	19968.6	14	18140.5	8.9657	38371.2	29	19640.5	6	32385	36	18793.2	8.7941	38184.4	25	22312.8	8.195	28886.2	15	13844.5	9.59	22893.3	10	19949.8	8.5128	9502.1	9.4335
ORF1ab	2589	10	KMFDAYVNTF	792.81	3.5	248.19	2.5	11865.5	10	145.37	0.3	25462.4	19	2033.87	5	17130.2	12.8469	26382	25	6.73	0.02	9029.39	7.5	18462.2	13	18347.3	9.1168	16609.8	8	451.06	0.04	28614	23	3719.6	0.4086	42180.9	37	9163.3	1.6641	34575.8	20	3373.9	3.1627	8143.43	3	8797.2	2.8975	1252.4	1.5024
ORF1ab	2590	9	MFDAYVNTF	14725.7	21	5731.14	14	24029.1	21	322.39	0.6	18482.4	8.5	14393	19	16384.4	12.247	23858.1	20	7895.03	12	173.17	0.6	35007.6	33	30629.5	26.3198	16992.3	8	23003.3	9	15526.6	5	17919.6	7.9328	36865.4	22	3282.3	0.3474	9864.34	5.5	1796.6	2.1306	891.15	0.3	1517.6	0.5114	872.1	1.0942
ORF1ab	2593	9	AYVNTFSST	33333.5	60	5964.39	14	31635.5	36	12577.6	7.5	25421.4	19	17726.2	23	21741.8	17.5597	21586.4	17	25477.3	37	31720.2	37	29366.7	23	30748	26.6211	35496.2	24	29130.4	23	34596.4	47	34191.2	35.8523	35624.7	20	32963.3	21.4248	29102.9	15	22658.5	16.7009	25006.8	12	34444	25.8172	13508.9	13.7432
ORF1ab	2593	10	AYVNTFSSTF	20294	28	6758.91	16	11183.1	9.5	37.39	0.07	8338.6	3	13344.8	17	20662.7	16.3477	21343.4	17	35.7	0.4	1357.32	2	32187.3	27	32226	30.595	9173.86	5	21361.2	7.5	29156.5	24	18610.8	8.5997	43843.1	46	13832.4	3.2816	21338.4	10	4036.5	3.5689	10072.8	3.5	16556	6.376	856.6	1.0809
ORF1ab	2594	9	YVNTFSSTF	9621.48	15	540.79	4	10601.1	9	475.73	0.7	208.47	0.17	14899.4	19	16061.5	11.9811	5760.3	5	25.21	0.25	9.47	0.05	24308.9	18	29011.8	22.6573	19466.8	9.5	7700.32	1	16461.9	5.5	11634.7	3.2259	40136.4	30	1441.6	0.0831	50.4	0.3	14.5	0.058	268.84	0.09	455.6	0.1623	17	0.0131
ORF1ab	2596	9	NTFSSTFNV	43.65	0.6	21.19	0.4	3194.01	4.5	18637	12	10018.8	3.5	4311.33	7.5	1242.6	2.2439	23384.3	19	20408.9	28	15537.5	13	16170.8	12	21779.9	12.107	29246.9	16	21797.6	7.5	15492.6	5	7120.6	1.2956	19447.7	7.5	11951.1	2.5726	28827.5	15	2287.2	2.4631	19822.8	8	3422.8	1.1164	1304.6	1.5617
ORF1ab	2598	9	FSSTFNVPM	944.41	4	187.48	2	7018.79	7	26550.1	19	5849.1	1.8	6335.85	9.5	8625.1	6.9644	13483.1	9.5	214.19	1.3	24.37	0.15	14703.4	11	20333.3	10.7475	43053.8	47	2081.76	0.2	21382.3	9.5	12633.1	3.8041	29729	14	1244.7	0.0609	29.56	0.2	5.8	0.0218	1387.58	0.5	49.5	0.0132	27.8	0.0252
ORF1ab	2599	10	SSTFNVPMEK	24248.2	34	24731	41	8.63	0.01	44684.5	75	30571.9	36	1133.15	3.5	2561.3	3.3532	33978.4	47	32700.5	60	40517.8	75	43144.3	65	35230.7	40.8905	43545.2	50	29322.9	24	40275.6	90	38023.2	48.1958	44472.8	50	38418.5	34.9909	47783.9	80	30301.8	25.8308	45895.8	75	30150.1	18.6724	11470.1	11.4816
ORF1ab	2600	9	STFNVPMEK	18564.8	25	14634.8	26	4.29	0.01	41938.8	60	21885.5	13	201.06	1.4	353.1	0.9795	23638.7	20	25854.7	38	29582.3	32	39395.5	45	30230.1	25.3141	40253	35	15711.5	3.5	32516.3	36	31504.4	28.9859	40869.1	32	26158.6	11.7321	27802.8	14	13075.2	9.0798	25729.7	12	14484.5	5.2763	2668.7	2.8865
ORF1ab	2600	10	STFNVPMEKL	1132.67	4.5	2391.43	8.5	36.49	0.25	24873.5	17	10694.1	3.5	5799.95	9	12833	9.6283	19650.9	15	8228.01	12	33117.1	41	25347.5	19	31446.8	28.4354	33675.7	21	13498.8	2.5	33726.8	42	16978.5	7.0594	40992.7	33	11055.2	2.2709	37463.3	24	1545.8	1.9353	35274.1	24	5774.5	1.8468	1262.7	1.5143
ORF1ab	2603	10	NVPMEKLKTL	7774.66	13	2422.08	8.5	36396.1	55	26514.5	19	20560.7	11	26160.9	40	25433.5	22.7466	111.99	0.5	22158.1	31	13056.5	11	39610.1	46	37260.4	49.7464	42498.9	44	35212.7	65	9990.66	2.5	30828	27.4416	21326.4	8	16927.2	4.6695	44641.5	46	12704.9	8.841	40434.1	39	27673.7	15.5594	10631.8	10.6003
ORF1ab	2604	9	VPMEKLKTL	19150.7	26	14182.9	26	35180	49	19152.4	12	27227.9	24	32327.2	60	27693.8	26.5705	17.69	0.08	28750.5	45	886.82	1.6	27811.8	21	29239.6	23.1343	40453.8	35	26485.3	15	1338.24	0.3	16706.3	6.8214	9147.5	4	4157.3	0.4975	12471.1	6	648.9	1.1702	22267.4	9.5	6502.4	2.1055	3722.5	3.9055
ORF1ab	2604	10	VPMEKLKTLV	6257.98	11	8625.64	18	36582.9	55	29048.8	22	30542.4	36	17225.7	23	29375.6	29.9581	154.72	0.6	32560.3	60	20073.8	17	40047.9	48	29905.4	24.5625	42825.7	46	35231.4	65	1225.98	0.25	14094.6	4.7795	634.34	0.8	20216.8	6.6619	45094.9	49	14022.4	9.7026	44793.9	65	21741.3	9.8307	16519.7	17.4562
ORF1ab	2606	9	MEKLKTLVA	27284.8	40	22886.4	38	31161.3	35	39995.1	47	24445.2	17	29806.6	49	37980	56.4346	20976.2	16	8898.95	13	29496.7	32	179.95	0.6	500.5	0.359	14124.1	7	27365.6	18	27357.3	20	19475.2	9.5045	6897.58	3	37998.5	33.6728	45880.9	55	32450.9	29.2298	40365.5	39	37241	32.1501	17011.3	18.0993
ORF1ab	2606	10	MEKLKTLVAT	24381	34	6536.96	15	39914.3	75	44264.4	75	31274.1	39	29404.3	48	36884.9	52.0792	31550.1	38	22964	32	34544.1	46	512.31	1.2	531.2	0.3812	7809.31	4.5	35720.4	65	36115.3	60	26935.2	19.8354	8051.69	3.5	44072.3	62.4517	48564.1	95	37827.5	40.6989	46631.1	80	40263.4	41.4486	30063.1	41.2177
ORF1ab	2612	9	LVATAEAEL	2565.84	6.5	330.17	3	24569.9	22	24913.6	17	17110	7	25725.2	39	29590.7	30.4179	2039.56	2.5	2648.06	6	411.55	1.1	40936.8	55	36064.5	44.3052	46427.2	80	25919.4	14	23338.5	12	26800.3	19.6067	42902.7	40	4161.9	0.4983	237.17	0.7	73.3	0.2921	29958.6	17	1835	0.602	675.8	0.8983
ORF1ab	2614	9	ATAEAELAK	31066	49	20014.7	34	46.33	0.4	44140.6	70	21046.2	11	10183	14	13444.2	10.0494	20586.6	16	24407.2	35	21869.7	19	43880.6	70	39733.7	62.7913	42991	47	24246.3	11	36360.7	60	42599.2	69.0546	46953.6	80	32793	21.1103	23247.8	11	26145.9	20.3924	42440	48	27706.1	15.5952	15868.2	16.6075
ORF1ab	2616	9	AEAELAKNV	24732.3	35	6867.35	16	38114.2	65	42353.8	60	31796.2	41	39730.7	85	42505.3	77.7029	27399.9	27	26387.7	39	39272.1	70	97.05	0.3	417.5	0.2926	92.01	0.15	32532.2	40	25460.8	16	10282.8	2.5516	42457	38	41763.6	48.6187	44322.9	44	32940.2	30.0776	43386.3	55	34600.5	26.1202	21911.3	25.3447
ORF1ab	2617	10	EAELAKNVSL	31191	50	24249	41	37457.2	60	41633.7	55	26315.9	21	33288.1	60	33269.7	39.6636	27859.7	28	22202.2	31	23299.4	21	94.13	0.3	6265.9	2.8882	2182.2	1.8	33799.8	49	23807.8	13	30084.2	25.8275	44661.3	55	26779.5	12.4254	19223.8	9	14951.4	10.3251	44695.6	65	25259.9	12.9784	20681.2	23.3551
ORF1ab	2618	9	AELAKNVSL	20708.5	28	6672.66	15	30162.5	33	34307.2	31	26504.8	22	27329.2	42	40140.8	66.0288	15817.3	11	7266.76	11	32801.1	40	16.15	0.02	407.1	0.2846	314.62	0.5	28414.7	21	27698.9	20	18778.5	8.7786	46195.7	70	30124.3	16.6859	2604.81	2.5	18359.6	12.8784	25064.7	12	22472.2	10.4478	21464.1	24.5958
ORF1ab	2618	10	AELAKNVSLD	32480.8	55	28728.8	49	36832.3	60	38207.5	41	28658	28	34688.2	65	44019.9	85.2675	33288.8	45	27600.8	42	43155.9	90	116	0.4	8710.1	3.9066	1295.52	1.3	37260.8	80	39212.2	80	36295.5	42.2003	47417.2	85	44925	68.7177	42980.3	38	43985.1	64.5279	44941.5	65	44315.7	61.28	41818.3	78.1996
ORF1ab	2624	10	VSLDNVLSTF	5246.04	10	2110.36	8	15605.8	13	2252.1	2	22317.8	13	11202	15	30081.6	31.4934	25099.2	22	239.13	1.4	12553.9	10	36525.5	36	33428.5	34.3695	33130.7	20	2200.01	0.25	27064.9	19	10235.9	2.5284	42029.7	36	10123.4	1.946	40343.7	30	1573.4	1.956	33896.1	22	5987.7	1.9133	1310.2	1.5678
ORF1ab	2625	9	SLDNVLSTF	2236.29	6.5	406.5	3.5	16942.4	14	8207.64	5	13430.5	5	19030.5	25	31910.2	35.9255	12659.2	8.5	1600	4.5	4651.85	4.5	37777.6	40	32405.7	31.1181	30809.6	17	12891	2.5	26565.9	18	21383.4	11.72	44159.2	48	3277.4	0.3466	32383.6	18	1848.6	2.17	8304.39	3	1810.7	0.5952	1519.3	1.7766
ORF1ab	2628	9	NVLSTFISA	1158.09	4.5	18.87	0.4	12813.7	11	37240.2	38	20852.2	11	18974.2	25	8304.5	6.7913	15701	11	11937	17	6954.91	6	38405.2	42	17361.4	8.4242	40806.4	37	31374.8	34	24484.7	14	23146.4	13.9552	3975.07	2.5	23748.9	9.363	32374.5	18	7212.6	5.4616	38380.7	32	15629.8	5.8583	6046.7	6.0892
ORF1ab	2629	10	VLSTFISAAR	2160.73	6	3778.47	11	813.04	2.5	38323.9	41	29063	30	151.75	1.2	110.2	0.4106	35318.8	55	19093.6	26	33711.4	43	43878.2	70	34091.1	36.6312	45264.6	65	31321.9	33	39772	85	39568.1	54.3774	38552.2	26	36070.4	28.1557	45230.8	49	35284.1	34.6287	45736.2	70	37680.4	33.31	19789.8	21.963
ORF1ab	2630	9	LSTFISAAR	27845.8	41	17733.7	31	1605.34	3.5	40878.8	55	20181.9	10	34.48	0.4	22.3	0.0793	24878	22	18725.4	25	6171.97	5.5	41832.8	60	36952.1	48.3333	45977.3	75	21300.3	7	30347.4	28	38484.7	49.9317	29208.3	13	28707.3	14.8029	6931.69	4	19028.2	13.4317	40779.4	40	21779.7	9.8609	6992.4	7.0061
ORF1ab	2633	9	FISAARQGF	16879.4	23	438.75	3.5	22063.6	19	10037.9	6	1955.2	0.8	23521	34	20465.5	16.1313	7053.5	5.5	192.82	1.3	487.08	1.2	40040.1	48	38541.8	56.2534	40446.4	35	19668.2	6	26260.4	17	28410.1	22.5131	42124.4	37	7238.3	1.1559	2673.62	2.5	556.4	1.0673	4552.76	1.4	8219.9	2.7038	265.5	0.3869
ORF1ab	2664	10	EVTGDSCNNY	36765.8	70	37987	70	11878.9	10	45216.6	80	376.41	0.25	28930.9	47	24707.4	21.6094	41807	90	5980.03	9.5	5946.93	5.5	47835.1	99	45829.3	95.2524	35225.3	23	33373.6	46	35880.4	55	43204.5	72.5727	47216	85	43171.4	56.5419	46585.7	60	41107.3	51.2744	44724.7	65	44771.1	64.43	22862.4	26.9911
ORF1ab	2668	10	DSCNNYMLTY	29214.6	45	36040.3	65	7375.76	7	39237.7	44	960.15	0.5	18643.3	25	13783.5	10.2965	42222.9	95	5455.94	9	11693.4	9.5	44603.4	75	37784.1	52.3682	12660.6	6.5	20379.4	6.5	36333.2	60	33201.7	33.1662	46000.2	65	38801.6	36.3158	45815.4	55	32216.5	28.8335	31758.3	19	36362.7	29.9292	9889.2	9.8285
ORF1ab	2672	9	NYMLTYNKV	17160.1	23	5613.86	14	27948.8	28	143.64	0.3	22965.8	14	11511.2	15	7992.3	6.6161	28515.4	30	33537.2	60	27112.1	27	31135.3	26	28916.5	22.4581	33962.6	21	32089.6	38	16990.1	6	17638	7.6667	14461.1	5.5	24893.6	10.4175	44117.6	43	22161	16.2254	11603.1	4	25641.9	13.3893	15433.2	16.0394
ORF1ab	2675	9	LTYNKVENM	6954.46	12	2305.11	8	11587.1	9.5	32242.4	27	3624.58	1.2	5115.11	8	14843.6	11.0377	20330	15	1220.01	4	10317.9	8.5	29907.7	24	35297.8	41.152	45743.6	70	15057.6	3	17715.1	6.5	14428.4	5.005	38903.8	27	5372.7	0.7371	2390.06	2.5	324.9	0.7576	20263	8	4926.1	1.5817	189	0.261
ORF1ab	2683	10	MTPRDLGACI	11457.8	17	2663.37	9	31642.7	37	11881.4	7	11495.7	4	11592.1	15	22252.7	18.1782	111.93	0.5	2829.52	6	7646.69	6.5	41421.1	55	31891.6	29.6445	40008.5	34	26292	15	2121.23	0.5	16363.3	6.5219	488.59	0.7	13480.9	3.1355	43629.2	41	10353	7.3666	45917.2	75	19435.7	8.1594	4738.4	4.8851
ORF1ab	2684	9	TPRDLGACI	33352.6	60	30784.3	55	36336.3	55	35695.3	34	25335.5	19	31814.7	55	34861.7	44.6575	56.44	0.3	20932.7	29	3931.4	4	38528.8	42	33348.6	34.0908	41673.3	40	25345.3	13	3197.23	0.7	27833.2	21.4448	5626.5	3	17276.7	4.856	29857.6	16	11760.8	8.2387	36706.6	28	24772.7	12.5321	13480.6	13.7099
ORF1ab	2703	9	VAKSHNIAL	18950.8	26	7695.82	17	22377.1	19	29537.5	23	25331.9	19	9932.24	13	25482.3	22.8243	644.73	1.3	2239.78	5.5	1037.87	1.7	33360.2	29	26711.2	18.386	42480.9	44	13030	2.5	13638.6	4	15404	5.7389	39448.8	28	1517.8	0.0942	38.28	0.25	33	0.151	6685.38	2.5	1561.9	0.525	345.3	0.488
ORF1ab	2717	10	DFMSLSEQLR	24186.9	34	30987.2	55	15825.5	13	10866.9	6.5	29248.8	30	1534.62	4.5	57.2	0.2173	40888.6	85	35880.8	70	36351.7	55	43186.3	65	41846.4	75.1428	42444.2	44	35473.5	65	35056.5	50	41390.2	62.7507	46209.2	70	41774.9	48.6732	47284	70	43004.9	59.4055	42515.9	48	43156.9	54.4256	31659.5	44.9693
ORF1ab	2718	9	FMSLSEQLR	13967.3	20	12505.1	23	4706.73	5.5	34431	31	25519.5	19	483.41	2.5	134.3	0.4873	35188.7	55	19753.2	27	17242.2	14	43461.9	70	39352.1	60.6262	46819.7	85	25549.9	13	33136.8	39	41754.1	64.5452	41410.8	34	30868.4	17.7887	28824.3	15	28643.4	23.4675	25626	12	33006.6	23.1616	12549.3	12.6405
ORF1ab	2719	9	MSLSEQLRK	33861.7	60	33940.2	60	33.53	0.25	39253	44	26250.5	21	3044.79	6	7035.4	6.0673	35658.2	55	34765.3	65	23052.2	21	44032.3	70	37999.3	53.4493	44112.9	55	31208.5	33	21918.9	11	33860.2	34.9392	44259.6	48	36638.7	29.6565	42125.8	35	28928.1	23.8507	38029.8	31	29734.4	18.0911	20595.7	23.2223
ORF1ab	2731	10	SAAKKNNLPF	32734.5	55	15725	28	18956.5	15	9265.33	6	12377.3	4.5	24316.2	35	33255.3	39.6223	2607.6	3	119.31	0.9	1970.66	2.5	36295.1	36	34420.9	37.8235	34368.5	22	4015.36	0.5	31508.5	32	23850.6	14.9334	43246.2	42	14603.5	3.5962	17628.7	8.5	1562.5	1.9479	34601.7	23	11688	3.9802	2858.1	3.0619
ORF1ab	2732	9	AAKKNNLPF	31022.7	49	17993.3	31	17087.3	14	12752.3	7.5	12180.8	4.5	19982.6	27	31853.3	35.7842	1193.54	1.8	53.43	0.5	1600.99	2.5	26334.7	20	26824.4	18.5702	31858.8	19	409.32	0.04	24081.1	13	18887.7	8.8943	45628.4	60	7815.1	1.2969	136.67	0.5	356.1	0.7973	7328.19	2.5	7074.9	2.3097	783.5	1.0148
ORF1ab	2737	10	NLPFKLTCAT	3302.85	7.5	4710.96	13	38052	65	43202.7	65	29016.2	30	23400.2	33	23791.8	20.2833	4122.69	4	21505.7	30	2668.24	3.5	33207.8	29	29035	22.7058	43306.1	49	34534.3	55	17188.3	6	37217.7	45.3097	164.77	0.4	35907.6	27.7483	48364.4	90	33181.6	30.5295	46676	85	38969.9	37.0189	24880.7	30.6395
ORF1ab	2738	9	LPFKLTCAT	25020.5	36	14952.7	27	37764.5	65	42602.5	60	25575.4	19	27953	44	28262	27.6724	652.48	1.3	26425.2	39	18.64	0.12	16498.8	12	19065.6	9.6582	43772.9	55	26571.7	16	3895.5	0.8	27224.4	20.3408	12.57	0.05	28423.9	14.4379	37747.3	25	9231.2	6.6804	40464.3	39	21499.7	9.6393	10284.6	10.2396
ORF1ab	2738	10	LPFKLTCATT	18364.2	25	15688.2	28	42081.1	90	31765.5	26	32237.1	43	19884.5	27	27282.5	25.8255	1808.14	2.5	30744.3	50	996.22	1.7	31056	26	24758.5	15.4704	45845.2	75	36975.6	80	7093.3	1.5	25961	18.2061	35.36	0.15	33715.8	22.8839	48072.2	85	23597.3	17.6264	46688.2	85	32110.8	21.6691	19307.6	21.2719
ORF1ab	2749	9	QVVNVVTTK	24404.8	35	16640.3	29	60.23	0.5	43646.2	70	12858.6	4.5	1647.59	4.5	2820.9	3.5264	25341.2	23	22908.2	32	21612.5	19	44045.2	70	39312.1	60.3981	44001.8	55	26833.7	16	31360.5	32	40587.1	58.8856	44131.5	47	38683	35.9035	36248	22	31276.1	27.3039	34716.4	23	34749.5	26.4203	13373.1	13.5828
ORF1ab	2753	9	VVTTKIALK	27751.1	41	23966.2	40	59.71	0.5	39409.2	45	24247.9	17	538.79	2.5	1695.3	2.6804	30782.3	36	31951.7	55	38429.3	65	47334.1	99	42544	79.2592	47401.8	95	33778.2	49	35164.8	55	41838.7	64.9601	46717.5	75	36613.8	29.5856	36916.9	24	37399.3	39.5839	40914.7	41	38813.8	36.5543	21182.6	24.134
ORF1ab	2771	9	KQLIKVTLV	182.51	1.6	15.1	0.3	22018	19	17096	11	28154.3	27	2382.63	5.5	24940.8	21.9568	25786	24	6750.36	11	41111.3	80	4948.74	5	5799.6	2.7091	29245.3	16	27046.8	17	23503.2	13	2232	0.1769	37779.2	24	24760.4	10.2841	41316.9	33	13759.8	9.5359	40859.4	40	16358.6	6.2616	10201.9	10.1519
ORF1ab	2771	10	KQLIKVTLVF	3350.15	7.5	974.11	5	18611.2	15	506.73	0.7	13339.5	5	6414	9.5	29713.2	30.6792	12841.8	9	3.9	0.01	22261.7	20	8405.72	7	10814.6	4.825	5384.23	3.5	5025.69	0.6	33382.6	41	5570	0.8431	43946.6	46	27559	13.3433	46867.8	65	13260.5	9.2057	37290.2	29	19291.9	8.0591	4969.3	5.1085
ORF1ab	2772	9	QLIKVTLVF	4599.1	9	2062.46	7.5	15404.3	12	1093.55	1.2	1232.88	0.6	13474.7	17	25341.5	22.5995	11472.2	8	10.17	0.05	1167.78	1.9	24799	18	26558.4	18.1362	8844.14	4.5	1619.98	0.17	23682.2	13	15149.6	5.5263	42796.5	40	20392.4	6.7872	23567.4	11	2763.4	2.7817	11564.9	4	8696.1	2.8646	1313.7	1.5717
ORF1ab	2775	9	KVTLVFLFV	348.12	2.5	17.67	0.4	3127.7	4.5	14979.9	9	21297.3	12	1467.01	4	11943	9.0485	14391.5	10	16881.3	23	30733.4	35	18580.5	13	30283.8	25.449	36452.5	25	24171.7	11	22359.7	11	15168.3	5.542	28224.1	13	25412.6	10.9306	41721.1	34	16079.7	11.121	39895.3	37	14600	5.3352	9258.3	9.1901
ORF1ab	2778	10	LVFLFVAAIF	1582.66	5	1521.92	6.5	17946.8	15	594.57	0.8	6900.64	2.5	6155.9	9	15580.5	11.6173	21592.9	17	53.78	0.5	1331.74	2	27788.1	21	30999.5	27.266	27116.8	14	19932.5	6	19791.5	8	14836	5.3002	21961.7	8.5	27921	13.7943	43679.7	41	12033.7	8.4112	28317.7	15	24670	12.4369	4691.2	4.8396
ORF1ab	2779	9	VFLFVAAIF	11066.7	16	7709.49	17	22612.2	19	80.73	0.15	21157.9	12	5470.78	8.5	15748.8	11.7459	24319.1	21	7781.81	12	4225.84	4.5	35583.1	34	33979.5	36.2433	19326.6	9.5	15392.8	3.5	15263.1	5	21488.3	11.844	41118.8	33	23727.1	9.3452	28664.2	15	17010.2	11.8308	5163.09	1.6	22599.7	10.5572	8841.4	8.7767
ORF1ab	2780	9	FLFVAAIFY	2299.23	6.5	1607.88	6.5	592.99	2	28752.7	22	4207.96	1.3	8849.21	12	14523	10.8147	28367.4	29	179.41	1.2	71.25	0.4	36551.6	36	33276.9	33.855	15541.3	7.5	7454.55	1	19525.2	8	24938.9	16.5972	27402.9	12	22685.7	8.4801	1995.47	2	6918.9	5.2916	3670.76	1.2	14557	5.3133	1448.4	1.7028
ORF1ab	2780	10	FLFVAAIFYL	4.11	0.01	10.74	0.17	9852.72	8.5	5509.63	4	9145.42	3	3232.5	6	4605.6	4.683	29785.6	33	1423.28	4	9123.28	7.5	9758.82	7.5	24721.3	15.4216	28783.8	16	21124.5	7	22794.7	12	14347.9	4.9508	21337	8	14761.6	3.662	10175.2	5.5	4918.6	4.0979	9448.88	3	5139.7	1.6434	2919.1	3.1253
ORF1ab	2781	10	LFVAAIFYLI	136.28	1.3	69.71	1.1	12569.4	10	274.68	0.5	13466.6	5	2151.7	5	7304.8	6.2265	25801.3	24	8255.11	12	25960.1	25	24362.6	18	27516.1	19.7428	31175.1	18	34521.3	55	11462.9	3	10774.9	2.7879	6751.09	3	29580.1	15.9247	33297.4	19	20178.8	14.4252	30267.7	17	20700.9	9.0426	8850.9	8.7861
ORF1ab	2782	9	FVAAIFYLI	11.96	0.15	5.29	0.06	6699.64	7	1186.24	1.3	1727.47	0.7	3029.68	6	1915.3	2.866	12825.6	9	5962.65	9.5	1539.36	2.5	11472.8	8.5	18893.5	9.5187	33834.9	21	23763.5	10	2475.12	0.5	5878	0.9247	480.32	0.7	9810.4	1.8443	599.55	1.1	766.7	1.2946	21221.4	9	1047.7	0.3524	431	0.6048
ORF1ab	2784	10	AAIFYLITPV	55.44	0.7	25.9	0.5	9795.95	8.5	33415.5	29	17425.4	7.5	9307.23	13	12152.3	9.1849	12791.6	9	1941.6	5	29258	31	12185.1	9	12266.6	5.4901	29211.5	16	9822.27	1.4	15986.2	5.5	4644.7	0.6081	10670.7	4.5	16820.2	4.6117	28010.5	14	884	1.4083	45745.6	70	6005.4	1.9199	1040.1	1.2764
ORF1ab	2785	9	AIFYLITPV	8.72	0.09	11.27	0.2	5288.9	6	30545.1	24	9858.26	3.5	3482.91	6.5	5425	5.1833	13110.9	9	1032.23	3.5	19916.3	17	5241.39	5	10081.4	4.4891	27680.6	15	6143.13	0.7	20165.5	8.5	7543.1	1.4537	8348.26	3.5	10119.2	1.9445	14383.7	7	807.7	1.3357	30191.5	17	4377.6	1.4184	651.1	0.8689
ORF1ab	2787	9	FYLITPVHV	2549.6	6.5	1115.42	5.5	31640.3	36	1872.39	1.7	27568.8	25	11562.5	15	13170.9	9.8608	33656	46	23558.5	33	27439.4	28	30162.2	24	27661.5	19.9938	44688.9	60	26274	15	4784.89	1	11663.7	3.2421	2682.98	1.7	17348.8	4.8941	20374.3	9.5	5040	4.1719	1830.01	0.6	6340.2	2.0444	2330.1	2.5652
ORF1ab	2787	10	FYLITPVHVM	298.66	2	1568.46	6.5	25790.4	24	1288.54	1.4	6686.82	2	11163.6	15	15006.7	11.1684	20599.3	16	98.94	0.8	9579.51	8	32248.6	28	26910.2	18.7092	42119.4	42	12857.8	2.5	18702.1	7	18791.7	8.7926	18339	7	9823.5	1.8484	16606.6	8	937.6	1.4577	1890.34	0.6	5372.6	1.7152	729.7	0.9593
ORF1ab	2788	9	YLITPVHVM	35.35	0.5	431.95	3.5	15008.3	12	11604.2	7	1328.36	0.6	14147.7	18	17554.6	13.2111	5525.03	4.5	28.13	0.3	668.49	1.4	24121	18	20661.8	11.0356	36839.1	26	3462.77	0.4	20573.7	9	15494.4	5.8137	34968.6	19	1907.4	0.1514	30.2	0.2	17	0.07	548.18	0.2	366.8	0.1318	54.7	0.0615
ORF1ab	2789	10	LITPVHVMSK	23224.4	32	18782.4	32	69.7	0.5	41482.6	55	25437.7	19	1397.96	4	2844.9	3.5445	32826.7	43	26235.1	39	37609.5	60	46173.2	90	40487.5	67.1097	47534.8	95	34948.9	60	37095.1	65	39542.9	54.2751	36096.1	21	34132.4	23.7496	47473.7	75	34398.6	32.8011	45257.2	70	35233	27.4025	18393.8	20.0205
ORF1ab	2790	9	ITPVHVMSK	27058.8	40	20116.5	34	42.6	0.3	37961.5	40	19185.4	9	1996.59	5	4580.7	4.6666	30356	35	27241.2	41	38304.8	65	44880.8	80	39200	59.775	47793.2	99	25527.2	13	29061.4	24	36403.2	42.5475	44763.4	55	17830.5	5.1616	41266.8	33	23804.5	17.832	39380.6	35	23450.7	11.3075	8999.6	8.9303
ORF1ab	2802	9	FSSEIIGYK	18102	25	9733.62	20	39.17	0.3	41827.8	55	6321.95	1.9	971.3	3.5	376.8	1.0236	30493.9	35	23624.8	33	23514.2	22	40779	55	34969.4	39.8741	46891.2	85	13710.6	2.5	32988.3	39	34603.2	37.0174	36179.4	21	24998.9	10.5225	4124.97	3	8521.3	6.2567	23066.9	10	10493.9	3.5216	1028.1	1.2648
ORF1ab	2803	10	SSEIIGYKAI	19867.3	27	15160.2	27	25967.1	24	30016.6	23	23625.4	15	18505.4	25	35156.8	45.7087	27709.1	28	11438	16	35178.1	48	513.97	1.2	1852.1	1.0592	255.2	0.4	32315.7	39	33215.4	40	13447.4	4.3357	29980.9	14	24405.9	9.9354	44395.9	45	13491.2	9.36	46001.2	75	19985.7	8.5384	12428.1	12.5106
ORF1ab	2804	9	SEIIGYKAI	26095.3	38	10440.1	21	36310	55	30275.3	24	22190.5	13	30958.7	55	40080	65.7366	23220.6	19	11552.2	16	29045.1	31	73.62	0.25	247.7	0.165	65.04	0.1	29402.7	24	21481.8	10	5830.4	0.9114	30028.3	14	32652.4	20.8488	22237.3	11	17573.1	12.2673	31268.4	18	24960.8	12.7054	15277	15.8538
ORF1ab	2818	10	RDIASTDTCF	30657	48	12593.7	23	27826.6	27	7336.52	5	20440.1	11	22008.5	31	36678.8	51.2778	17369.7	13	53.9	0.5	13571.2	11	4368.66	4.5	17996.4	8.867	6386.65	4	33680.8	48	33574.9	42	25367	17.2678	46412.7	70	25534.7	11.0561	43054.3	39	18881.4	13.3081	40933.3	41	29724.5	18.077	9722.6	9.6584
ORF1ab	2821	10	ASTDTCFANK	30427	48	27654	47	62.07	0.5	45376.4	80	31516	40	853.11	3	7356.4	6.2563	38574.7	70	34983.4	65	39090.2	65	44429	75	36206.8	44.9191	41468.7	39	34783.3	60	42077.9	99	41218.2	61.8966	45911.7	65	38461.8	35.1398	46884.1	65	36920.1	38.404	46540.4	80	36726.4	30.8342	24288.1	29.5481
ORF1ab	2822	9	STDTCFANK	26376.6	38	16207.2	28	13.66	0.06	43511.3	70	28337.9	27	678.41	3	3100.4	3.7284	29265.2	32	37444.3	75	38710.2	65	45271.9	80	37274.5	49.8098	43416.8	49	31793	36	37528.2	70	41049.5	61.0559	45711.9	65	29603.5	15.9544	43673.6	41	31229.1	27.228	42415.2	48	27356.1	15.2054	19671.4	21.7948
ORF1ab	2826	9	CFANKHADF	35814.1	65	32194.6	60	33061.9	41	404.45	0.6	21086.8	12	14587.1	19	15840.9	11.8157	27036.8	26	10899.4	15	10078.8	8	40942.1	55	40068.7	64.6748	37892.6	28	21926	8	29885	26	30913.8	27.6327	45177	60	19191.6	5.9708	13083	6.5	19939	14.205	7332.23	2.5	31028.7	19.9541	8089	8.0584
ORF1ab	2833	9	DFDTWFSQR	36175.9	70	38866.7	75	23546.2	21	33778.2	30	27572.7	25	1381.62	4	53.3	0.1983	39960.1	80	43068.2	99	33439	42	47842.8	99	45041.3	92.5336	47311.1	90	33552.4	47	33734.4	42	47233.9	95.4795	47441.3	85	43258.3	57.0902	43237.2	39	46334.9	79.9417	38928.6	34	45076.9	66.7013	37321.3	61.3859
ORF1ab	2837	9	WFSQRGGSY	35898.3	65	37201.6	70	28159.7	28	24997.3	17	5510.05	1.7	30276.6	50	15424.2	11.4967	22657.8	18	457.66	2.5	1528.67	2.5	42618.1	65	40159	65.1888	33369.9	20	13808	3	32447.1	36	38634	50.548	47372.5	85	24371.3	9.9049	6538.94	4	22294.9	16.3545	2563.67	0.8	33487.8	24.031	3141.8	3.3459
ORF1ab	2845	9	YTNDKACPL	175.03	1.5	66.23	1.1	15965.8	13	28550	21	2970.6	1	9326.18	13	10021.2	7.8254	5873.01	5	722.16	3	1209	1.9	9492.12	7.5	29319.5	23.3036	41513.6	39	3624.15	0.4	18531.3	7	25212.4	17.0238	38860.4	27	910.4	0.0362	2.97	0.01	14.3	0.0568	918.83	0.3	236	0.081	37.6	0.0374
ORF1ab	2849	9	KACPLIAAV	550.62	3	17.15	0.4	17796.7	14	33479.2	29	31608.8	40	1808	4.5	21951.9	17.8045	10506.7	7.5	3825.04	7.5	13992.4	11	21130.4	15	22252.3	12.6004	37566.4	27	5312.47	0.6	16446	5.5	6545.5	1.1133	22381	8.5	12833.8	2.888	340.26	0.8	707.2	1.2347	21613.7	9	3798.9	1.2314	700.3	0.9266
ORF1ab	2851	9	CPLIAAVIT	20829.9	29	22609.8	38	37705.7	60	41523.9	55	31076.5	38	34061.9	65	38892.8	60.322	8328.68	6	36340.6	70	1728.5	2.5	39251.3	45	25350.3	16.2863	43138.2	48	34170.1	55	6258.18	1.3	29815	25.2652	169.58	0.4	39445	38.6176	44718.4	46	28620.2	23.4361	43516	55	30943.6	19.8286	28151.2	37.0292
ORF1ab	2854	9	IAAVITREV	4785.15	9.5	1754.6	7	26880.8	26	35466.3	33	24738.7	18	17879.9	24	27076.6	25.4609	4379.12	4	19313.5	26	4641.2	4.5	31282.9	26	29520.9	23.7287	41613.8	40	4760.72	0.5	3053.44	0.6	4269.3	0.5234	13189.1	5	5701.5	0.804	2448.17	2.5	71.1	0.2849	41153.6	42	1125	0.378	204.2	0.2902
ORF1ab	2860	9	REVGFVVPG	21868.7	30	8061.89	17	37723.2	60	38357.1	41	29757	32	28719.4	46	40401.8	67.2788	29155.3	31	3840.59	7.5	29814.3	33	52.36	0.15	115.9	0.061	1200.85	1.2	32746.5	42	35613.5	55	18279.4	8.2751	41682.3	35	44326.7	64.2239	24367.1	12	34329.4	32.6718	27579.6	14	35361.6	27.6685	25413.2	31.635
ORF1ab	2860	10	REVGFVVPGL	7013.7	12	1779.19	7	29669.2	31	27204.4	20	22698.5	14	11699	15	30082.3	31.4948	18681.7	14	3055.06	6.5	38752.9	65	20.53	0.04	110	0.0571	426.93	0.6	34396.4	55	35497	55	10980.5	2.8834	44890	55	28572.5	14.6298	41794.3	34	21642.3	15.7468	34354.3	23	24368.7	12.1552	15871.1	16.6112
ORF1ab	2864	9	FVVPGLPGT	249.74	1.9	6.49	0.08	30257.9	33	42749.8	65	6650.53	2	31823	55	17613.4	13.2649	21511.1	17	21743.2	30	2400.43	3	41436.4	55	34597.5	38.468	47736.3	95	25011.9	12	24983.8	15	35543.1	39.7894	7802.89	3.5	24553.4	10.0753	13586.9	6.5	2472.1	2.5884	20351.6	8.5	10793.2	3.6413	2120	2.37
ORF1ab	2864	10	FVVPGLPGTI	183.38	1.6	5.76	0.07	33843.4	44	13423.4	8	5842.84	1.8	29725.4	49	26305.3	24.143	13831.8	9.5	5637.59	9.5	11569.4	9	36246.4	36	31695.9	29.0963	46111.8	75	16053.1	3.5	8377.67	1.9	12776.6	3.8898	13781	5.5	10956.7	2.2375	2793.69	2.5	405.8	0.8677	25398.3	12	5400	1.7246	488.6	0.6763
ORF1ab	2866	9	VPGLPGTIL	29900.9	46	27416.3	46	33844.8	44	33587.6	29	28660.2	28	37549.3	80	41551.3	72.9097	31.11	0.15	28145.1	43	4961.71	5	36932.1	37	34577.7	38.3959	45204.8	65	29094.1	23	4953.08	1	25341	17.2268	17582.4	6.5	7650.6	1.258	12359.5	6	3356.4	3.1513	33576	21	10737.7	3.6194	14956.9	15.4782
ORF1ab	2869	9	LPGTILRTT	30061.5	47	20972.8	35	40008.1	75	42514.5	60	33770.6	55	34993.6	70	41132.6	70.7968	2237.77	3	37068.2	75	3760.45	4	41922.5	60	33989.8	36.2791	46795.9	85	35867.6	70	13269.7	4	35799	40.599	276.41	0.5	36101.2	28.2331	46455.9	60	28370.4	23.0964	43034.7	55	35391.1	27.7293	24754.5	30.407
ORF1ab	2875	10	RTTNGDFLHF	23862.2	34	2095.62	8	12536	10	2529.78	2.5	14549	5.5	7941.81	11	27786	26.7376	22076.5	18	33.41	0.4	22434.5	20	36095.7	35	36944.1	48.2959	29439.6	16	27389	18	35209.7	55	21131.8	11.4201	45731.2	65	22441.6	8.294	45014.5	48	12742.7	8.8648	30742.7	17	17173.1	6.737	4905.8	5.046
ORF1ab	2878	10	NGDFLHFLPR	25570.4	37	14248.9	26	7463.59	7	41673.3	55	31659.5	41	624.08	3	136.1	0.4927	37397.7	65	34489.5	65	36438.7	55	10731.1	8	23713.5	14.1632	34834.2	22	34052.7	55	37959.5	70	37653.1	46.8463	40054.4	30	40158.6	41.3888	48626.2	95	39925.9	46.9742	46181.7	75	38131.5	34.5512	27690.5	36.0865
ORF1ab	2881	9	FLHFLPRVF	6266.58	11	6140.14	15	29911.3	32	5269.88	4	14912.8	5.5	19039.6	25	24354.4	21.0776	13529.4	9.5	67.89	0.6	639.83	1.3	28002	22	22148	12.4924	36923.3	26	3740.44	0.4	17343.2	6	10376.8	2.5976	21762.2	8.5	5369.7	0.7364	6928.17	4	194.4	0.5533	329.46	0.12	2940.9	0.9591	72.2	0.0865
ORF1ab	2884	9	FLPRVFSAV	11.73	0.15	5	0.05	26405.7	25	12747.1	7.5	5217.06	1.6	14567.1	19	10146.5	7.8971	14768.6	10	3681.82	7	18196.5	15	29876.7	24	20796.8	11.1663	46479.5	80	9182	1.3	16538.3	5.5	15594.8	5.8962	2721.75	1.7	1696	0.117	6415.32	4	851.4	1.3778	11834.4	4	1665	0.5554	313.3	0.4503
ORF1ab	2887	9	RVFSAVGNI	2562.87	6.5	418.83	3.5	12517.3	10	6780.23	4.5	16120	6.5	7522.04	11	22244.6	18.1672	8668.68	6.5	1738.5	4.5	26940.8	27	17338.7	12	21404.7	11.7446	35854.4	24	25907.9	14	18770	7	2384.7	0.1985	40780.3	32	6572.3	1.0105	14129.2	7	724.2	1.2523	18145.2	7	6357.8	2.0511	649.4	0.867
ORF1ab	2889	9	FSAVGNICY	22548.2	31	12796.5	24	3617.96	5	39114.8	44	6079.39	1.9	20708.5	28	18136.5	13.736	26033	24	184.82	1.2	16.33	0.1	43409.3	70	36095.7	44.4401	38448.5	29	6670.57	0.8	23647.1	13	27174.4	20.2521	30619.9	15	16291.3	4.3435	560.36	1.1	1449.8	1.8657	16371.3	6	4216.3	1.3679	179.6	0.2445
ORF1ab	2897	9	YTPSKLIEY	17900.6	24	2394.8	8.5	2468.49	4	26723	19	83.88	0.1	16892.4	22	15422.5	11.4954	28033	28	1230.32	4	702.26	1.4	43740.7	70	41083.7	70.5844	43790.9	55	4879.15	0.6	24959.5	15	34313.1	36.1945	43837.4	46	6060.7	0.8913	10111.7	5.5	4223.6	3.687	7858.81	2.5	7777.2	2.5457	279.2	0.4056
ORF1ab	2901	9	KLIEYTDFA	5.37	0.04	7.14	0.1	13484.1	11	34173	30	23325.4	15	13109	17	21775	17.5986	23364	19	7008.54	11	27197	27	29237.7	23	19683.5	10.1718	40167.3	34	24652.2	12	33633.1	42	24817	16.4057	33440.4	17	18273.2	5.413	37513.6	24	14628.5	10.0918	40128.2	38	11542.4	3.9269	5108.2	5.2425
ORF1ab	2901	10	KLIEYTDFAT	30.36	0.4	66.52	1.1	26123.5	24	37518.9	39	31970.3	42	10942.6	14	29087.5	29.3528	27473.6	27	15560.8	21	28016	29	30925.2	25	26172.5	17.5445	40073.5	34	30105.1	27	40473.5	90	36691.9	43.4895	32634.8	17	35439.8	26.5975	47011.6	65	35495	35.0664	42433.2	48	33284.1	23.6639	28459	37.6677
ORF1ab	2903	9	IEYTDFATS	28172.5	42	5106.98	13	36801.2	60	34057.5	30	30320.2	35	35715.8	70	38857.5	60.16	32280.7	41	15797.1	21	23759.2	22	2250.57	3	524.7	0.3766	6918.73	4	31308.3	33	27281.3	19	14891.5	5.3398	32429.9	16	41784.4	48.719	29185.6	15	33256.8	30.6693	32726	20	37802.5	33.6482	26441.2	33.5901
ORF1ab	2903	10	IEYTDFATSA	21007.6	29	3938.17	11	39500.5	70	20416.4	13	33636.4	55	32734.5	60	29913.2	31.1112	37758.3	70	8500.01	13	38212.9	60	271.78	0.8	113.2	0.059	4716.42	3	36223.3	70	32323	36	9951.9	2.4063	14211.8	5.5	35669.1	27.1497	47731.2	75	30718.1	26.4512	42328.6	47	34647	26.2139	17580.3	18.8674
ORF1ab	2905	9	YTDFATSAC	13676.3	19	1484.82	6.5	21168	18	39419.4	45	16070	6.5	33142.5	60	29693.6	30.6375	15956.7	11	22075.5	31	1812.94	2.5	41103.3	55	32360.5	30.98	44970.7	65	15727	3.5	28443.6	22	34841.7	37.7068	31933	16	6089.3	0.898	1445.68	1.7	2147.8	2.3765	27734.3	14	1059.8	0.3565	3924.2	4.0977
ORF1ab	2908	9	FATSACVLA	2408.1	6.5	134.15	1.7	26217.8	25	35154.9	33	20357.3	11	28169.2	45	17785.6	13.4215	24897.4	22	21272.7	29	620.78	1.3	38929.9	44	19367.2	9.8999	45930.1	75	26045.6	14	6540.14	1.4	14433.1	5.0085	192.17	0.4	16910.7	4.6606	704.75	1.2	426.8	0.895	29155.3	16	1523.3	0.5132	848.6	1.074
ORF1ab	2908	10	FATSACVLAA	868.08	4	208.32	2.5	12276.2	10	40152.1	48	22031.4	13	23547.3	34	19427.5	15.0313	20090.6	15	8333.64	12	1788.91	2.5	26001.7	19	20345	10.7576	38133.6	29	17780.6	4.5	18497	7	20555.4	10.7384	136.47	0.4	20994.8	7.2105	26646.8	13	1420.6	1.8451	43295.8	55	5597.5	1.7916	1152.7	1.3892
ORF1ab	2914	10	VLAAECTIFK	6934.62	12	12629	24	24.29	0.15	12530.9	7.5	26834	23	1524.06	4.5	5581.7	5.2713	33337.1	45	2985.68	6.5	27487.5	28	44976.5	80	37486.8	50.8649	43058	47	32339.1	39	29439.9	25	33193.8	33.1448	44722.7	55	35592.7	26.9599	44316.7	44	29412.5	24.5337	44645.4	65	32487.1	22.2862	17315.6	18.5133
ORF1ab	2915	9	LAAECTIFK	18526.1	25	8870.11	18	25.46	0.17	41213.2	55	21067	12	1112.63	3.5	1829.7	2.7965	22180.4	18	27546.2	42	2461.21	3	42403.8	60	35464.3	41.8003	44538.3	60	24594.9	12	22590.4	11	34759.6	37.4701	35816	21	27947.6	13.8272	8872.99	5	10525.7	7.4731	44346.9	60	14657.7	5.3644	4457.6	4.6073
ORF1ab	2917	9	AECTIFKDA	30321.5	47	15864.6	28	37514.8	60	45540.2	85	34330.2	55	34874.5	70	42082	75.5696	33215.4	44	27008.2	40	41630.1	80	601.54	1.3	625.4	0.4402	231.84	0.4	38987.6	95	37773.1	70	29844	25.3261	29028.4	13	48046.7	94.1628	44776	47	45584	74.5051	44673.9	65	45280.7	68.2504	40176.4	71.7326
ORF1ab	2924	9	DASGKPVPY	34358.8	60	35918.8	65	17453.7	14	43413.5	65	6601.57	2	33780.1	65	19357.2	14.9581	33770.6	47	7075.59	11	48.47	0.25	46493.1	95	42480.5	78.8874	42294.3	43	14699.6	3	26076.4	17	38874.3	51.5418	45650.2	60	33380.4	22.2089	311.13	0.8	15693.8	10.8429	16148.6	6	28434.7	16.4354	5382	5.4962
ORF1ab	2926	9	SGKPVPYCY	32818.2	55	39549.3	75	7197.75	7	34322	31	32837.7	47	10545.2	14	20161.3	15.8082	29755	33	1767.31	4.5	3207.52	3.5	46067.4	90	39224.1	59.9032	27869.4	15	18270.5	5	31534.7	32	33901.6	35.0519	42827.1	40	34744.2	25.0369	29462.9	15	29469.6	24.6148	1275.82	0.4	32279.3	21.941	5777.3	5.8493
ORF1ab	2929	10	PVPYCYDTNV	20231.3	28	10334.6	20	38683.8	70	30418.8	24	31071.4	38	30689.2	55	34542.2	43.6007	19000.1	14	35592	70	26202.2	26	44264.9	75	37381.5	50.3295	44980.9	65	35543.1	65	1358.71	0.3	22603.6	13.2373	3685.17	2	33988.7	23.4501	47868.2	80	28632.9	23.4532	45913.7	75	35062.2	27.0481	27638.7	35.9798
ORF1ab	2930	9	VPYCYDTNV	13967.1	20	8078.48	17	32978.7	41	40269.1	48	28041.5	26	29949.5	49	28757.4	28.6725	2193.4	3	29701	47	3004.18	3.5	38476.8	42	23802.9	14.2733	40824.5	37	25998	14	105.48	0.01	5608.6	0.8533	176.92	0.4	14365.9	3.4963	30845.7	16	2172.6	2.3923	31091.2	18	9430.2	3.1241	6232.2	6.2649
ORF1ab	2930	10	VPYCYDTNVL	25859.2	37	19576.5	33	35882.7	55	1265.18	1.3	30845.7	37	28120.2	44	30694.2	32.8997	137.86	0.6	22784.1	32	1468.47	2.5	37721.6	40	23853.2	14.335	41136.6	38	28572.2	21	1238.63	0.25	10360.4	2.5896	3887.67	2.5	9365.1	1.7204	40517.8	31	1201.3	1.6836	30778.6	18	7661.9	2.5031	5614.2	5.7066
ORF1ab	2931	9	PYCYDTNVL	38611.5	80	39465.9	75	37200.8	60	1782.98	1.7	34503.3	60	33121.7	60	39275.9	62.069	32439	41	32330.7	55	24416.7	23	41307.9	55	45285.1	93.581	46164.2	75	30102.2	27	31592.1	33	42051.5	66.1103	45486.5	60	36522.8	29.3266	12564.7	6.5	38070.5	41.3629	3367.77	1.1	39210.6	37.7878	32173.7	46.2621
ORF1ab	2936	10	TNVLEGSVAY	29487.1	45	9058.17	19	1503.75	3.5	43615	70	2836.82	1	21014.2	29	23693.5	20.1436	30305.4	35	204.72	1.3	109.45	0.5	43011.9	65	33244.2	33.7511	29421.1	16	23927.9	11	33939.8	43	33917	35.0947	39990.8	29	32809.3	21.1405	43072.4	39	18903.7	13.3269	37877	30	30488.6	19.1526	4855.7	4.9964
ORF1ab	2937	9	NVLEGSVAY	21522.7	30	1095.5	5.5	2788.13	4.5	41438.6	55	629.78	0.4	18300.7	24	12546.2	9.4352	19445.1	14	309.86	1.7	5.78	0.02	44676.3	75	35562.7	42.1968	26634.1	14	11736.9	1.9	23651.2	13	38199.3	48.8294	42509.9	38	22624.2	8.4334	8510.14	5	4924.4	4.1015	7532.87	2.5	14939	5.5057	1062.1	1.2971
ORF1ab	2939	10	LEGSVAYESL	23767.4	33	16216	28	37049.7	60	25519	18	32077.4	43	31268.4	55	39295.9	62.1597	33663.3	46	7104.59	11	33059.4	41	153.93	0.5	2005.7	1.1253	3507.83	2.5	37045.7	80	32861.5	38	19312.8	9.3374	43335.2	43	31334.8	18.5489	42254.5	36	23757.9	17.7859	41813.3	45	28953.8	17.0596	20676.1	23.3471
ORF1ab	2948	9	LRPDTRYVL	31931	55	18379.3	32	33365.6	42	17123	11	27764.3	25	29269	48	35940.2	48.5142	22009.2	17	23479.1	33	25894.5	25	23987.5	17	28342.2	21.2918	47124.1	90	28773.2	22	25413.7	16	33422	33.76	42617.2	39	15136.2	3.8151	15455.2	7.5	12958.7	8.9997	418.17	0.15	15286.9	5.6853	4469.2	4.6191
ORF1ab	2949	9	RPDTRYVLM	26125.5	38	23636.6	40	25338.5	23	25007	17	25528.4	19	19158	26	31213.3	34.1774	129.49	0.5	29913.8	48	2089.71	3	40536.6	50	30020.9	24.8153	45865	75	29097.6	23	13637.7	4	27358.2	20.5772	33877.1	18	3591.3	0.3979	20274	9.5	2548.9	2.6414	22313.5	9.5	2216.3	0.7219	7211.5	7.2175
ORF1ab	2953	9	RYVLMDGSI	29481.7	45	15745	28	34950.1	48	406.15	0.6	27379.2	24	18719.5	25	30445.4	32.3239	18540.3	14	16529.2	22	27129.4	27	8806.52	7	26972	18.8091	40164.7	34	27821.2	19	25210.5	15	13517.5	4.3833	40262.6	30	19911.6	6.4473	34746.9	20	12390.9	8.6401	10416.1	3.5	20337.3	8.7869	6636.1	6.6515
ORF1ab	2953	10	RYVLMDGSII	12179.8	18	4746.37	13	31861.2	37	154.7	0.3	30118.5	34	15119.1	20	32588.5	37.7395	10843.9	7.5	10404.8	15	31160.6	36	20180.1	14	26862.5	18.632	38778.5	30	31242.7	33	21684.7	10	10932.6	2.8613	37255.9	23	23449.9	9.1177	37998.9	25	8618.2	6.3147	36739.6	28	22185.4	10.1997	7618.4	7.6035
ORF1ab	2954	9	YVLMDGSII	2605.45	7	210.26	2.5	27265.1	26	10633.5	6.5	16383.4	6.5	29425.3	48	32640.4	37.8834	6207.27	5	5123.08	8.5	3258.03	3.5	29792.7	24	26236.3	17.6408	40656.1	36	17719.9	4.5	7123.52	1.6	8360.2	1.7362	25904.8	11	5719.9	0.8086	750.28	1.2	42.5	0.1864	15938.4	6	1310.7	0.4428	274.6	0.3992
ORF1ab	2955	10	VLMDGSIIQF	709.33	3.5	457.1	3.5	11648.7	9.5	3018.39	2.5	20163.5	10	16556.2	22	28162.8	27.4716	20771.4	16	27.16	0.25	7707.74	6.5	40903.2	55	31713.7	29.1464	24929.5	13	12858.9	2.5	29853.7	26	15065.9	5.4631	44642	55	13538	3.1595	40819.2	31	4610.9	3.9156	29285.5	16	9228.5	3.0442	3860.2	4.0339
ORF1ab	2956	9	LMDGSIIQF	2264.86	6.5	271.38	2.5	21099.1	18	10613.7	6.5	21109.4	12	22784.1	32	32927	38.6869	21977.3	17	790.19	3	1123.12	1.8	41895.3	60	31779.6	29.3314	37073.8	26	16871.6	4	24735.5	14	14929.1	5.3665	43620.7	44	3998.2	0.4708	11867.8	6	654.7	1.177	9668.33	3.5	569.2	0.1933	1183	1.4227
ORF1ab	2960	9	SIIQFPNTY	17290.7	24	6169.57	15	389.11	1.6	24138.5	16	1537.64	0.7	14641	19	17058.8	12.7906	23951.7	20	135.65	1	81.65	0.4	42088.9	60	33826.5	35.7235	4901.53	3	12271.5	2.5	27273	19	29275.4	24.1797	41279.8	33	16055.2	4.2276	28903.7	15	3857.5	3.4582	4807.77	1.5	17371.7	6.8525	354.9	0.4985
ORF1ab	2961	9	IIQFPNTYL	1292.13	4.5	1955.33	7.5	12333.3	10	18422.5	12	19953.2	10	4100.27	7	14013.9	10.4609	7279.04	5.5	5789.98	9.5	19293.4	16	37461.3	39	37936.5	53.1343	45000.9	65	21775.9	7.5	19109.5	7.5	19746.8	9.8068	43503.8	44	1696.5	0.117	2337.38	2.5	756.2	1.2844	23987.2	11	3323.8	1.0854	3062.7	3.2694
ORF1ab	2964	9	FPNTYLEGS	27705.5	41	19649.7	33	35697.2	55	45312.6	80	27369.1	24	37360.5	75	31220.4	34.1954	19198.5	14	36806.8	75	1422.28	2.5	44776	80	33225.1	33.6906	46613.4	85	31433.9	34	15905.1	5	40171.2	57.0277	274.53	0.5	35715.8	27.2673	42731.3	37	22120	16.1858	32429.2	20	29429.1	17.6864	17731.4	19.0743
ORF1ab	2964	10	FPNTYLEGSV	12111.1	18	7558.34	17	38284.1	65	42740.5	65	22591.4	14	36146.5	70	32507.5	37.5142	692.83	1.4	32970.5	60	5120.64	5	34913.4	33	26920.6	18.7262	46198.7	75	30384.2	29	2163.07	0.5	20573.7	10.7594	18.49	0.08	23531.2	9.1848	45551	55	7874.6	5.8655	44061.3	60	16572	6.3852	7352.8	7.3505
ORF1ab	2966	9	NTYLEGSVR	34274.2	60	24763.4	42	1865.21	3.5	43278	65	18635.6	8.5	854.08	3	80	0.3127	26870	26	26626	40	25763.1	25	42696.1	65	39157.1	59.5477	45307.2	65	25976.7	14	28946.2	24	41681.4	64.1881	43664.1	45	32894.6	21.2981	28364.3	14	32134	28.6984	39528.8	36	36345	29.8868	14880.1	15.3869
ORF1ab	2967	9	TYLEGSVRV	9972.41	15	1475.03	6.5	29533.1	31	604.39	0.8	25727.5	20	17575.3	23	16669.1	12.4791	27400.5	27	26794	40	26241.1	26	31667.4	27	32954.1	32.829	41884.4	41	27820.2	19	16266.1	5.5	17744.3	7.7675	37509.1	24	19426.6	6.1259	34037.6	20	12906.8	8.9675	11994.3	4	14807	5.4396	9740.6	9.6769
ORF1ab	2971	9	GSVRVVTTF	18909.8	26	8352.05	18	19784	16	5362.36	4	9119.04	3	12611.5	16	31717.1	35.4452	19368.1	14	108.18	0.9	5910.87	5.5	25180	19	30792	26.7325	25388.4	13	3120.97	0.4	29313.1	25	14593.1	5.1253	43377.4	43	17481.7	4.9637	18688.1	8.5	1554.3	1.9417	15117.8	5.5	7511.6	2.4547	537.3	0.7339
ORF1ab	2974	10	RVVTTFDSEY	30562.9	48	8948.67	19	1012.65	3	38097.3	40	7560.47	2.5	6326.67	9.5	22564.1	18.5958	28114.4	29	19.38	0.17	4161.73	4.5	45700.6	85	36569.4	46.5609	31245.7	18	30646	30	37611.6	70	33385.8	33.6628	44934.7	55	30297.6	16.9282	46342.9	60	19212.6	13.5855	40275.6	38	33765.1	24.5437	2762.2	2.968
ORF1ab	2975	9	VVTTFDSEY	31624.6	55	10275.6	20	2044.75	4	41788.9	55	9327.19	3	19933.6	27	23528.9	19.9131	28115.9	29	1858.38	5	69.21	0.4	46396.6	90	41719.8	74.3914	31550.4	18	18370.8	5	29080.6	24	35763.4	40.4851	46317.8	70	21186.8	7.3432	29624	15	8109.3	6.0026	15769.8	6	21667.6	9.7725	1058.5	1.2938
ORF1ab	2977	9	TTFDSEYCR	31826.8	55	21291.5	36	31.27	0.25	41469.6	55	25427.5	19	45.66	0.5	21.2	0.074	31217.7	37	31110.1	55	18727	16	39729.4	47	39509.9	61.5243	44750.8	60	26890.7	16	35293.6	55	42818.7	70.2545	44286.5	49	34585.2	24.7018	18096.2	8.5	33031.2	30.2483	32542.4	20	29064.9	17.207	18773.4	20.5365
ORF1ab	2981	9	SEYCRHGTC	38213.3	75	23459	39	38340	65	38556.8	42	27007.9	23	32145.5	60	38724.4	59.5886	28540.7	30	19413.6	26	32947	41	431.62	1	645.8	0.4517	3229.49	2.5	27002.3	17	30749.3	29	17244.6	7.3024	39457.8	28	35775	27.4159	24077.2	12	27918.6	22.547	11068.3	4	32624.5	22.515	22939	27.1286
ORF1ab	2992	9	SEAGVCVST	23459.8	33	6853.17	16	36023.2	55	42245.3	60	27679.7	25	37851.2	80	37604.6	54.8422	23325.4	19	21091.6	29	31335.8	36	282.24	0.8	346.5	0.2372	2676.49	2	29725.7	26	32545.5	37	29083.4	23.7994	36337.5	22	43870.6	61.0393	40534.9	31	37096.2	38.8284	35119.1	24	35596.2	28.1626	29788.9	40.5981
ORF1ab	3003	10	RWVLNNDYYR	32893.9	55	18205.9	31	248.93	1.2	14056.9	8.5	31779.7	41	11.53	0.12	221.1	0.7001	39772.9	80	13337.5	18	25959.8	25	38918.5	44	39971.3	64.1286	32769.2	20	32640.8	41	39498.8	85	44054.2	77.7771	46313.8	70	42556.4	52.9484	47071.6	65	42271.4	56.0297	38785.6	33	40662.2	42.9146	32290.5	46.5557
ORF1ab	3004	9	WVLNNDYYR	22378	31	3490.04	11	1279.68	3	39506.5	45	19543.2	9.5	26.4	0.3	18.2	0.0558	33442.6	45	30928.2	55	9215.04	7.5	41559.4	55	37833.6	52.6174	46293.3	80	26821.2	16	31643.1	33	43324.4	73.2886	42909.6	40	36145.4	28.3438	20338.2	9.5	29277.3	24.3409	19203.8	7.5	27655.2	15.5388	17707.2	19.0391
ORF1ab	3009	10	DYYRSLPGVF	34714.9	65	28841.8	49	37814.4	65	151.99	0.3	15066.7	6	27204.1	42	15042.3	11.1968	27066.1	26	8520.64	13	18780.2	16	39908.2	47	38602.3	56.5797	39184.7	31	14006.2	3	29050.4	24	25687.7	17.7693	43762	45	26271.2	11.8524	46828.3	65	24721.1	18.7968	719.79	0.25	34167.9	25.294	6608.6	6.6234
ORF1ab	3010	9	YYRSLPGVF	30521.3	48	22819.6	38	32593.8	39	33.09	0.06	17903.3	8	19487.9	26	18202.4	13.7943	8791.76	6.5	1113.56	3.5	1918.63	2.5	28396.9	22	35319.6	41.237	37454	27	2546.04	0.25	20053.9	8.5	23113.1	13.9116	40442.9	31	9894.8	1.8703	22609	11	4455	3.826	25.65	0.01	17058.8	6.67	391.6	0.5521
ORF1ab	3010	10	YYRSLPGVFC	26672.5	39	19741.1	34	34764.9	47	232.06	0.4	29070.5	30	15751.3	20	21154.5	16.8784	26512.2	25	12310.1	17	22880.2	21	33483.9	30	30845	26.8667	43072.4	47	16248.3	4	32407.1	36	32041.4	30.2552	39380.6	28	29041	15.2331	45412.7	55	27416.5	21.9389	779.78	0.25	31254.8	20.3068	10003.7	9.9436
ORF1ab	3012	10	RSLPGVFCGV	140.78	1.3	25.38	0.5	13506.9	11	15828.9	9.5	22093.7	13	1071.99	3.5	14609.7	10.8737	25374.4	23	8153.65	12	40301.3	75	23257.6	17	23163.9	13.5604	40959.4	37	33031.6	44	31011.3	30	9896.2	2.3829	32491.3	16	18328.9	5.4441	41274.4	33	11603.7	8.1375	37668.2	30	14129.8	5.0924	7288.3	7.2901
ORF1ab	3013	9	SLPGVFCGV	24.07	0.4	7.1	0.1	20709.9	17	20982.8	14	7340.09	2.5	10119.9	14	7538.9	6.3601	23680.4	20	10270.2	15	38176.5	60	38381.1	42	27728.9	20.1211	42479.6	44	28419.9	21	25187.1	15	20773.4	10.9875	35072.8	20	8634	1.5227	42314.4	36	9737.9	6.9764	36898.9	28	11481.5	3.9044	4538.7	4.6893
ORF1ab	3014	10	LPGVFCGVDA	25647.1	37	23305.2	39	42050.2	85	45759.4	85	33711.4	55	33069.1	60	36202.1	49.4621	5857.4	5	30171	48	12533.4	10	43264.9	65	28821.9	22.2595	45724.3	70	37902.8	85	21998.5	11	33143.6	33.0087	13.63	0.05	39394.7	38.4288	48826.5	99	32983	30.158	48236.8	99	35967.8	28.9796	25464.9	31.7322
ORF1ab	3016	9	GVFCGVDAV	75.57	0.9	9.92	0.17	14008.8	11	43186.3	65	14604	5.5	19192.6	26	22753.3	18.8468	20813	16	4895.17	8.5	9309.55	7.5	19833.1	14	14990	6.8776	41207.9	38	10202	1.5	21975.2	11	15681.6	5.9671	19338.8	7.5	15089.6	3.7962	25287.3	12	1340.4	1.7872	24308.9	11	3627.4	1.176	715	0.9431
ORF1ab	3022	9	DAVNLLTNM	25693.2	37	10533.2	21	35544.6	50	41654.4	55	478.6	0.3	31048.9	55	22321.2	18.2706	24381.8	21	24944.1	36	726.88	1.4	38535.1	42	36196.2	44.8735	42733.1	45	11736.6	1.9	14094.6	4.5	25484.5	17.4523	41495.6	34	28004.2	13.8972	11356.9	6	3028.2	2.9404	37715.1	30	17447.5	6.8962	2282.8	2.5167
ORF1ab	3022	10	DAVNLLTNMF	21299.2	29	15244.3	27	20666.5	17	22434.1	15	982.17	0.5	24609.2	36	27947.9	27.034	28870.2	30	6279.14	10	3139.36	3.5	37124	38	39323.1	60.4612	30156.9	17	21869.2	8	24476.7	14	26530	19.1449	39862.5	29	36532.7	29.3547	45556.9	55	24975.4	19.0691	44976	65	33522.6	24.0956	11069.6	11.0438
ORF1ab	3025	10	NLLTNMFTPL	39.62	0.5	38.56	0.7	26168.5	24	10104.5	6	21032.1	11	10837.8	14	14235	10.6161	18507.8	14	1793.18	4.5	28488.9	30	20486.8	14	21539	11.8701	39204.6	31	29395.3	24	30390.5	28	23190.8	14.0142	32370	16	19713.1	6.3167	36717.7	23	11028.6	7.7831	25281.5	12	18667.5	7.6631	11133.6	11.1149
ORF1ab	3026	9	LLTNMFTPL	19.31	0.25	10.93	0.2	24547.5	22	13833.3	8.5	15072.8	6	9024.81	12	16627.3	12.4453	3249.79	3.5	146.81	1.1	3086.49	3.5	5685.62	5.5	18075.6	8.9214	42203.3	42	16698.7	4	18150.5	6.5	15949.4	6.1866	12554.3	5	3484.4	0.381	747.25	1.2	169.4	0.5037	11591.1	4	2327.5	0.7589	685.8	0.91
ORF1ab	3027	9	LTNMFTPLI	621.73	3.5	391.3	3.5	8263.25	7.5	6961.31	4.5	11972.6	4	7503.83	11	14671	10.9152	23213.3	19	6457.17	10	9015.92	7.5	20997.1	15	23368.1	13.7764	32834.5	20	28129.6	20	3569.86	0.7	2363.4	0.1955	21843.6	8.5	6578.4	1.0117	34728.8	20	995	1.5082	37941.4	31	2543.3	0.8296	811.7	1.041
ORF1ab	3030	9	MFTPLIQPI	4269.27	9	327.37	3	30406.6	33	842.31	1	20951.5	11	5750.27	8.5	8646.6	6.9758	20273.8	15	11418.7	16	5708.61	5.5	19221.3	14	23816	14.2895	25604.7	13	15209.4	3.5	7129.08	1.6	9696.1	2.2978	13543.5	5	9677.4	1.803	3523.7	3	1528.2	1.922	3971.38	1.3	6369.7	2.0556	1070.2	1.3054
ORF1ab	3031	10	FTPLIQPIGA	3943.72	8.5	1717.54	7	32041.7	38	39244.1	44	21593.6	12	29879.2	49	23166.4	19.4143	21381.6	17	30770.3	50	11234.8	9	39750.1	47	28633.8	21.8719	47244.1	90	37270.9	80	10716.1	3	28374.7	22.449	11.25	0.04	27704.3	13.5251	48038.4	80	20543.4	14.7549	46433.2	80	23522.1	11.3741	11571.7	11.5902
ORF1ab	3032	9	TPLIQPIGA	28007.2	42	26178.1	44	36202.1	55	46140.3	90	30844.6	37	38038.4	80	36620.1	51.0489	10382.9	7.5	36754.7	75	4317.54	4.5	42349.2	60	30297.9	25.4844	45758.4	70	34781.4	60	10893.4	3	35396.5	39.34	94.32	0.3	34623.4	24.7821	44746.9	47	25787.4	19.9809	44386.7	60	32852.6	22.8927	27101.8	34.8782
ORF1ab	3032	10	TPLIQPIGAL	4183.31	8.5	3365.3	10	34318.7	45	38031	40	12157.6	4.5	28156.7	45	31682.8	35.3596	47.62	0.25	817.99	3	3046.37	3.5	35540	34	31418.9	28.3618	42650.9	45	28368	21	8935.13	2.5	29307.7	24.2443	3004.28	1.8	15559.1	3.9834	30566.9	16	5992.2	4.7364	38757.1	33	19756.7	8.3807	8061.9	8.0324
ORF1ab	3036	10	QPIGALDISA	11813.1	17	7466.89	17	37233.8	60	46270.8	90	27716.6	25	36874.2	75	36226.4	49.5492	2481.1	3	18378.9	25	5604.75	5	38500.5	42	30020.5	24.8146	42156.8	42	37392.8	80	25373.6	16	36433.9	42.6464	263.96	0.5	41091.2	45.3935	48153.9	85	28466.4	23.2273	48340.3	99	36108.2	29.317	26791.3	34.2633
ORF1ab	3039	9	GALDISASI	663.8	3.5	111.02	1.5	22260	19	28335.5	21	21439.3	12	19234.2	26	33044.4	39.0155	12032.1	8.5	6403.05	10	10551.3	8.5	17608.1	12	22165.8	12.5108	30425	17	4819.18	0.6	7008.32	1.5	5334.2	0.7785	33873	18	6826.1	1.0614	27.72	0.2	96.5	0.3551	34452.2	23	1334.7	0.4513	529.9	0.7251
ORF1ab	3047	9	IVAGGIVAI	163.61	1.5	14.31	0.25	17748.5	14	13170.2	8	10604.3	3.5	21616.8	30	21372.1	17.1233	2213.47	3	1264.89	4	2673.07	3.5	30080	24	28956	22.5406	43880.6	55	12811.9	2.5	15242	5	11532.6	3.1687	31413.5	15	3440.7	0.3739	947.27	1.4	30.5	0.1368	27813.3	14	633.5	0.2151	131.2	0.1693
ORF1ab	3053	10	VAIVVTCLAY	12435.2	18	9146.01	19	1374.37	3	37845.1	40	9416.73	3	6526.29	9.5	17317.3	12.9933	25217.9	22	84.58	0.7	135.24	0.6	44773.1	80	31371.4	28.2361	14078	7	1099.33	0.12	18902.5	7.5	19191.2	9.2117	19420.8	7.5	31108.8	18.1688	38177.4	26	8540	6.2679	43685.9	55	21770.5	9.8536	1325.8	1.585
ORF1ab	3054	9	AIVVTCLAY	11426.7	17	5908.89	14	1065.99	3	42044.2	60	3972.62	1.3	14352.7	19	26379.7	24.2682	20531.4	16	49.46	0.5	291.78	0.9	44178.3	75	35435.2	41.687	9351.65	5	8739.12	1.2	26121	17	34730.7	37.3865	42718.3	39	33840.1	23.139	28150.3	14	18463.8	12.9574	25015.4	12	30358.9	18.9615	4142.8	4.3077
ORF1ab	3055	9	IVVTCLAYY	7960.22	13	861.8	5	260.48	1.3	33168	29	574.1	0.4	2316.93	5	7221.9	6.1781	25505.5	23	459.93	2.5	254.48	0.8	45368.5	85	38724	57.2345	22937.7	11	11179.1	1.8	28068.2	21	27968.1	21.6993	39174.9	27	26437.2	12.0315	35408	21	9301.5	6.7224	27424.8	14	23210.3	11.082	648.1	0.8653
ORF1ab	3057	10	VTCLAYYFMR	13967	20	13865.8	25	37.41	0.25	17033.9	11	23719.6	16	18.06	0.2	59.4	0.2276	38769.7	75	26296.2	39	35781.2	50	37575.3	39	37709.8	51.9934	40544.1	36	36603.5	75	35289.8	55	36304.5	42.2294	43509.4	44	42003.8	49.868	45318.5	50	42831.7	58.6136	45035.9	65	39931.1	40.2461	31743.2	45.1788
ORF1ab	3058	9	TCLAYYFMR	18370.8	25	29426.5	50	5041.37	6	16636.3	10	29230.8	30	48.75	0.5	180.7	0.5981	33840.1	47	37548.1	75	31269.4	36	32995.1	29	39518.1	61.5704	36359.5	25	34514.2	55	31381.6	32	44341.6	79.5679	40851.9	32	45709.5	74.9253	29936.8	16	45608.2	74.6626	27243.6	14	43763	57.8809	39880.6	70.5679
ORF1ab	3059	10	CLAYYFMRFR	8131.19	13	9393.93	19	305.53	1.4	5223.44	4	12326.6	4.5	25.24	0.3	44	0.1651	35406.4	55	4205.64	7.5	34080.4	44	42713.7	65	34617	38.5388	26047.6	13	32236.1	39	27950.9	21	31899.2	29.9064	36903.3	23	38805.4	36.3289	42451.5	36	37408.6	39.6073	39619.1	36	39213.9	37.7986	18308.9	19.9014
ORF1ab	3060	9	LAYYFMRFR	17309.4	24	10467.9	21	262.62	1.3	39642.7	46	19799.9	10	5.93	0.03	11.6	0.0185	28696.1	30	26095.6	38	15500.6	13	37316.9	39	31153.5	27.6667	41733.8	40	24795.5	12	14322	4.5	29571.4	24.7684	28074.9	12	32189	19.9797	2301.22	2.5	21504.3	15.6237	34724.3	23	26419.4	14.2173	4685.4	4.834
ORF1ab	3060	10	LAYYFMRFRR	18913.5	26	14319.5	26	199.5	1.1	8577.99	5.5	26089.9	21	10.22	0.1	13.6	0.0261	35300.9	55	32090.6	55	31622.9	37	40514.7	50	29963.7	24.6903	44013.7	55	33454.2	47	24180.1	14	33843.4	34.894	23711.7	9.5	38813.8	36.3582	42222	36	35651.7	35.4415	39240.7	35	35776.1	28.5591	16278	17.1366
ORF1ab	3061	9	AYYFMRFRR	29360.1	45	25125	42	377.42	1.5	5019.98	3.5	25737.8	20	3.5	0.01	18.7	0.0591	26395.1	25	34128	65	36882.5	55	28250.1	22	29584.6	23.8623	40882	37	29303.9	24	33837.9	43	39891.4	55.767	43651.9	44	38121.2	34.0621	37494.1	24	42856.7	58.7282	8229.07	3	39763.8	39.6617	27586.4	35.8728
ORF1ab	3062	9	YYFMRFRRA	12824.4	18	4941.62	13	33372.5	42	1870.65	1.7	28001.5	26	8511.98	12	4576.7	4.6639	24818.9	22	18722.1	25	30311	34	22520.2	16	20731.6	11.1034	42310.3	43	29103.9	23	24081.4	13	19308	9.3325	7564.07	3.5	20964.4	7.1893	24121.8	12	14714.5	10.1545	2277.05	0.8	24643.6	12.4123	3990.2	4.1623
ORF1ab	3062	10	YYFMRFRRAF	19406.5	27	8683.79	18	31804.1	37	23.33	0.03	19504.3	9.5	4481.02	7.5	5535.5	5.2456	6777.73	5.5	535.06	2.5	9539.79	8	20221.2	14	24959.2	15.732	23355.4	12	16327.6	4	27275.4	19	18411.4	8.3998	29374.7	13	11246.1	2.3346	37083.4	24	9862.4	7.0544	264.72	0.09	22405.9	10.3908	1505.8	1.7628
ORF1ab	3063	9	YFMRFRRAF	24465.1	35	9392.61	19	24254.8	22	193.05	0.4	11007.8	4	2148.33	5	3753.4	4.1538	1737.17	2.5	456.55	2.5	568.44	1.3	15828.9	11	24445	15.0572	12772.6	6.5	7479.67	1	26562.5	18	22200.1	12.7221	39509.9	28	4305.7	0.5274	2789.43	2.5	2468.6	2.5859	46.26	0.01	11729.9	3.9955	496.8	0.6857
ORF1ab	3066	9	RFRRAFGEY	34108.8	60	32422.5	60	18680.2	15	11718.2	7	14541.7	5.5	1392.41	4	8842.3	7.0996	13697.7	9.5	362.13	1.8	13148.7	11	41441.3	55	32625.6	31.7952	31308	18	14866.4	3	34199.7	45	32890	32.3763	46901.3	80	24941.6	10.4654	33869.4	19	29414.8	24.5369	5146.53	1.6	37502.2	32.8279	5526.2	5.6278
ORF1ab	3069	9	RAFGEYSHV	2624.95	7	136.77	1.7	17974.6	15	15946	9.5	22534.5	14	6750.65	9.5	21399.2	17.1556	18492.2	14	3853.91	7.5	22447.9	20	12545.6	9	18441.7	9.1867	39333.8	32	19666.9	6	10735	3	1223.9	0.0582	30941.2	15	6890.6	1.0741	239.31	0.7	92.8	0.3461	29712.2	16	1608.1	0.5389	280.2	0.407
ORF1ab	3069	10	RAFGEYSHVV	1755.08	5.5	587.35	4	17859.8	14	3140.69	2.5	29406.8	31	10852.7	14	28968.5	29.101	9774.04	7	2602.61	6	25287.8	24	17696.3	13	18876.7	9.505	35318.4	23	17266.2	4.5	17459	6	2653	0.233	24647.6	10	9815.9	1.846	13724.9	6.5	1083.9	1.5848	34442.9	23	4428.2	1.4363	1510.1	1.7673
ORF1ab	3071	10	FGEYSHVVAF	17864.3	24	2982.77	9.5	32337	39	19111.8	12	16433.6	6.5	26817.7	41	25930.9	23.5415	25321.2	23	49.13	0.5	405.75	1.1	93.96	0.3	640.3	0.4486	148.39	0.25	2884.92	0.3	17368.5	6	4694.8	0.6194	12409.2	5	8291.9	1.4155	26070.4	13	372.3	0.8208	3663.06	1.2	3065	0.9974	223	0.323
ORF1ab	3072	9	GEYSHVVAF	22798.2	32	4485.97	12	27195.8	26	22300.5	15	17251.1	7.5	25833.7	39	34668	44.0113	19519.1	15	80.94	0.7	4702.41	4.5	26.1	0.05	137	0.0766	30.61	0.04	11480.4	1.8	23075.4	12	5269.6	0.7597	38930.7	27	23983.9	9.5597	15063.3	7	6600.8	5.0991	765.77	0.25	14322.3	5.1928	2996.3	3.2036
ORF1ab	3072	10	GEYSHVVAFN	29246.6	45	16681.9	29	37812.7	65	22205.1	15	28968.5	29	13379.4	17	24105.9	20.7251	35786.2	55	2801.07	6	31582.5	37	265.65	0.7	2337.3	1.2665	150.85	0.25	27248.3	17	36091.4	60	22740.5	13.42	42311.7	38	43064.5	55.8667	46325.4	60	36889.3	38.3298	21192.3	9	40290	41.5466	28320.8	37.3818
ORF1ab	3076	9	HVVAFNTLL	1261.12	4.5	169.98	1.9	14302.7	12	21690.5	14	1148.3	0.6	4380.26	7.5	6786	5.9286	7563.82	5.5	5760.17	9.5	1486.84	2.5	22810.5	16	26174.2	17.5471	32144.5	19	31754.2	36	21142.8	9.5	17705.7	7.731	38848.7	26	5941	0.8628	1291.27	1.6	125.8	0.4194	16289.7	6	1557.2	0.5236	320.2	0.4586
ORF1ab	3076	10	HVVAFNTLLF	10850.1	16	3613.58	11	8327.69	7.5	2062.06	1.9	171.44	0.17	10287.4	14	13189.9	9.8737	9842.7	7	407.61	1.9	1626.34	2.5	38433.9	42	33572	34.8689	19494.9	9.5	26777.4	16	27893.5	21	17890.2	7.9051	42216.1	37	17930.3	5.2188	39758.2	29	4733.4	3.984	35783.9	26	12466.5	4.3093	1286.9	1.5419
ORF1ab	3077	9	VVAFNTLLF	11301.5	17	2489.35	8.5	3394.74	5	204.4	0.4	4517.19	1.4	16190.2	21	18492.6	14.0598	5343.42	4.5	568.55	2.5	322.45	0.9	41768.6	60	34910.8	39.6471	32328.6	19	13398.4	2.5	16010.3	5.5	11930.2	3.3887	44150.6	48	3366.1	0.3616	16905.8	8	307.6	0.7339	18860.2	7.5	1947.1	0.6383	335.8	0.4771
ORF1ab	3078	9	VAFNTLLFL	318.8	2.5	97.96	1.4	4713.16	5.5	11688.8	7	17558.2	7.5	5940.75	9	15719.2	11.7234	10997.8	7.5	4532.91	8	3379.56	4	12570.8	9	20560.7	10.9446	31379.2	18	5767.4	0.7	3353.01	0.7	1927.3	0.1352	35032.2	20	1803.5	0.132	143.29	0.6	15.6	0.0638	17154.1	6.5	210.6	0.0725	96.8	0.1173
ORF1ab	3082	10	TLLFLMSFTV	21.76	0.3	76.44	1.2	14255.2	12	6364.23	4.5	19570.1	9.5	4280.14	7.5	12036.4	9.1096	28543.5	30	10693.8	15	32435.2	39	3777.74	4	19483	9.9917	38285.3	29	31053.9	32	21122.2	9.5	10820.5	2.8093	7100.98	3.5	30504.8	17.2379	46874.9	65	28489.8	23.2591	42443.3	48	23655.5	11.498	17052.9	18.1564
ORF1ab	3083	9	LLFLMSFTV	7.19	0.07	25.31	0.5	12682.7	11	3762.56	3	20382	11	5632.96	8.5	10261.5	7.9621	19153.6	14	2504.02	5.5	7271.95	6.5	583.76	1.3	11487.7	5.1313	35904.1	24	24265.8	11	7652.15	1.7	3397.9	0.3527	434.99	0.7	15294.2	3.8785	21190.9	10	6421.8	4.9882	18518	7	5259.7	1.6795	3946.8	4.1199
ORF1ab	3083	10	LLFLMSFTVL	55.01	0.7	370.71	3	24217.2	21	3818.59	3	22401.1	13	6486.16	9.5	17347.5	13.02	18876.9	14	51.13	0.5	18102	15	2018.2	3	18833.9	9.4735	38349.2	29	27670.2	18	20397	8.5	8807.2	1.9126	7499.53	3.5	14257.5	3.4533	40288.7	30	4900.7	4.0868	32578.3	20	11517.7	3.9178	4855.3	4.996
ORF1ab	3084	9	LFLMSFTVL	6519.93	12	1149.76	5.5	27160	26	1531.95	1.5	22894.6	14	4300.38	7.5	17498.5	13.1595	16317.4	12	4582.81	8	7367.94	6.5	9549.09	7.5	22315	12.6651	36442.6	25	22333.6	8.5	10657	3	14347.4	4.9505	33379.3	17	8752.7	1.5528	5222.2	3.5	1871.6	2.1869	13756.4	5	6666.8	2.166	3101.6	3.3073
ORF1ab	3085	9	FLMSFTVLC	23.05	0.3	79.32	1.2	11939.4	10	13287.4	8	11658.9	4	10351.7	14	22618.8	18.6686	23539.6	20	7350.11	11	5376.89	5	26344.1	20	25482.3	16.4904	32908.5	20	20426.2	6.5	20736.6	9	25010	16.7084	12607.2	5	18205.2	5.3747	20312.2	9.5	8507.3	6.2483	7689.74	2.5	8684.9	2.8609	6869.7	6.886
ORF1ab	3085	10	FLMSFTVLCL	5.3	0.04	48.52	0.9	14569.1	12	8007.48	5	12012.7	4	6588.29	9.5	11080.7	8.4872	13549.3	9.5	249.84	1.5	11195	9	19924.1	14	19911.6	10.376	32218.6	19	20822.2	7	23953.3	13	12406.2	3.6666	28109.5	12	8325.3	1.4268	23795.4	12	1390	1.823	11949.5	4	2469.1	0.804	998.4	1.2357
ORF1ab	3088	10	SFTVLCLTPV	177.07	1.5	16.84	0.4	18380.1	15	15082.9	9	18031.1	8	5900.65	9	9027.6	7.2204	18732	14	17030.6	23	35864.9	50	16356.6	12	22335.2	12.686	37424.4	27	11255.3	1.8	26374.6	17	17458	7.4948	1818.11	1.4	26886	12.5471	43583.9	41	7729.6	5.7789	44529.1	60	14153.3	5.1048	3374.2	3.5687
ORF1ab	3089	9	FTVLCLTPV	34.4	0.5	2.83	0.01	19335.8	16	33413.3	29	5564.81	1.7	9078.58	12	3418.8	3.9374	10794.7	7.5	8401.72	13	7364.27	6.5	4549.51	4.5	16502.4	7.8331	43907.2	55	1832.76	0.17	11806.2	3.5	10967.8	2.8776	62.29	0.2	9109	1.6485	7783.24	4.5	117.7	0.4006	30443.5	17	556.9	0.1902	109.2	0.1337
ORF1ab	3089	10	FTVLCLTPVY	437.69	2.5	34.85	0.7	4225.7	5.5	34226	31	179.79	0.17	7888.12	11	8356.9	6.82	28904.6	31	55.82	0.5	50.11	0.3	22003.3	16	26628.9	18.2516	31190	18	1633.66	0.17	23303.7	12	19669.7	9.7213	1814.41	1.4	25120.9	10.6435	43114.9	39	5104.4	4.2105	34433.6	23	14115.1	5.0847	396.2	0.5584
ORF1ab	3090	9	TVLCLTPVY	21575.2	30	5519.54	14	697.69	2.5	28270.6	21	1901.73	0.8	9342.14	13	12372.6	9.3258	20956.3	16	234.09	1.4	13.78	0.08	41614.3	55	31198.4	27.783	18773.5	9	9876.73	1.4	19636.5	8	25362.4	17.2605	39021.4	27	24092.3	9.6569	42523.7	37	6518.2	5.0476	19940.3	8	18435.7	7.5156	1132.1	1.3689
ORF1ab	3094	10	LTPVYSFLPG	20579.5	28	5149.7	13	26717.8	25	25348.9	18	25483.4	19	23041.4	33	25432.1	22.7444	10116.6	7	1404.97	4	2271.93	3	43596.2	70	31829.2	29.4701	44366.1	60	36382	75	16398.1	5.5	27279	20.4374	125.56	0.4	33073.4	21.6271	47025.3	65	24052.5	18.0838	47170.5	90	30971.4	19.8696	16881.3	17.9258
ORF1ab	3095	9	TPVYSFLPG	29343.2	45	20379.6	35	34885.5	47	40337.1	49	24769	18	36603.9	75	31786.5	35.6181	4061.77	4	23003.3	32	100.17	0.5	39566.4	46	26072.4	17.393	39898.3	33	31088.6	32	13328.3	4	32300.7	30.9019	315.42	0.6	32974.4	21.4452	22154.5	11	14566.8	10.0466	43670.3	55	28102.5	16.0343	17086	18.2016
ORF1ab	3095	10	TPVYSFLPGV	120.07	1.2	14.67	0.3	10969.1	9	37002.8	37	10698.9	3.5	15229.5	20	9724.1	7.6518	360.15	1	22030.9	31	7878.14	6.5	34781.1	32	22189.3	12.5352	39981.7	34	34184.9	55	2719.54	0.6	11566.1	3.1875	105.28	0.3	22157.8	8.0752	46460.9	60	8016.1	5.9485	45694.1	70	14899.1	5.4856	6802.5	6.8193
ORF1ab	3097	9	VYSFLPGVY	31103	50	29148.3	49	13554.9	11	1789.55	1.7	20903.3	11	14346	19	16232.8	12.1218	28358.8	29	4380.07	8	2475.12	3	44543.1	75	39611.4	62.0995	32823.8	20	13922.2	3	27062	19	31917.1	29.948	45336.6	60	22534.1	8.3647	42403.3	36	17459.9	12.1771	1313.9	0.5	25928.1	13.6966	1853.3	2.1091
ORF1ab	3098	10	YSFLPGVYSV	80.91	0.9	23.13	0.5	12806.8	11	3144.97	2.5	21287.2	12	9341.03	13	7678.3	6.4377	25082.9	22	1296.92	4	19822.6	17	3327.96	4	15664.5	7.2894	41189.6	38	6064.93	0.7	15749.5	5	3773.1	0.42	2131.77	1.5	6289.7	0.9461	7276.76	4.5	284.8	0.7004	7049	2.5	1206	0.404	315.5	0.4529
ORF1ab	3099	9	SFLPGVYSV	242.92	1.8	85.58	1.3	17397.7	14	1410.34	1.4	26911	23	3856.87	7	6156.1	5.5846	22065.5	18	17028.4	23	21414	19	8549.55	7	19256.5	9.8116	35052	23	19755.2	6	19076.5	7.5	13168.5	4.1437	25607.2	11	10494.5	2.077	17182.9	8	5942.4	4.706	2166.96	0.7	7636.4	2.4946	4337.7	4.4858
ORF1ab	3099	10	SFLPGVYSVI	313.61	2.5	1286.73	6	27657.9	27	254.07	0.5	14238.3	5.5	6825.71	10	19438.2	15.0428	29291.5	32	9714.99	14	35511.2	49	20446.7	14	27167.6	19.1356	30455.7	17	27128.5	17	24439.7	14	12581.3	3.7729	35362.4	20	12705.2	2.8434	38061.9	25	13449.5	9.3323	16265.9	6	17336.6	6.8322	6638.2	6.6536
ORF1ab	3100	9	FLPGVYSVI	43.7	0.6	81.19	1.2	30328.4	33	1505.1	1.5	3380.44	1.1	27053.2	42	24985.4	22.025	21362.4	17	3754.43	7	17700.9	15	29559.6	24	27651	19.9758	45897.8	75	13542.1	2.5	11941.8	3.5	10027.6	2.4378	22645.5	9	1127	0.0497	1609.9	1.8	470.8	0.9683	9753.02	3.5	1495.2	0.5043	263.9	0.3846
ORF1ab	3100	10	FLPGVYSVIY	929.47	4	2087.24	7.5	16426	13	10497.3	6.5	187.11	0.17	19883.2	27	20372.1	16.0281	20100.2	15	168.82	1.2	92.37	0.5	42280.1	60	32731.3	32.1237	39354.2	32	18646.1	5	16298.5	5.5	26642.2	19.3371	5055.85	2.5	15978.3	4.1895	37237.4	24	12889.2	8.9566	20559.2	8.5	18558	7.5936	1683.8	1.9331
ORF1ab	3101	9	LPGVYSVIY	26060.3	38	30988.2	55	25740	24	39652.5	46	22711.5	14	30562.6	55	31952	36.0309	9425.39	6.5	7052.81	11	13.23	0.08	45961.4	90	34351.4	37.5677	34395.6	22	27498.5	18	7067.02	1.5	28800.7	23.2402	5068.66	2.5	30170.6	16.7508	39594.2	28	16033.7	11.0848	32448.1	20	23278	11.1457	8887.8	8.8221
ORF1ab	3103	9	GVYSVIYLY	6191.5	11	3362.06	10	13.37	0.05	23923	16	293.24	0.25	1036.53	3.5	6553.2	5.8053	25648.5	23	792.38	3	1127.66	1.8	38936.6	44	29476.9	23.636	8915.81	5	20863.5	7	28098.3	21	23578.4	14.5573	37211.2	23	31268	18.4369	28440.8	14	21482	15.6037	4992.41	1.6	24789.4	12.5475	1682.9	1.9322
ORF1ab	3104	9	VYSVIYLYL	9059.24	14	5736.6	14	16108.3	13	93.28	0.17	22118.6	13	3205.09	6	11064.7	8.4771	26329.2	25	23449.6	33	26656.9	26	17727.5	13	33456	34.4653	29330.2	16	23324.1	9.5	18324.5	7	22393.1	12.9586	43517.9	44	15317.6	3.8878	8295.31	4.5	12244.3	8.5446	1338.98	0.5	11249.6	3.8176	6481.4	6.4928
ORF1ab	3105	10	YSVIYLYLTF	3791.01	8.5	1042.18	5.5	13953.7	11	277.37	0.5	188.91	0.17	9980.07	13	15484.7	11.5436	19975.7	15	25.36	0.25	693.45	1.4	21184.5	15	28081.2	20.7845	11739.9	6	3017.12	0.3	21234.7	9.5	9748	2.3201	19567.5	7.5	20238.7	6.6775	25757.5	13	2662.4	2.717	16728.5	6.5	7780.6	2.547	719.1	0.9477
ORF1ab	3106	9	SVIYLYLTF	6198.21	11	869.46	5	4228.36	5.5	218.37	0.4	70.51	0.09	8830.18	12	10750.2	8.2771	8255.56	6	37.97	0.4	157.85	0.6	19180.8	14	23818.9	14.2929	3047.56	2.5	13271.7	2.5	18314.4	7	12554.5	3.7568	33537.2	18	13838.4	3.284	13284.2	6.5	1238.5	1.7129	7173.57	2.5	7010.3	2.2875	751	0.9822
ORF1ab	3106	10	SVIYLYLTFY	8233.26	13	3678.59	11	42.76	0.3	2485.91	2.5	23.02	0.04	3694.71	6.5	5144	5.0189	27051.8	26	77.7	0.7	2374.6	3	37261.2	38	33131.4	33.3927	4832.86	3	26097.3	15	30616.9	29	26805	19.6146	39634.9	28	34093.3	23.6682	44933.2	48	24726.1	18.8022	38066.4	31	32842	22.8751	4385.6	4.5332
ORF1ab	3107	10	VIYLYLTFYL	52.77	0.7	185.15	2	2867.49	4.5	170.44	0.4	15401.6	6	1814.19	4.5	4601.6	4.6804	20549.8	16	7423.56	12	25720	25	13152.4	9.5	28631	21.8663	30392.1	17	27258.6	17	23167.7	12	16246.2	6.4263	32368.9	16	17446.5	4.9453	41907.5	35	14106.4	9.7552	17786.7	7	17351.3	6.8407	9098.7	9.0273
ORF1ab	3108	9	IYLYLTFYL	1065.41	4.5	607.53	4	17130.2	14	47.7	0.09	22335.2	13	545.84	2.5	2398.1	3.2385	23722.4	20	24144	34	12157.9	9.5	5778.96	5.5	23393.4	13.803	26410.6	14	22734.1	9	16612.4	5.5	16524.5	6.6634	34376.3	19	14418.3	3.5182	15331.3	7.5	9415.5	6.7899	616.45	0.2	6786	2.2089	5378.9	5.4934
ORF1ab	3111	10	YLTFYLTNDV	12.87	0.17	54.86	1	25214.1	23	27984.5	21	18758.4	8.5	20338	28	17245.1	12.937	31156.2	37	9122.98	13	28640.9	30	23063.4	17	24038.4	14.5612	41043.3	37	17433.7	4.5	24035.3	13	16425.4	6.5766	7429.18	3.5	22269.6	8.1617	43704.3	41	10828.5	7.6611	41533.3	43	17537	6.9476	3409.2	3.604
ORF1ab	3113	10	TFYLTNDVSF	21337	29	10940.1	21	26040	24	210.07	0.4	20890.6	11	16918.4	22	16516.8	12.3555	33018.3	44	1259.81	4	11311.2	9	29942	24	31901.9	29.6734	32119.8	19	19233.2	5.5	29330.5	25	19551.3	9.5895	41670.2	35	18774.9	5.7159	41174.5	32	12103	8.4544	1881.06	0.6	21199.8	9.4091	5455.7	5.5638
ORF1ab	3114	9	FYLTNDVSF	22320.8	31	2212.56	8	30087.8	32	71.94	0.15	19140.2	9	23473.5	34	19420.7	15.024	26708	25	3847.29	7.5	239.56	0.8	28442.7	22	31234.2	27.8758	38036.8	29	5222.82	0.6	16529.7	5.5	19037.9	9.0521	34498.1	19	7075.9	1.1136	2044.02	2	1215.3	1.6949	43	0.01	4289.9	1.3895	944.3	1.1784
ORF1ab	3114	10	FYLTNDVSFL	55.69	0.7	244.32	2.5	34684.1	47	472.12	0.7	15971	6.5	11992.5	16	14185.5	10.5816	34152.3	48	12477.4	17	13081.3	11	28824	23	31051.9	27.4024	42948.2	46	21391.1	7.5	26866.8	18	22554.8	13.1718	40376	31	10703.4	2.1504	24756.7	12	3958.4	3.518	2060.32	0.7	7991	2.6232	2132.1	2.3811
ORF1ab	3115	9	YLTNDVSFL	7.42	0.07	29.58	0.6	27273.3	26	16954.7	11	6789.48	2.5	21651.4	30	24051.7	20.6493	16742.8	12	3722.52	7	7885.47	6.5	24730.7	18	32534.3	31.5146	41547.3	40	16163.4	4	26120.1	17	24715.7	16.246	43605.1	44	2643.4	0.2467	91.66	0.4	190	0.545	1910.14	0.6	883.9	0.2944	178.2	0.2425
ORF1ab	3115	10	YLTNDVSFLA	14.81	0.2	44.74	0.8	7382.15	7	24855.4	17	15795.5	6.5	14015.9	18	11357.6	8.6706	34483.6	50	7792.77	12	26090.8	25	34044.6	31	23635.3	14.0668	42211.1	43	29355.6	24	34465.3	46	27304.7	20.4828	3956.8	2.5	24086.1	9.6513	24415.9	12	13682.5	9.486	28402.4	15	13494.9	4.7792	4254.7	4.4109
ORF1ab	3121	9	SFLAHIQWM	9016.7	14	2505.54	8.5	24850	22	6111.11	4	9839.83	3.5	3544.12	6.5	11293	8.628	19546.4	15	14150	19	9915.59	8	34683.4	32	31826.1	29.4615	10476.5	5.5	21187.7	7	26034.1	17	26239.9	18.6648	46582.7	75	12564.3	2.794	20896	10	8132	6.0169	2307.65	0.8	16434.1	6.3055	4156.8	4.3207
ORF1ab	3121	10	SFLAHIQWMV	5.71	0.04	68.19	1.1	23502	21	3720.02	3	25795.5	20	3113.93	6	5928.6	5.4577	33522.7	46	28100.4	43	35545	49	24477	18	25365.4	16.3097	24697	13	31471.3	34	26305.6	17	21748.8	12.1611	14261.9	5.5	27124.7	12.8178	41964.7	35	29037.2	23.9966	24185	11	22522.6	10.4911	12706.2	12.8069
ORF1ab	3122	9	FLAHIQWMV	2.45	0.01	4.74	0.04	23899.4	21	12117.9	7.5	9540.83	3	11006.5	15	2982.1	3.6452	26697	25	17180.3	23	12614.1	10	20550.1	15	17481.5	8.5076	44318.1	60	21547.9	7.5	13322.5	4	15443.4	5.7716	1595.06	1.3	11859	2.5383	3460.45	3	3537.6	3.2672	10526	3.5	991.9	0.3327	631.5	0.8449
ORF1ab	3122	10	FLAHIQWMVM	10.09	0.12	161.52	1.9	26790.2	26	16621.2	10	3933.87	1.3	7728.78	11	10339.5	8.007	6833.62	5.5	253.7	1.5	1372.97	2	29467	23	21891.9	12.2249	44418.4	60	5639.48	0.7	12097.6	3.5	15383.7	5.7221	13252	5	9338.1	1.7132	10311.2	5.5	400.5	0.8604	16236.4	6	3087	1.0048	271.3	0.3948
ORF1ab	3123	9	LAHIQWMVM	13452.2	19	10130	20	23180.5	20	24053.5	16	14559.3	5.5	11486	15	24931.9	21.9436	1840.43	2.5	798.61	3	96.86	0.5	26337.2	20	23662.7	14.1006	43238.2	48	7534.82	1	4662.84	1	7075.1	1.2809	25275	11	5450.3	0.753	188.2	0.6	55.4	0.2311	17587	6.5	1286.4	0.4341	154.2	0.2057
ORF1ab	3126	10	IQWMVMFTPL	153.03	1.4	17.7	0.4	21701.8	18	288.99	0.5	24018.4	16	1742.17	4.5	10047.4	7.8404	15708.3	11	14.11	0.1	19643.3	17	342.94	0.9	2147.9	1.1861	14626	7	24114.8	11	18391.1	7	2752.1	0.2448	24522.9	10	20058	6.5475	40848.8	32	4750.9	3.9936	28800.3	15	11198.5	3.7982	5928.6	5.9781
ORF1ab	3127	9	QWMVMFTPL	5546.6	11	283.21	3	26976.9	26	169.02	0.4	19572.4	9.5	6080.24	9	3196.4	3.7936	11654.6	8	1099.35	3.5	3280.7	3.5	680.77	1.4	13815	6.2476	7018.79	4	17284	4.5	15480.2	5	18287.5	8.2828	31140.8	15	20174.9	6.6317	2624.24	2.5	10550.8	7.4884	6463.25	2	18314.2	7.4391	10550.7	10.5171
ORF1ab	3127	10	QWMVMFTPLV	36.61	0.5	104.84	1.4	24933.5	22	833.69	1	22554.5	14	6706.02	9.5	7050.5	6.0763	27549.5	27	7359.34	11	28455.9	30	8140.17	6.5	17865	8.7763	13606.2	6.5	30901.8	31	19368.5	7.5	12926.6	3.9784	15743	6	32163.6	19.9375	41569.8	34	26800.3	21.1517	35188.4	24	29505.9	17.7868	17484.1	18.7393
ORF1ab	3128	9	WMVMFTPLV	6.06	0.05	7.1	0.1	23253.1	20	10602.5	6.5	12983.6	4.5	9586.77	13	12278.7	9.266	24077.7	21	4215.61	7.5	5815.91	5.5	14154.1	10	11651.8	5.2089	31047.9	18	24267.4	11	11158.4	3	4492.7	0.5745	18845.5	7	14225.2	3.4404	28190.2	14	2767.5	2.7842	30491.9	17	5699.9	1.8239	2454.3	2.6882
ORF1ab	3129	10	MVMFTPLVPF	1102.84	4.5	99.84	1.4	2140.32	4	966.45	1.1	2203.73	0.8	2459.93	5.5	3327	3.8792	1555.28	2.5	4.32	0.01	89.02	0.4	24012.4	17	17322.2	8.3968	21536.7	11	2063.55	0.2	15659.2	5	4639.3	0.6069	9270.54	4	8000.1	1.3417	30194.1	16	279.7	0.6933	14608	5.5	3167	1.0327	183.9	0.2506
ORF1ab	3130	9	VMFTPLVPF	1032.68	4	149.3	1.8	3468.51	5	1007.85	1.2	18847.7	9	2241.6	5	13362.1	9.9897	15595.5	11	7.21	0.02	1117	1.8	16085.5	11	17204.3	8.3143	30004	17	212.37	0.02	17052.7	6	3782.9	0.422	29514.2	14	4779	0.6199	2200.72	2.5	225.7	0.6078	589.17	0.2	2977.9	0.9707	500	0.6895
ORF1ab	3130	10	VMFTPLVPFW	3025.03	7.5	2583.2	8.5	12932.2	11	2220.65	1.9	27299.6	24	7053.12	10	16467.4	12.3151	31380.5	38	87.81	0.8	23495.1	22	34437.7	32	30922.2	27.0639	9864.02	5	3919.13	0.4	24812.2	15	5622.4	0.8569	35623.2	20	26425.7	12.0182	36901.7	23	11672.4	8.182	17434	6.5	24712.2	12.4761	7312	7.3124
ORF1ab	3132	10	FTPLVPFWIT	2907.16	7	525.43	4	27730.1	27	13314.9	8	22980.7	14	17064.3	22	15338.4	11.43	17439.3	13	33319.8	60	11199.7	9	36465.1	36	25025.7	15.8183	45127.6	65	32192.5	38	11223.2	3	25969.1	18.2196	11.17	0.04	29630.4	15.9886	46185.7	60	27025.4	21.4414	36800.8	28	23947.1	11.7662	19186.6	21.0958
ORF1ab	3133	9	TPLVPFWIT	23316.8	33	14451.8	26	32747.2	40	36022.8	35	31612.6	40	28465.8	45	27700.1	26.5819	8659.12	6.5	36968.4	75	4172.01	4.5	33836.4	30	23886.8	14.3761	41914.3	41	31743.9	36	11714.3	3	33018.3	32.6966	77.66	0.25	39188.1	37.6727	40820.1	31	33594.2	31.2978	40358.1	39	34195.6	25.3467	33599.3	49.9539
ORF1ab	3133	10	TPLVPFWITI	260.42	1.9	121.64	1.6	24648.9	22	7585.7	5	26184.9	21	14938.8	19	22040.7	17.9072	1243.22	1.9	11656.6	16	5438.15	5	31065.7	26	18441.3	9.1864	34725.8	22	33287.7	45	1021.31	0.2	6691.9	1.1584	529.41	0.7	19293	6.036	44817.2	47	12652.8	8.808	37350	29	18572.4	7.6028	15176.2	15.7363
ORF1ab	3135	10	LVPFWITIAY	9194.93	14	4392.27	12	413.86	1.6	28028.1	21	1056.86	0.5	5319.32	8.5	9595	7.5747	4576.77	4	148.3	1.1	3.85	0.01	43999	70	28509.8	21.626	26603.3	14	16603.9	4	10205.8	2.5	24812.7	16.399	134.6	0.4	24711.4	10.2349	46723	65	11693.6	8.1956	33468.3	21	19294.2	8.0607	1979.9	2.2373
ORF1ab	3136	9	VPFWITIAY	15306	21	12664.4	24	6803.44	7	35322.2	33	16688.9	7	15342.8	20	9838.5	7.7193	3004.22	3.5	5028.41	8.5	2.43	0.01	39608.8	46	25064.7	15.8688	14103.4	7	10675.9	1.6	4951.42	1	22251.5	12.7854	315.28	0.6	20427	6.8118	27869.7	14	3021.5	2.9366	21958.8	9.5	7453.7	2.436	1557	1.8139
ORF1ab	3136	10	VPFWITIAYI	2310.07	6.5	5182.29	13	27677	27	6569.86	4.5	25557.7	19	3470.42	6.5	13640.7	10.1932	380.7	1	19117.8	26	14.2	0.08	31649.6	27	20497.2	10.8897	26278.6	14	24927.1	12	342.43	0.07	4001.8	0.467	140.77	0.4	16014.9	4.2077	46703.3	65	5441.5	4.4047	40433.7	39	9782.4	3.2595	7226.7	7.2319
ORF1ab	3138	9	FWITIAYII	1816.51	5.5	778.27	4.5	29118.7	30	98.54	0.2	21123.8	12	13313.3	17	9482.8	7.5068	30812.3	36	13037.9	18	4729.7	4.5	5137.79	5	23272.7	13.6757	23506.5	12	21430.9	7.5	2686.47	0.6	14709.1	5.2092	4530.35	2.5	27565.6	13.3515	6023.6	4	12600.1	8.7744	2359.87	0.8	12087.3	4.1496	6440.8	6.4563
ORF1ab	3144	10	YIICISTKHF	5987.15	11	458.42	3.5	25380.7	23	3687.56	3	984.79	0.5	15188.2	20	16135.1	12.0404	28672.9	30	9.29	0.04	4012.41	4	39575.4	46	34191.2	36.9782	27072.3	14	11464.9	1.8	22491.4	11	19593.2	9.6363	35904.1	21	22871.8	8.6354	36938.9	24	4606.2	3.913	30787.3	18	16513.8	6.3517	1156.7	1.393
ORF1ab	3148	10	ISTKHFYWFF	17186.6	24	3071	9.5	9405.73	8.5	275.27	0.5	4767.16	1.5	952.66	3.5	8447.9	6.8696	39602.4	80	1566.17	4.5	15926.3	13	31628	27	35450.1	41.7452	20841.2	10	24574.6	12	32124.3	35	13159.1	4.1372	39468.1	28	27044.4	12.727	44530.6	45	21812.5	15.8975	29542.3	16	25444.2	13.1752	11583	11.6022
ORF1ab	3149	9	STKHFYWFF	14122.1	20	1189.55	5.5	2249.38	4	136.03	0.25	117.86	0.12	155.96	1.2	1623.2	2.6142	28037.5	28	1655.33	4.5	14121.1	11	22856.2	16	32519.1	31.468	9105.13	5	22821.4	9	27748.4	20	20171.6	10.2935	42281.9	37	27026.6	12.7068	30040.3	16	24264.5	18.312	2966.71	1	25891.9	13.658	8559.6	8.4966
ORF1ab	3152	9	HFYWFFSNY	18697.6	26	10346.4	20	1822.52	3.5	10315.5	6.5	2112.67	0.8	414.31	2.5	434.7	1.1292	31584.2	39	2517.88	5.5	235.65	0.8	34194.5	31	29945.6	24.6506	4145.55	3	26188.3	15	21034.9	9.5	23454.2	14.3843	35936.7	21	26374.9	11.9627	31198.7	17	17945.4	12.56	3777.49	1.2	28793.8	16.8637	2372.9	2.6083
ORF1ab	3152	10	HFYWFFSNYL	1959.44	6	1618.77	6.5	19445.8	16	1608.7	1.6	11935.2	4	214.47	1.4	984.9	1.9415	32910.6	43	15520.6	21	13739	11	16445.7	12	21479.9	11.815	15211	7.5	30323.8	28	20513	9	16562.5	6.6966	32548	16	16728.7	4.5619	30013	16	12629.8	8.7934	2188.9	0.7	16178.3	6.1559	5269.1	5.3932
ORF1ab	3153	9	FYWFFSNYL	617.37	3	489.12	3.5	24166.2	21	398.1	0.6	20317.3	11	975.04	3.5	1482	2.4787	24817	22	16395	22	2787.68	3.5	8372.41	7	21039.9	11.3996	31023	18	20099.7	6	7284.64	1.6	13585.7	4.4294	18227.6	7	8172.6	1.3827	159.96	0.6	2462	2.5813	48.88	0.01	3114.2	1.0144	1446.6	1.7009
ORF1ab	3153	10	FYWFFSNYLK	4042.96	8.5	4944.35	13	295.78	1.4	3218.89	2.5	28018.4	26	68.3	0.7	52.5	0.1957	37878.7	70	29252	46	25450	24	27939.1	21	24124.7	14.6659	39083.1	31	31073.8	32	22073.6	11	25533.3	17.5287	26355.8	11	30671.9	17.492	30239.9	16	26250.2	20.5113	2411.8	0.8	24682	12.4481	12258.8	12.3269
ORF1ab	3154	9	YWFFSNYLK	17742.3	24	11944.7	23	204.95	1.1	3812.44	3	25538.9	19	212.41	1.4	75.5	0.2956	31187.6	37	20110.2	27	15546.1	13	28803.1	23	25605.8	16.6806	35708.4	24	25668.8	14	27645.9	20	33437.9	33.8027	33612.7	18	33809.7	23.0753	16306.1	7.5	29523.2	24.6908	11030.1	4	26384	14.18	14605.7	15.0568
ORF1ab	3154	10	YWFFSNYLKR	23709.4	33	16870.3	29	4208.82	5.5	5411.09	4	27125	23	91.04	0.9	24.1	0.0862	40892.1	85	30020.5	48	33434.3	42	36540.5	36	34347.7	37.554	39913.8	34	33151.5	45	36381.2	60	40684.7	59.3189	41033.5	33	39826.2	40.0215	46551	60	40693.9	49.6593	31163	18	39647	39.26	26619.1	33.9245
ORF1ab	3155	9	WFFSNYLKR	26409.1	38	26470.6	44	8699.97	8	9994.98	6	20600.8	11	129.23	1.1	30.2	0.1081	32925.2	43	34708.9	65	25505.2	25	33758.5	30	34808.9	39.2518	39492	32	29054.8	23	28203.9	22	42180.5	66.807	45431.9	60	37507.5	32.1378	31640.7	17	37446.3	39.7019	13022.4	4.5	37961.9	34.0877	21468.3	24.6026
ORF1ab	3155	10	WFFSNYLKRR	31385.6	50	33903.4	60	17662.7	14	15358.2	9.5	27189.7	24	461.86	2.5	65.1	0.2531	41286	90	38325.1	80	39017.6	65	41783.9	60	38682.5	57.0117	42855.3	46	36778.9	75	37820.5	70	44547.9	80.869	45439.2	60	43602.8	59.2512	47726	75	44909.4	70.0771	38499.2	32	44612.1	63.3333	32555	47.2215
ORF1ab	3156	9	FFSNYLKRR	32380.1	55	29490.9	50	16171.5	13	29348	22	26678.8	22	209.93	1.4	83.3	0.3246	37807.4	70	38108	80	36004.1	55	44528.1	75	44236.7	88.8194	46150.3	75	28542.2	21	33813.7	43	46108.3	90.4642	41324.4	34	39572.4	39.0925	36534.2	23	43551.4	62.2275	12657	4.5	44001.3	59.2518	24259.7	29.4959
ORF1ab	3158	10	SNYLKRRVVF	30202.7	47	25919.1	44	32558.9	39	122.35	0.25	27982.1	26	8515.29	12	22099.9	17.9755	15166.2	11	1488.15	4	33093.1	41	27941.5	21	26219	17.6147	39609.2	33	30379.6	29	34692	48	19543.6	9.581	41569.3	35	22561.4	8.3856	47135.3	70	22596.1	16.6418	9393.22	3	30011.8	18.4798	11082.8	11.0585
ORF1ab	3159	9	NYLKRRVVF	33292	60	24499.5	41	31479.5	36	69.77	0.15	25982.3	20	8659.4	12	12793.9	9.601	17334.2	13	12817.6	18	13804.3	11	36066.4	35	38477.2	55.9046	40340.2	35	22133.9	8	25214.6	15	31472.7	28.9128	45144.7	55	18067	5.2967	31510.2	17	21272.9	15.4155	192.31	0.06	29429.1	17.6864	12490.4	12.5775
ORF1ab	3163	10	RRVVFNGVSF	24173	34	11809.7	22	20364.6	17	9145.51	5.5	18995.5	9	15796.9	20	30475.4	32.3936	4350.78	4	25.7	0.25	16748.3	14	17322	12	22984.7	13.3693	19076.7	9	21143	7	34410.1	46	19720.2	9.7773	44807	55	20302.8	6.7233	34144.6	20	5605.6	4.4949	13099	4.5	18588.9	7.6133	3012.7	3.22
ORF1ab	3164	9	RVVFNGVSF	19476.5	27	2632.57	9	10621.4	9	3052.38	2.5	11212.7	4	9966.37	13	24361.5	21.0884	540.71	1.2	27.49	0.3	1098.83	1.8	27531	21	28003.9	20.6396	32090.6	19	7574.55	1	24651.6	14	18162.3	8.1637	42325.4	38	4658.6	0.5959	404.53	0.9	186	0.5373	5003.6	1.6	3562.4	1.1574	380.1	0.5357
ORF1ab	3166	10	VFNGVSFSTF	19968.6	27	10129.3	20	26056	24	51.72	0.1	23032.7	14	9981.15	13	14839.7	11.0346	32180.3	41	727.84	3	10286.8	8.5	29886.7	24	31421.3	28.368	19945.5	9.5	24989.7	12	28628.8	23	16502.2	6.6439	42379.5	38	17880.5	5.1904	41209.7	33	15851.7	10.9498	19394.1	7.5	22085.6	10.1125	3901.3	4.075
ORF1ab	3172	9	FSTFEEAAL	8988.75	14	2038.04	7.5	30100.9	32	34508.6	31	17579	7.5	29486.8	48	29436.7	30.0882	19853.1	15	9291.43	14	302.08	0.9	31170.4	26	34558.3	38.3252	46052.5	75	9991.31	1.5	23456.5	13	23966.2	15.1027	30845.7	15	3390.1	0.3656	13.04	0.1	37.3	0.169	8816.24	3	535.5	0.1847	383.9	0.5412
ORF1ab	3175	9	FEEAALCTF	20543.4	28	1816.36	7	32248.3	38	10321.6	6.5	17820.5	8	33009	60	39604.1	63.5519	20198	15	1957.25	5	751.04	1.5	139.61	0.5	2104	1.1677	716.29	0.9	25855.8	14	13427.2	4	11023.4	2.9032	35263.8	20	25174	10.696	2026.93	2	9393	6.7767	3887.79	1.2	11224.3	3.808	4972.3	5.1114
ORF1ab	3175	10	FEEAALCTFL	7165.89	12	1765.93	7	36988.1	60	27033.6	19	21646.9	12	29367.4	48	32807.2	38.3509	28892.4	31	8337.16	12	21741.3	19	76.97	0.25	594.8	0.4224	1583.47	1.4	34580.7	55	20163.3	8.5	11994.4	3.4235	39298.5	28	32947	21.3946	30992.2	17	20247.9	14.4881	32399.4	20	18207.9	7.3721	12078.5	12.1285
ORF1ab	3176	9	EEAALCTFL	23159.7	32	10497.4	21	35034.1	48	30535.2	24	12517	4.5	34966.7	70	30252.4	31.8785	24465.6	21	14904.9	20	20385.1	18	104.5	0.4	1607.5	0.9487	322.33	0.5	29738	26	16202.3	5.5	18273.4	8.2695	44742.1	55	39709.2	39.5925	18392.2	8.5	31942.3	28.3831	35265	24	31561.7	20.7861	22757.3	26.8102
ORF1ab	3176	10	EEAALCTFLL	11994.1	17	12826.8	24	31303.9	36	20803.8	13	15581	6	21204	29	18464.6	14.03	24513	21	22929.8	32	16678.5	14	154.4	0.5	1863	1.0638	183.39	0.3	33258.6	45	26074.4	17	17978.5	7.9878	38852.4	27	33309.7	22.0657	41924.8	35	23112.4	17.1379	45451	70	23593.7	11.4407	17477.7	18.7307
ORF1ab	3178	10	AALCTFLLNK	10452.9	16	9995.95	20	19.2	0.1	41013.1	55	30153	34	1188.92	4	7599.5	6.394	36043.8	60	32514.6	55	39286.1	70	42622.3	65	29339.1	23.3452	33786.3	21	35228	65	31723.3	33	31978.3	30.0972	45084.2	55	41424.7	46.9688	47139.4	70	33406.8	30.9478	47870.8	99	33900.9	24.7934	21916.6	25.3538
ORF1ab	3179	9	ALCTFLLNK	7848.53	13	6587.22	15	10.32	0.03	40329.3	48	28056	26	744.6	3	7002.9	6.0476	34730.7	55	28027.5	43	42615.8	90	40290.4	49	31189.3	27.7594	37245.5	27	35652.1	65	36022	60	37597.7	46.6509	47433.6	85	42144	50.649	47151.7	70	41444.9	52.6182	41033.1	41	39507.4	38.7826	29006.7	38.831
ORF1ab	3182	10	TFLLNKEMYL	13.03	0.17	408.47	3.5	25277.4	23	9615.75	6	27645.6	25	5800.38	9	13242.9	9.9096	33925.8	47	24801.4	36	31530.3	37	36924.9	37	34753.2	39.0351	41154.4	38	30916.5	31	34412.8	46	27351.7	20.5658	43841.6	46	17567.9	5.0096	24393.7	12	13206.6	9.1692	20509.7	8.5	14595	5.3326	10445	10.4077
ORF1ab	3183	9	FLLNKEMYL	3.7	0.01	11.23	0.2	22566.5	19	24807.1	17	15969.6	6.5	10292	14	9091.7	7.2616	19825.4	15	10625.5	15	16389.9	13	28506.1	22	25651.3	16.7503	46113.8	75	19321.4	5.5	22444.7	11	15176	5.5485	33751.6	18	1440.6	0.083	45.19	0.3	145.9	0.4609	1524.21	0.5	365.6	0.1314	322.8	0.4619
ORF1ab	3183	10	FLLNKEMYLK	31.93	0.5	939.12	5	71.25	0.5	34481.7	31	25934	20	998.56	3.5	1235.1	2.2358	38782.7	75	30525.3	49	39155	65	40822.7	55	33253.9	33.782	47028.4	90	31873.3	36	34855.3	49	33602.2	34.2453	33489.3	18	24222.8	9.7732	22708.1	11	18489.8	12.977	21337.7	9	19268	8.0423	13268.7	13.4585
ORF1ab	3184	9	LLNKEMYLK	14191.7	20	21748.1	37	37.91	0.3	35568.1	34	24812.2	18	597.75	2.5	4142.6	4.3905	36706.6	60	26974.3	40	34518.3	46	41102.8	55	38997.3	58.6971	46517.2	80	30504.1	29	32502.6	36	40173.4	57.0375	41230.2	33	38146.8	34.1423	41392	33	39546.3	45.7383	41453.9	43	38072.2	34.3892	26048.2	32.8445
ORF1ab	3189	9	MYLKLRSDV	23912.1	34	7672.54	17	34602.1	46	3108.51	2.5	29052.9	30	4569.74	7.5	12198.6	9.2147	19520.2	15	33510.3	60	25356.9	24	20132.4	14	31630.4	28.9183	39513.4	32	28450	21	19920.9	8	23128.9	13.9322	16059.9	6	24551.8	10.0737	40860.3	32	19833.8	14.1076	17960	7	28857.7	16.9394	11893.6	11.9282
ORF1ab	3189	10	MYLKLRSDVL	7868.42	13	15744.7	28	34630.1	46	428.63	0.7	28180.8	27	3690.07	6.5	14786.4	10.9929	16887.5	12	1648.07	4.5	20342.3	18	18863.5	13	27413	19.5639	39578.8	33	29949.8	27	25364.8	16	20295.5	10.4381	33659.7	18	15281.8	3.8736	36383.1	23	13381.2	9.2867	25004	12	18932.6	7.8296	6824.8	6.8416
ORF1ab	3190	9	YLKLRSDVL	2738.65	7	4985.93	13	29152.1	30	13545.2	8	21097.3	12	28270.2	45	29787.6	30.8372	6709.73	5.5	547.24	2.5	19035.7	16	21142.3	15	24652.2	15.3308	47043.6	90	17188.1	4.5	25914.1	17	22626.4	13.2678	42090.2	37	3978.3	0.4674	521.05	1	1435.9	1.856	3680.62	1.2	7274.6	2.3771	883.9	1.1062
ORF1ab	3192	10	KLRSDVLLPL	12.8	0.17	26.15	0.5	13074.3	11	23976.1	16	27483.1	25	3335.46	6.5	23534	19.9201	471.39	1.1	314.12	1.7	37454	60	11969.9	9	19730.2	10.2138	41378.6	39	11125.9	1.8	33856.9	43	20982.6	11.2405	45443.2	60	13376.3	3.0913	43006.3	39	10337.5	7.357	16742.5	6.5	15291.2	5.6875	4656.4	4.8057
ORF1ab	3193	9	LRSDVLLPL	6246.01	11	537.88	4	28762.7	29	24885	17	21243	12	25536.7	38	29351.8	29.9083	12408.2	8.5	12692.3	17	15249.6	12	6880.29	6	18582.1	9.29	39758.7	33	16295.3	4	22512.3	11	20762.8	10.9755	39865.5	29	16313.3	4.3542	5253.42	3.5	2248.9	2.4398	517.9	0.17	5586.6	1.7879	548.9	0.7473
ORF1ab	3199	9	LPLTQYNRY	36409.1	70	37605.8	70	25356.6	23	37067.8	37	16517.9	7	28424.2	45	27253	25.7734	14164.7	9.5	17742	24	16.09	0.1	46151.2	90	38061.4	53.7603	38460.9	30	33098.1	44	1766.91	0.4	28820.3	23.2793	2889.64	1.8	31839.9	19.3961	44551.3	46	20314.4	14.5485	32695.5	20	30823.3	19.6509	12952.8	13.0762
ORF1ab	3199	10	LPLTQYNRYL	1901.38	6	10816.8	21	36668.9	55	30884.7	25	26515.1	22	21000.1	29	30465.5	32.3706	270.78	0.8	10276.4	15	2121.26	3	39377.2	45	33904.2	35.9817	41638.6	40	34687.9	60	1052.15	0.25	22197.2	12.7186	5546.06	3	19022.5	5.8681	43929.5	42	12898.2	8.9621	35026.6	24	21983	10.0226	15846.7	16.5798
ORF1ab	3201	10	LTQYNRYLAL	2690.31	7	137.69	1.7	15400.8	12	14336.7	8.5	12461.8	4.5	6567.87	9.5	14111.6	10.5298	1891.53	2.5	33.43	0.4	23214.1	21	5187.68	5	9548.4	4.2674	28685.3	15	22653.8	8.5	23045.2	12	4863.2	0.6563	18945.7	7	4810.8	0.6262	17211.6	8	1153	1.6437	21711.9	9	6675	2.169	1265.1	1.5171
ORF1ab	3202	9	TQYNRYLAL	1041.23	4	27.86	0.6	11690.9	9.5	3742.47	3	14234.4	5.5	6399.03	9.5	15862.5	11.832	10371.9	7.5	101.56	0.8	13967.6	11	874.36	1.6	2546.8	1.3693	15328.7	7.5	16932.8	4	19387.4	7.5	2026.2	0.1488	39472.8	28	2100.7	0.1724	121.6	0.5	94.7	0.3508	965.84	0.4	1012.1	0.3399	182.6	0.2487
ORF1ab	3202	10	TQYNRYLALY	12131	18	1774.22	7	330.1	1.4	3563.65	3	4011.06	1.3	4163.48	7	7470	6.3212	27077.5	26	13.92	0.1	14625.3	12	8027.16	6.5	13190.3	5.9248	3413.48	2.5	23164.2	9.5	33017.6	39	8458.7	1.7737	43338.9	43	22246	8.1435	25259.4	12	14262.9	9.8526	17341.5	6.5	25297.4	13.015	1681.2	1.9305
ORF1ab	3203	9	QYNRYLALY	28730.9	44	31427.8	55	8221.69	7.5	2186.41	1.9	9286.61	3	2157.93	5	5348.8	5.1396	29593.2	32	4037.4	7.5	8350.88	7	44165.4	75	39177.1	59.6535	4775.06	3	24086.8	11	29519.7	25	32299.3	30.8984	46210.7	70	27769.1	13.6058	41878.1	35	28950.9	23.8813	796.66	0.3	34277.5	25.5021	4726.6	4.8738
ORF1ab	3206	9	RYLALYNKY	30794	49	24973.2	42	7948.94	7.5	150.16	0.3	21025.3	11	1007.93	3.5	14767	10.9799	27353.4	27	8360.82	13	9196.92	7.5	30601.6	25	35152.6	40.5873	9709	5	31895	37	28349.3	22	28777	23.1932	44432.9	50	32947.7	21.3959	42870.7	38	33037.3	30.2597	1312.93	0.5	35499.6	27.9526	11636.9	11.6594
ORF1ab	3206	10	RYLALYNKYK	18344.5	25	30236.6	55	218.73	1.1	1164.93	1.3	29477.2	31	19.62	0.25	1502.5	2.497	35464.7	55	26247.9	39	32998.7	41	38244.8	41	34248.9	37.1901	24118.4	12	35640.9	65	38442.2	75	37113.1	44.9407	46029.1	65	39515.9	38.8832	47669.2	75	42647.7	57.7686	25802.7	12	41307	45.4572	28704.8	38.1824
ORF1ab	3208	9	LALYNKYKY	35629.3	65	28730.3	49	4816.05	5.5	36744.7	37	17484.9	7.5	9911.73	13	13419	10.0308	30145.2	34	6200.29	10	49.28	0.3	44930.8	80	36082.5	44.3828	31486.3	18	20731	6.5	16413.9	5.5	25184.1	16.9793	21284	8	27779.6	13.6189	3794.25	3	6313.6	4.9264	14805.2	5.5	17282.7	6.8009	3041.2	3.2483
ORF1ab	3209	9	ALYNKYKYF	5682.85	11	2150.47	8	11518.5	9.5	6503.31	4.5	5125.3	1.6	2466.38	5.5	19502	15.1115	21506.9	17	288.43	1.6	24577.8	23	29433.9	23	32835.2	32.4533	15905.1	7.5	20413.3	6.5	27362.6	20	14746.4	5.236	44296.1	49	10260.7	1.9935	1268.73	1.6	7372.3	5.5584	3751.06	1.2	19900.8	8.4789	2965.1	3.1722
ORF1ab	3213	9	KYKYFSGAM	31132.7	50	24501.9	41	26233.7	25	3591.29	3	25151.4	18	847.16	3	13828.2	10.3286	8824.45	6.5	2925.63	6	12697.1	10	26415.7	20	31098.7	27.5241	39763.8	33	14015.3	3	29757.9	26	31613.6	29.2416	46048	65	12542.5	2.7864	6320.65	4	12080.9	8.4407	446.53	0.15	25213.5	12.9363	3551	3.7438
ORF1ab	3217	10	FSGAMDTTSY	29407.1	45	23732.7	40	9671.37	8.5	39598.5	46	2471.67	0.9	28144.5	45	28606.9	28.3694	30445.5	35	34.02	0.4	133.57	0.6	41583.7	55	37539.2	51.1306	37131.2	27	4868.02	0.6	33313.7	40	27525.6	20.8716	40045.3	30	22384.8	8.2505	39778.9	29	4059	3.5834	41204.3	42	14887.8	5.4799	377.5	0.5319
ORF1ab	3218	10	SGAMDTTSYR	35473.2	65	26806.1	45	36.46	0.25	42749.8	65	18963.1	9	61.04	0.6	46.4	0.1743	28574.7	30	7048.69	11	12316.5	10	45109.1	80	41197.2	71.2681	37016.9	26	25179.7	13	36480.5	60	41220.4	61.9077	45983.8	65	35913.4	27.7629	42636.1	37	28436.5	23.1866	45773.8	75	34381.1	25.6983	10787	10.7577
ORF1ab	3219	9	GAMDTTSYR	28630.4	43	15832.2	28	27.9	0.2	43703.8	70	14723.8	5.5	19.34	0.2	52.2	0.1948	21392.2	17	24358.9	35	12589.3	10	43282.7	65	38515.1	56.1094	39747	33	13689.6	2.5	27002.9	19	40336.7	57.7693	45242.5	60	30467.2	17.1806	2487.93	2.5	16612	11.5319	35060.3	24	24005.4	11.8195	3694.7	3.8798
ORF1ab	3225	9	SYREAACCH	37008.9	70	39946.7	80	33125	41	19365.1	12	27314.1	24	7726.6	11	6916.4	5.9958	24493.4	21	16090.3	22	22820.9	21	43787.1	70	42294.7	77.7963	38714.4	30	29412.2	24	31517.3	32	43434.6	73.9457	46484	70	37486	32.0714	40842.6	32	40882.8	50.375	4474.48	1.4	45204.9	67.6746	22858.2	26.9839
ORF1ab	3225	10	SYREAACCHL	28050.6	42	26705.4	45	37893.4	65	3765.82	3	31769.7	41	9518.25	13	16550.5	12.3829	23419.5	20	10823	15	39460.4	70	34807.4	32	31678	29.0462	40769.3	36	35036.8	60	30631.1	29	25609.1	17.6471	46726.1	75	20464.4	6.8383	32641.8	18	23183.5	17.2102	15108.3	5.5	31891.9	21.314	11816	11.8475
ORF1ab	3226	9	YREAACCHL	20734.3	28	12159.8	23	36459.6	55	27192.3	20	26444.9	22	36058.7	70	35045.9	45.2997	24760.4	22	18869.6	25	27330.7	28	20848.2	15	26667.8	18.3153	43384.9	49	33125.3	44	20359.1	8.5	30686.2	27.1249	45201.4	60	22354.1	8.2268	447.96	1	10106.3	7.2115	441.02	0.15	15273.5	5.6785	6408	6.4265
ORF1ab	3227	9	REAACCHLA	17801.8	24	5832.35	14	28724.1	29	28461.5	21	30986.5	37	18124.2	24	33859.1	41.409	20932.5	16	12813.3	18	34802.6	47	79.06	0.25	83.4	0.036	988.3	1.1	33845.9	50	32941.6	38	17358.2	7.4051	21300.3	8	41216.8	46	41108.6	32	36226	36.747	38069.7	31	35433.3	27.8161	29187.1	39.2335
ORF1ab	3241	9	FSNSGSDVL	8992.15	14	3177.68	10	25348.1	23	24027.8	16	17175.1	7.5	29215.6	47	32594.5	37.7561	13163.1	9	625.54	2.5	85.02	0.4	13382.3	9.5	28244.3	21.0956	45126.7	65	6885.8	0.9	16227	5.5	17167.7	7.2326	30284.1	14	1899.3	0.1505	6.82	0.05	10.4	0.0369	3937.36	1.2	80.3	0.0241	68.1	0.0821
ORF1ab	3241	10	FSNSGSDVLY	26452.6	39	17741.2	31	2483.11	4	38739.5	42	3981.23	1.3	15413.8	20	18936.9	14.5265	33670.2	46	46.96	0.5	92.82	0.5	33349.4	29	35985.8	43.9659	29638.1	16	10528.8	1.6	29550	25	25929.8	18.1546	38146.8	25	19011.8	5.8615	3206.93	3	3001.8	2.9252	33996.4	22	8488.4	2.7955	342.7	0.485
ORF1ab	3249	9	LYQPPQTSI	29807.9	46	23764.6	40	31247.1	35	233.41	0.4	32391.3	44	18385.1	24	25794.9	23.3246	19610.6	15	15189.1	20	27676.1	28	34825.9	32	36093	44.4283	46792.8	85	25709.7	14	6442.1	1.4	9998.3	2.4257	38550.5	26	6895.9	1.0751	1479.54	1.7	3283.2	3.1026	1167.12	0.4	9031.6	2.9726	3238.8	3.4372
ORF1ab	3259	9	SAVLQSGFR	34696.1	65	30608.3	55	1103.95	3	45402.4	85	14401.1	5.5	400.19	2	92.6	0.3561	26083.4	24	32413.8	55	21172.8	18	40191.6	48	42007	76.0964	45045.2	65	26640.5	16	29053.5	24	43405	73.7696	45663.5	60	36917.7	30.4366	13399.9	6.5	33895.8	31.8582	44044.7	60	38121.2	34.5231	17310.4	18.5062
ORF1ab	3259	10	SAVLQSGFRK	33608.3	60	30627.8	55	64.1	0.5	43294.4	65	24496.1	17	4300.7	7.5	6065.8	5.5324	36620.1	60	36195.1	70	37065.4	55	44304.2	75	38252.6	54.7138	40670.2	36	34159.7	55	37832.8	70	42152.2	66.6544	44193.6	48	42551.3	52.9203	46270.2	60	40101.3	47.589	46689.7	85	40959.4	44.0239	29104.8	39.0436
ORF1ab	3260	9	AVLQSGFRK	27631.3	41	19907.5	34	27.08	0.17	40974.1	55	24816.2	18	1309.54	4	8720.9	7.019	25232.9	23	28173.5	43	33730.8	43	42055.2	60	36876.6	47.9799	36893.7	26	29268.7	24	35711.2	55	42066.1	66.1891	46816.1	75	38698.5	35.9568	33868.6	19	40210.7	47.9726	33713.2	22	38814.6	36.5568	30410.2	42.0195
ORF1ab	3262	10	LQSGFRKMAF	20661.1	28	1248.4	6	23159.4	20	10374.2	6.5	20166.2	10	12611.1	16	28512.6	28.1788	22774.8	19	17.46	0.15	14730	12	25819.2	19	18435.1	9.1818	14897.8	7	28059.7	20	35520	55	13826.1	4.5946	41136.6	33	23073.4	8.8048	41698.1	34	10035.8	7.1665	31601.7	19	18820.6	7.7596	2439.7	2.6741
ORF1ab	3269	9	MAFPSGKVE	37104.3	70	23572	40	27759.8	27	43681.6	70	25812.8	20	23974.5	35	23419.2	19.7629	20982.6	16	10499.5	15	1038.27	1.7	41879	60	34454.5	37.9466	36051.2	24	14446.5	3	12383.3	3.5	29857.3	25.3539	16917.3	6.5	24915.5	10.4393	99.75	0.5	3258.5	3.0859	21505.9	9	19656.5	8.312	3836.9	4.0105
ORF1ab	3275	9	KVEGCMVQV	1045.51	4	26.54	0.5	19952.4	16	37028.1	37	30434.6	35	6912.6	10	29545.9	30.3222	10341.1	7.5	22742.7	32	34831.9	47	27705.2	21	36645.9	46.917	45144.2	65	22487	8.5	30463.2	28	29028.1	23.6904	39727.3	29	18359.2	5.4611	39596.8	28	14857.7	10.2579	37356.4	29	13078.3	4.5725	10856.7	10.8277
ORF1ab	3298	9	VVYCPRHVI	10326.6	16	1435.78	6.5	9112.43	8	12771	7.5	23597.5	15	5008.21	8	15994.2	11.9309	1374.09	2	4379.36	8	18174.8	15	35422.9	34	23766.1	14.2281	42615.8	45	20273.3	6.5	7453.58	1.6	3188.3	0.3149	23823	9.5	2396.5	0.2073	1058.08	1.4	217.1	0.593	9172.17	3	2593	0.8463	765.1	0.997
ORF1ab	3299	9	VYCPRHVIC	33802.4	60	33335.3	60	33638.9	43	2421.82	2.5	34474.2	60	11553.3	15	29507.9	30.2408	33103.5	44	31520.1	55	36759.4	55	42866	65	38498	56.0171	46099.3	75	32870.4	43	28074.5	21	35355.1	39.2129	42554.1	39	33015.5	21.5207	31608.8	17	35681.8	35.5134	1434.52	0.5	37232.2	32.127	29974.8	41.0121
ORF1ab	3301	9	CPRHVICTS	29236.5	45	26045.3	44	40865.6	80	43265.8	65	28483.6	28	22732.4	32	23640.4	20.0682	4886.49	4.5	30729.1	50	4149.27	4.5	43469.9	70	27840.7	20.3326	46333.4	80	31657.5	35	11812.4	3.5	33031.6	32.7295	232	0.5	36060.6	28.1312	44734.8	47	24854.1	18.9364	32721.4	20	35217.7	27.371	16656.6	17.6353
ORF1ab	3304	9	HVICTSEDM	16235.3	22	3391.14	10	20068.4	17	36527.1	36	1362.58	0.6	18850.6	25	23800.1	20.2949	10887.4	7.5	572.44	2.5	91.92	0.5	40126	48	34497	38.102	38399.4	29	19309.9	5.5	24860.3	15	33819.9	34.8312	44126.2	47	18173.3	5.3568	3309.8	3	799.6	1.3277	23166.2	10	10547.7	3.5434	795	1.0256
ORF1ab	3309	9	SEDMLNPNY	34397.8	60	29928.1	55	21901.6	19	45123.7	80	28072.4	26	33330.6	60	40314.4	66.8614	31309	38	12606.8	17	8858.03	7.5	4299.68	4.5	13033.5	5.8531	71.34	0.12	31243.7	33	30347.4	28	32902.4	32.4075	46646.7	75	37677.1	32.6604	47524	75	36894.5	38.3423	32264.7	19	33424.5	23.9163	28023.6	36.769
ORF1ab	3312	9	MLNPNYEDL	490.86	3	1976.43	7.5	26121.3	24	14807.5	9	22786.6	14	15436.3	20	26494.1	24.4602	20633	16	3787.23	7	4864.28	4.5	31888.5	27	31152.2	27.6632	34164.6	22	21252.2	7	25126.1	15	24665	16.1657	40492.8	31	4082.1	0.485	84.85	0.4	503.8	1.0142	3379.42	1.1	2566.4	0.8374	868.7	1.0913
ORF1ab	3313	10	LNPNYEDLLI	28284.6	42	20780.8	35	38203.4	65	16041.5	9.5	33819.9	55	35240.9	70	39737.1	64.1496	17700.9	13	29643.2	47	9310.26	7.5	43451.6	70	33038	33.0947	41211	38	35352.1	65	1370.51	0.3	14996.5	5.4141	6761.47	3	31016	18.0119	48015	80	21567.5	15.6801	45048.1	65	25934	13.7029	21364.9	24.4338
ORF1ab	3314	9	NPNYEDLLI	30087.5	47	29945.6	55	33817.4	43	33321.2	29	29844.3	33	39432.6	85	37134	53.0415	9561.91	7	35701.5	70	1811.96	2.5	43585.3	70	36379.6	45.6889	33954.5	21	30432.9	29	2069.23	0.5	25538.3	17.5365	11375.2	4.5	27920.7	13.7939	40520.4	31	13621.3	9.4459	41363.3	43	17970.7	7.2212	16759.3	17.7686
ORF1ab	3320	10	LLIRKSNHNF	16168.9	22	9035.16	19	27569.5	27	5374.85	4	20152.4	10	16579.2	22	29827.2	30.9213	13293.7	9	19.66	0.17	22820.9	21	40766.7	55	36081.7	44.3794	35150.3	23	32659.1	41	34829.7	48	22701.9	13.3686	42477.2	38	25931.8	11.4882	45192.1	49	20989.6	15.1574	36703.4	28	32873.2	22.9267	10915.7	10.8866
ORF1ab	3322	9	IRKSNHNFL	36164.5	70	32127.8	60	35315	49	13592.8	8	29569.5	32	23036.5	33	32331.4	37.0225	24861.9	22	24586.6	35	32455.9	39	25010.8	18	30476.7	25.9317	45554.4	70	27433.8	18	28276.4	22	31743.9	29.5456	46148.8	70	20531.2	6.8855	9175.35	5	15953.9	11.0218	711.16	0.25	24782.9	12.5415	5608.3	5.7013
ORF1ab	3330	9	LVQAGNVQL	3668.26	8	969.61	5	18865.5	15	24752.6	17	19548.3	9.5	14176.2	18	25854.7	23.4201	3029.58	3.5	1717.34	4.5	3582.79	4	31782.7	27	34446.6	37.9179	46235.7	80	28023.9	20	18750.3	7	22012.6	12.4904	42568.8	39	4024.1	0.4753	3594.94	3	174.8	0.5149	19947.4	8	1832.3	0.6011	1477.1	1.7332
ORF1ab	3343	9	HSMQNCVLK	25992.4	38	30551	55	36.44	0.25	35187.6	33	20456	11	443.27	2.5	659.5	1.4912	26529.1	25	22680.8	32	19498.6	17	40645.5	50	28260.8	21.1288	43272.4	48	27026.6	17	30418.1	28	33159.7	33.0525	41455.2	34	29391.9	15.6847	32215.5	18	20513.6	14.7282	27267.7	14	20597.5	8.9681	10693.2	10.6629
ORF1ab	3344	10	SMQNCVLKLK	2845.49	7	14248.8	26	25.15	0.17	25277.2	18	30625.8	36	302.06	1.8	2484.5	3.3001	32282.8	41	20050.8	27	42926.3	90	34297.1	31	27410.6	19.5598	26419.7	14	30893.8	31	37231	65	31095.6	28.0377	43031.9	41	32948	21.3966	48276	85	36000.9	36.253	37993.6	31	36622.9	30.5765	21552.5	24.7396
ORF1ab	3345	10	MQNCVLKLKV	678.36	3.5	37.41	0.7	4338	5.5	32631.9	28	24473.8	17	3054.36	6	16533.7	12.3692	38562.6	70	3837.14	7.5	37562.3	60	16781.5	12	9614.7	4.2956	8448.03	4.5	31468.3	34	19107.9	7.5	4144.5	0.495	9899.3	4	36315.5	28.7689	48704.1	95	19731.9	14.0128	46175.2	75	21574	9.6984	6122.1	6.1612
ORF1ab	3354	10	VDTANPKTPK	43745.9	95	38878.9	75	69.11	0.5	44967.8	80	34122.8	55	2427.07	5.5	9426.8	7.4724	31370.4	38	35237.1	65	41693.2	80	37992.8	41	40830.7	69.0995	44275	60	36420.6	75	39631.5	85	44269.2	79.118	45409.3	60	43316.4	57.4558	45767.9	55	41178.1	51.5571	46852.6	85	42010.6	48.5391	32113.9	46.1113
ORF1ab	3355	10	DTANPKTPKY	40914.7	90	41596.8	85	9228.31	8	43896.7	70	128.36	0.12	27328.9	42	17445.2	13.1104	37462.1	65	9885.71	14	5980.22	5.5	47502.9	99	44007.5	87.5849	40524.3	36	28797.5	22	33687	42	39544.2	54.2803	46261.2	70	38706.4	35.9841	35374.3	21	33148.3	30.4672	42676.7	49	39819.4	39.8523	14206.7	14.5825
ORF1ab	3356	9	TANPKTPKY	37224.9	75	38608.6	75	2317.06	4	40121.2	48	6387.75	1.9	19259	26	22717.6	18.7997	26161.1	24	2952.24	6	74.15	0.4	45524.9	85	40417.9	66.7041	31931.6	19	17260.1	4.5	22312.5	11	29429.4	24.4867	44323.4	49	19594	6.2377	758.42	1.2	4432.5	3.8128	16322.3	6	13780.8	4.9174	887.1	1.11
ORF1ab	3356	10	TANPKTPKYK	40576.1	85	43903.8	90	69.4	0.5	43887.7	70	23429.1	15	1999.31	5	5827.3	5.4044	39184.7	75	18647.3	25	8189.28	7	46708.9	95	42953.8	81.6549	40393.9	35	30458.6	29	33416.2	41	41777.2	64.6584	46148.8	70	38612.7	35.6614	32827.4	18	33745.4	31.5794	42949.1	50	37716.7	33.4106	20090.1	22.434
ORF1ab	3360	9	KTPKYKFVR	36923.3	70	31438.7	55	710.4	2.5	24541.4	17	31450.6	40	14.17	0.15	456.2	1.1674	30210.8	34	33643.3	60	40663.6	75	43469.4	70	41564.8	73.4692	47774.1	99	25559	13	36935.3	65	44343.5	79.5799	47048.7	80	32053.1	19.7533	40715.5	31	42338.7	56.3418	27544.4	14	38021.1	34.2497	26927.1	34.5329
ORF1ab	3361	9	TPKYKFVRI	32008.1	55	34760.4	65	32007.4	38	21212.9	14	25605.5	20	27363.2	42	24311	21.0116	1693.77	2.5	27540.2	42	21603	19	41257.9	55	33715.1	35.352	45116.9	65	28748	22	2190.93	0.5	23807.5	14.8742	2005.36	1.4	19066.8	5.8951	38467.2	26	20177.9	14.4244	42937.5	50	30795.3	19.6094	19536.5	21.602
ORF1ab	3366	10	FVRIQPGQTF	21940	30	2847.4	9	34280.4	45	7037.42	4.5	1988.42	0.8	27648.3	43	30092.1	31.5169	509.19	1.2	22.49	0.2	1396.27	2.5	35218.8	33	32114.9	30.276	30205.9	17	13165.8	2.5	22407.4	11	17449.3	7.487	35162.9	20	10957.7	2.2379	2980.93	2.5	862	1.3877	3102.19	1	10883	3.6766	339.2	0.481
ORF1ab	3367	9	VRIQPGQTF	33801.3	60	23727.3	40	36745.9	55	2631.6	2.5	26145.6	21	37608.3	80	39140.6	61.4539	18959.6	14	3281.09	6.5	13001.3	11	30193.2	24	29961.1	24.6847	17366.3	8.5	21161.8	7	21296.6	9.5	18655	8.647	45608.7	60	18808.2	5.7365	796.35	1.3	4341.8	3.7589	355.65	0.12	15415.3	5.7505	1524.1	1.7816
ORF1ab	3369	9	IQPGQTFSV	81.72	0.9	6.76	0.09	23375.9	20	3697.95	3	22021.1	13	24117.4	35	30488.9	32.425	26442.6	25	3751.55	7	29505	32	5137.52	5	15486.9	7.1744	43070.6	47	23836.7	10	17444.4	6	7044.8	1.2711	37072.6	23	10741	2.1635	33891.7	19	5889	4.6732	27967.5	14	5945.8	1.8982	3225.3	3.4246
ORF1ab	3369	10	IQPGQTFSVL	3869.79	8.5	263.88	2.5	32222.1	38	2147.77	1.9	23373.6	15	26405.7	40	37173.4	53.1931	197.8	0.7	34.43	0.4	8056.05	7	12699.4	9	17261.4	8.3543	35009.1	23	31204.5	33	12604.7	3.5	10292.3	2.5562	21558.4	8.5	9452.3	1.7436	44815.7	47	4922.4	4.1002	38314.3	32	11731.3	3.996	6236.5	6.2688
ORF1ab	3370	9	QPGQTFSVL	29058.6	44	23548.5	39	34045.3	44	27871.2	20	24312.8	17	35681	70	37724	55.3358	54.17	0.25	18147.1	24	566.82	1.3	30827.3	25	30705.8	26.5139	36471	25	26797.1	16	8429.77	1.9	30475.4	26.6669	22190	8.5	12614	2.8115	15048.6	7	2973.8	2.909	35946.5	26	13334.1	4.7002	10222.1	10.1734
ORF1ab	3372	10	GQTFSVLACY	13924.4	20	5420.05	14	390.17	1.6	41483	55	3314.78	1.1	4033.52	7	10203.2	7.9293	32650.3	42	14.36	0.1	16944	14	30194.8	24	17194.5	8.3074	2268.49	1.8	17763.5	4.5	36345.8	60	18272.6	8.2688	43638.6	44	38652	35.7968	47355.7	70	28082.4	22.7424	40655.2	40	32384.3	22.1144	3517.9	3.7117
ORF1ab	3373	9	QTFSVLACY	13537.1	19	5941.65	14	183.31	1	34902.8	32	114.79	0.12	2045.53	5	2129.2	3.0312	23326.4	19	119.12	0.9	440.21	1.1	39659	46	32893.2	32.6367	5716.46	3.5	4974.29	0.6	25836.2	16	23336.8	14.2198	40394.8	31	28178.6	14.119	26830.2	13	10642.3	7.5455	18015.3	7	19898.9	8.4776	477.9	0.6637
ORF1ab	3384	10	SPSGVYQCAM	27844.9	41	25102.2	42	26477.2	25	34533.6	31	13705	5	17356.9	23	29917.4	31.1208	25.44	0.12	2353.04	5.5	194.15	0.7	36344.2	36	33284.5	33.879	35754.8	24	27255.9	17	21122.7	9.5	34778.8	37.5255	8745.74	3.5	19431.3	6.129	36479.7	23	8575.7	6.2893	39385.3	35	20802.4	9.1179	10193.8	10.1432
ORF1ab	3388	10	VYQCAMRPNF	27423.4	41	10812.5	21	27699.2	27	43.03	0.08	25843	20	11729.8	15	19036.7	14.6299	32479.4	42	92.5	0.8	26517.7	26	14827.9	11	28746.5	22.1009	21747.2	11	28009.6	20	29354	25	15309.3	5.6602	45597.3	60	27514.9	13.288	45716.9	55	27539.6	22.0907	9677.75	3.5	34280.4	25.5077	14571.6	15.0154
ORF1ab	3389	9	YQCAMRPNF	16049.5	22	204.7	2.5	22308.2	19	1922.04	1.8	17205.8	7.5	14723.1	19	27215.3	25.7068	23511.6	20	40.36	0.4	4430.64	4.5	2416.72	3	13885.3	6.2848	9436	5	31075.8	32	22066.9	11	9525.9	2.2241	40379.9	31	25068.2	10.5913	13299.1	6.5	8417.8	6.1941	4661.22	1.5	17316.9	6.8208	3137.2	3.3416
ORF1ab	3391	9	CAMRPNFTI	3566.93	8	638.63	4	11728.8	9.5	516.11	0.8	26935.5	23	8297.74	12	13783.8	10.2967	2997.79	3.5	13453	18	3802.8	4	12161.1	9	16974.3	8.1517	30274	17	15566.7	3.5	3133.73	0.7	827.1	0.0274	5079.09	2.5	4127.5	0.4926	64.55	0.4	154.7	0.4774	9395.25	3	783.2	0.2668	1336	1.5961
ORF1ab	3391	10	CAMRPNFTIK	21915.6	30	14220.4	26	50.42	0.4	5872.31	4	31525.5	40	537.95	2.5	1649.1	2.6383	21063.8	16	20863.3	29	29220	31	32488.9	28	26251.3	17.6635	39656.4	33	26243.9	15	16625	5.5	12178	3.5258	21799.7	8.5	27621.7	13.4218	23465.1	11	17485.3	12.1974	40383.4	39	21795.5	9.8733	11005.2	10.9753
ORF1ab	3392	9	AMRPNFTIK	26935.5	39	24311	41	429.23	1.7	38453.1	42	25614.1	20	33.62	0.4	3198.9	3.7952	14006.6	9.5	7090.54	11	34956.5	47	42136.7	60	25955.3	17.2149	44477.6	60	19300.1	5.5	33525.2	41	33166.6	33.0709	44817.7	55	25943	11.5003	30391.5	16	28832.8	23.7229	20568.8	8.5	35485.1	27.9227	12366.4	12.4439
ORF1ab	3394	10	RPNFTIKGSF	33592	60	34634.2	65	35221.5	49	16313	10	24297.8	17	14310.4	18	29944.9	31.1834	27.1	0.12	1905.29	5	6062.37	5.5	28603.8	22	25862.3	17.0728	33597.8	21	29472.4	25	24603.1	14	19881	9.9547	19459.2	7.5	18385.1	5.4755	47000.4	65	10320.8	7.3466	36597.1	27	22117.8	10.1407	6720.3	6.7369
ORF1ab	3403	9	FLNGSCGSV	19.67	0.3	30.37	0.6	29448.5	31	37743.2	39	7826.65	2.5	28799.1	46	26582.6	24.608	15140.3	11	1482.7	4	16717.7	14	25553.5	19	26531.1	18.0914	45474.2	70	10440.1	1.6	19615	8	20227.6	10.3589	12751.9	5	9545.4	1.7681	526.59	1	1654.9	2.0175	12572.3	4.5	6705.9	2.1801	891.4	1.1154
ORF1ab	3420	9	VSFCYMHHM	2046.72	6	590.8	4	2705.13	4.5	16564.3	10	15643.1	6	827.23	3	7075.4	6.0912	22145.9	18	233.64	1.4	5587.07	5	26775.1	20	21026.4	11.3868	30549.1	17	2659.71	0.3	10937.2	3	4176	0.5013	37142.9	23	4705	0.605	7881.55	4.5	146.9	0.4628	4558.77	1.4	1383.1	0.4679	172	0.2335
ORF1ab	3421	10	SFCYMHHMEL	4081.15	8.5	7703.82	17	28206.7	28	3577.95	3	29886	33	3173.48	6	9519.2	7.5289	18683.1	14	17692.3	24	27620.5	28	18231.8	13	26703.7	18.3737	31448.5	18	28414.1	21	22706.8	11	18812.1	8.8142	35337.2	20	10385.1	2.038	1300.59	1.6	6020	4.7532	16280.7	6	15123.4	5.6014	6180.3	6.2162
ORF1ab	3422	9	FCYMHHMEL	960.73	4	2724.49	9	34145.3	45	16291.1	10	25382.4	19	17424.6	23	19865.6	15.4985	11552.7	8	12217.2	17	1431.89	2.5	4588.07	4.5	22026.9	12.3663	39952.3	34	15628.8	3.5	7781.48	1.7	8682.2	1.8624	14449.5	5.5	2527.2	0.2287	3.87	0.01	35.6	0.1624	817.92	0.3	465.6	0.1653	161.2	0.2169
ORF1ab	3424	9	YMHHMELPT	61.05	0.8	547.34	4	28832.2	30	28541.9	21	26506.2	22	26060.3	39	21023.7	16.7385	14814.2	10	2562.48	6	1472.75	2.5	12029.1	9	13686.5	6.179	45404.3	70	15937.9	3.5	29542.3	25	27344	20.5522	9070.42	4	17918.1	5.2119	9257.92	5	5911.8	4.6873	4225.84	1.3	14309.8	5.1863	3968.4	4.1411
ORF1ab	3428	9	MELPTGVHA	20511.7	28	1303.69	6	33464.7	42	41563.9	55	27988.7	26	29380.1	48	36123.9	49.1812	25998.6	24	5058.64	8.5	21021	18	886.12	1.6	193.2	0.1274	2667.32	2	29862.1	26	16106	5.5	13185.3	4.1554	674.99	0.8	39394.3	38.4272	30982.8	17	24157.6	18.1972	29587.1	16	28207.3	16.1614	16959.1	18.0275
ORF1ab	3430	9	LPTGVHAGT	35727.4	65	25592	43	40861.2	80	45115.4	80	26123.8	21	36666.1	75	32053.1	36.2958	1216.61	1.9	36196.2	70	1434.44	2.5	44669.5	75	36518.8	46.3247	46700.3	85	33115.3	44	22700.7	11	40770.2	59.6975	289.43	0.5	36637.9	29.6543	40257.3	30	24384.2	18.4401	41021.1	41	32535	22.366	24350.7	29.6631
ORF1ab	3440	9	LEGNFYGPF	29616	46	8883.56	18	33225.8	41	8597.6	5.5	15070	6	30809	55	37309.2	53.7144	25393.1	23	270.13	1.5	7237.26	6	162.88	0.5	2690.1	1.4395	653.09	0.8	23681.7	10	25903.1	17	12530.6	3.7423	39280.2	28	36105.9	28.2449	21727.7	10	25422.8	19.5751	7626.52	2.5	33340.3	23.7651	16502.2	17.4332
ORF1ab	3443	9	NFYGPFVDR	30941.2	49	13908.2	25	8758.34	8	31793	26	28645.9	28	51.51	0.6	16.5	0.0431	34995.9	55	35400.3	70	35422.1	49	42735	65	39890.9	63.6772	42731.7	45	29027.5	23	32398.7	36	44789.1	82.396	44752.3	55	40363.3	42.222	14991.1	7	42402	56.6348	29044.4	16	42506.7	50.9818	30449.4	42.1086
ORF1ab	3445	10	YGPFVDRQTA	29119.6	44	22185.7	37	42260.4	90	35563.9	34	36880.5	75	34796.5	65	32498.4	37.4887	2332.91	3	22886.9	32	5765.41	5.5	38538	42	23788.8	14.2559	46572.1	80	35044.8	60	21383.2	9.5	26017.2	18.299	68.13	0.25	26997.4	12.6736	47266.6	70	14622.2	10.0872	44137.2	60	23565.9	11.4148	10187.8	10.1368
ORF1ab	3455	9	QAAGTDTTI	18348.5	25	3461.35	11	31148.5	35	22630.3	15	19818.3	10	36962.4	75	37591.2	54.7911	10753	7.5	8193.62	12	1306.07	2	34514.6	32	34747.2	39.0117	38486.3	30	17634	4.5	7247.61	1.6	13896	4.6431	40939.5	32	14127.6	3.4014	56.02	0.3	144.5	0.4583	39660.3	36	3780.4	1.2247	1263.4	1.5151
ORF1ab	3463	10	ITVNVLAWLY	4683.37	9.5	1761.09	7	288.9	1.3	26478.7	19	292.64	0.25	3514.64	6.5	7177.4	6.1519	32265.4	41	745.62	3	6628.62	6	44169.2	75	36231.9	45.0281	14618.7	7	12148.4	2	32634	37	23872.3	14.9631	38225.3	25	32856.9	21.2285	43888.2	42	21104.4	15.2624	42999.8	55	27570	15.4443	2216.7	2.4566
ORF1ab	3466	9	NVLAWLYAA	79.7	0.9	8.31	0.12	11334	9.5	30380.6	24	17715.5	7.5	7077.05	10	802.4	1.6968	15606.1	11	17875.3	24	1909.4	2.5	28949.7	23	12364.9	5.537	40087.4	34	29970.2	27	25975	17	24539.8	15.9691	482.33	0.7	31058.6	18.0841	38144.8	26	9916.7	7.0896	20359.3	8.5	10765.9	3.6305	5650.9	5.7391
ORF1ab	3466	10	NVLAWLYAAV	71.53	0.8	11.19	0.2	17646	14	22554.3	15	9326.18	3	6770.91	10	3311	3.8689	13184	9	16841.3	23	21022.6	18	35202.8	33	22156.9	12.5016	39085.2	31	30217.7	28	25599.7	16	21666.4	12.0573	7647.18	3.5	28137.2	14.0649	45092.5	49	16536.5	11.4745	39639.7	36	22402.5	10.3878	8308.6	8.266
ORF1ab	3467	9	VLAWLYAAV	13.4	0.17	29.5	0.6	20287.4	17	9664.15	6	17540.6	7.5	8223.74	11	12121.7	9.1651	6690.52	5.5	5143.35	8.5	12666.6	10	27816.9	21	20135.4	10.5741	38678.8	30	17375.5	4.5	17727.4	6.5	13972	4.6955	13552.1	5	8028.6	1.3486	20696.9	9.5	2886.5	2.8572	36171.6	26	5531.1	1.7693	1740.9	1.9893
ORF1ab	3467	10	VLAWLYAAVI	199.84	1.6	851	5	29891.8	32	2990.79	2.5	25864.8	20	16579	22	26723	24.8417	17005	12	4387.61	8	25818.7	25	33171.9	29	23959	14.4644	33529.9	21	25580.6	13	2374.57	0.5	2804.7	0.2514	24167.8	9.5	16476.5	4.4333	38415.2	26	6704.4	5.1628	39131.3	34	14805.1	5.4386	7934.2	7.9108
ORF1ab	3468	9	LAWLYAAVI	1613.44	5.5	1338.07	6	28537	29	14113.7	8.5	25769.5	20	14870.3	19	25597.8	23.008	7146.84	5.5	5054.48	8.5	1700.68	2.5	19000.3	13	13905.3	6.2954	28260.8	15	13600	2.5	264.16	0.05	399	0.0096	6469.83	3	6231.8	0.9324	844.44	1.3	110.7	0.3864	18657.2	7.5	878.6	0.293	708	0.9353
ORF1ab	3471	10	LYAAVINGDR	34880.2	65	31483.2	55	19408.1	16	18989	12	30163.8	34	248.17	1.6	115.5	0.4287	36428.1	60	38953.9	80	34281.2	45	46404.1	90	42859.5	81.1051	46802	85	31581.8	35	37584.7	70	44551.8	80.8935	42638	39	43382	57.8685	37620.5	25	42558.2	57.3567	45559.4	70	44335.9	61.42	29866.6	40.7714
ORF1ab	3481	10	WFLNRFTTTL	74.61	0.9	1482.73	6.5	33556.1	43	2100.11	1.9	24591.4	17	11702.5	15	13208.9	9.8866	16565.2	12	2002.54	5	20892.2	18	16348.5	12	22321.5	12.6718	36731.6	26	25063.1	12	28269.6	22	16389.7	6.5452	42548.6	39	8089.9	1.3632	22932.5	11	3336.2	3.1379	10768.6	3.5	7469.9	2.4412	1710.5	1.9597
ORF1ab	3482	9	FLNRFTTTL	9.14	0.1	82.32	1.2	23332.5	20	9095.98	5.5	12704.9	4.5	11335.2	15	16465.8	12.3138	4513.43	4	576.18	2.5	995.69	1.7	7938.81	6.5	18591.9	9.2973	38899.5	31	10860.5	1.7	19440.3	8	10445.1	2.6307	34174.2	18	370.6	0.0098	39.93	0.25	17.2	0.071	437.51	0.15	120.2	0.0377	28	0.0255
ORF1ab	3485	9	RFTTTLNDF	29233.9	45	16691.5	29	24778.6	22	233.12	0.4	26626.6	22	10999.1	15	30504.8	32.4617	23118.1	19	11398.5	16	13900.5	11	33326.6	29	38313.1	55.0158	32249.3	19	25010	12	30546.1	29	31392.4	28.7274	46057.5	65	21550	7.6051	37028.5	24	21844.6	15.9259	5917.08	1.8	29464.1	17.7322	9843.8	9.7824
ORF1ab	3488	9	TTLNDFNLV	475.69	3	7.79	0.12	7705.15	7.5	14756.2	9	11524.5	4	10600.5	14	10795.6	8.3064	24665.8	22	24722.9	36	27062.3	27	36264.1	36	28274.2	21.1557	41869	41	26374.6	15	17691.2	6.5	11937.6	3.3927	13920.4	5.5	17726.4	5.1017	34385.2	20	3946.9	3.5104	40997.6	41	7320	2.3921	3173.7	3.3763
ORF1ab	3490	9	LNDFNLVAM	17130.6	23	8645.17	18	30214.1	33	39515.9	45	24178.8	16	25720	38	34186	42.4372	14992.9	11	20217.1	28	1472.08	2.5	34961.8	33	21671.1	11.9928	45280.7	65	18978.3	5.5	22046.7	11	24795.8	16.3724	36014.6	21	9081.5	1.6405	19647.1	9	2362.2	2.5095	21214	9	1303.9	0.4404	3309.8	3.5026
ORF1ab	3497	9	AMKYNYEPL	1657.5	5.5	1913.47	7.5	21886	18	10201.4	6.5	19632.9	9.5	2463.47	5.5	19985.9	15.625	7488.42	5.5	128.4	1	23127.1	21	18587.9	13	18247.3	9.0423	39607.9	33	9355.29	1.3	30699.8	29	23754.8	14.8015	44590.8	55	8126.7	1.3719	291.7	0.8	3722	3.3794	5077.94	1.6	15616.9	5.8519	3005.3	3.2126
ORF1ab	3503	10	EPLTQDHVDI	29611.8	46	32138.2	60	42098.4	90	39967.8	47	35346	65	42382.7	95	41520.3	72.754	20705.6	16	35964.7	70	12314.7	10	44559	75	40729.2	68.5128	42707.7	45	36757.1	75	2186.79	0.5	36979.6	44.4703	13903.6	5.5	42054.7	50.1482	47854.2	80	37992.3	41.144	46443.3	80	40788.3	43.3839	36945.6	60.0757
ORF1ab	3513	10	LGPLSAQTGI	32232.9	55	21306.8	36	39324	70	17808.9	11	33302.5	49	35654.8	70	38976.2	60.7038	3290.73	3.5	27909.2	43	15354.4	13	41576.9	55	33695.4	35.2862	45598.8	70	38568	90	548.05	0.12	12777.7	3.8905	4575.88	2.5	22759.2	8.5401	47764.2	75	16438.9	11.3998	46887.1	85	23983.9	11.7998	17530.5	18.8012
ORF1ab	3516	9	LSAQTGIAV	7087.7	12	343.04	3	20471.3	17	33779.3	30	17097.2	7	26044.8	39	29159.7	29.505	3894.86	4	640.54	2.5	1662.54	2.5	32967.6	29	27628.9	19.9376	42629.7	45	16266.8	4	11077	3	9013.9	1.9949	3782.24	2.5	3812.8	0.4384	1986.59	2	35	0.1599	40112.1	38	570.8	0.1937	198.4	0.2794
ORF1ab	3517	9	SAQTGIAVL	7616.38	13	4593.93	12	20062.8	17	19450.6	12	15613.7	6	15276.5	20	33282.3	39.6997	1704.45	2.5	1309	4	4111.38	4	28998.6	23	25126.9	15.9491	40647.8	36	13260.7	2.5	20367.9	8.5	15170.8	5.5441	44302.8	49	1469.9	0.0869	108.16	0.5	21.4	0.0921	12009.6	4	607.1	0.2044	410.1	0.5774
ORF1ab	3523	9	AVLDMCASL	77.08	0.9	14.57	0.3	15950.1	13	24095.2	16	12527.2	4.5	11361.5	15	21651.9	17.4543	2581.83	3	1132.53	3.5	7222.48	6	14020	10	25573.4	16.6308	31759	19	17306.2	4.5	20891.7	9	19211.5	9.2328	43670.8	45	4245.1	0.515	146.4	0.6	336.3	0.7726	13053.9	4.5	3440.3	1.1216	1508	1.7652
ORF1ab	3523	10	AVLDMCASLK	3694.19	8	2206.73	8	38.95	0.3	38985.1	43	27184.4	24	1494.97	4	5619.2	5.292	20851.8	16	15172.9	20	36682.3	55	33734.8	30	34837.6	39.3631	39419.4	32	32422.9	40	34240.8	45	36376.1	42.4601	46455.4	70	31357.8	18.5875	32257	18	27346.3	21.8501	42075.2	46	33063	23.2641	22181.8	25.8112
ORF1ab	3542	9	RTILGSALL	2028.05	6	316.33	3	10150.7	8.5	3976.62	3	10843.4	3.5	3016.53	6	20851.3	16.5527	3016.69	3.5	1350.83	4	17015.3	14	13859	10	25112.5	15.9306	37459.3	27	23903	11	24919	15	10242.4	2.5317	43436.6	43	1833.9	0.1381	363.4	0.9	92.7	0.3458	25361	12	925.2	0.3076	433.5	0.6081
ORF1ab	3548	10	ALLEDEFTPF	882.18	4	22.49	0.5	18000.1	15	7688.5	5	16580.8	7	20427.3	28	31633.5	35.2363	24366	21	22.42	0.2	14062.5	11	31677	27	27214.1	19.217	23156.7	12	19380.2	5.5	34475.7	46	21523.4	11.8854	45684.7	65	23830	9.429	42174.6	36	12514.5	8.7197	26406	13	21684.7	9.786	10864.5	10.8355
ORF1ab	3552	9	DEFTPFDVV	27929.1	42	8504.15	18	36111.3	55	40335.8	49	25433.2	19	40443.7	90	35374.3	46.5042	34804.4	55	26978.1	40	30910.1	35	687.26	1.4	465	0.3315	7619.76	4.5	29403.3	24	16158.9	5.5	4758.7	0.6335	19202.4	7.5	40878	44.4377	33178.1	19	31204.5	27.1882	38328.4	32	30682.9	19.4425	24070.4	29.146
ORF1ab	3553	9	EFTPFDVVR	35328.4	65	37410.2	70	22451.5	19	36028.2	35	27744.2	25	993.38	3.5	54.6	0.2043	33975.8	47	36139.9	70	19396.4	16	45702.1	85	43024.9	82.0693	44579.7	60	28110.4	20	31269.7	31	46118.3	90.5185	46196.7	70	40608.6	43.2641	33097	19	42732.2	58.1571	18628	7.5	42191	49.3731	27293.7	35.2697
ORF1ab	3554	10	FTPFDVVRQC	8447.84	14	6462.35	15	33681.5	43	38213.7	41	15262.5	6	23800.6	34	29710.9	30.6744	18082.8	13	24450.3	35	8844.14	7.5	41755.5	60	33923.6	36.0487	43110.7	47	15290.7	3.5	9877.26	2.5	30228.5	26.1328	160.44	0.4	30355	17.0091	46042	55	18361.6	12.8799	40182.5	38	24911.2	12.6598	11844.9	11.8777
ORF1ab	3559	10	VVRQCSGVTF	23372.9	33	11237	22	20746.7	17	6207	4	19640.5	9.5	17777.3	23	26030.4	23.6996	826.87	1.5	28.55	0.3	11109.6	9	38889	44	30980.4	27.2161	33054.1	20	17879.7	4.5	28012.7	21	17739.6	7.7632	44083.8	47	13538.3	3.1596	45401.9	55	5288.4	4.318	12317.1	4.5	19104.8	7.9365	2411.2	2.6462
ORF1ab	3560	9	VRQCSGVTF	29548.1	46	22851.8	38	32501.9	39	4266.09	3.5	24944.1	18	30973.7	55	37623.8	54.9149	22547.5	18	3468.58	7	13533.8	11	31042.2	26	25198.8	16.0506	22899.5	11	20555.8	6.5	20861.5	9	19289.9	9.3137	45853.6	65	19094	5.9117	26369.2	13	7511.9	5.6458	301.39	0.1	15485	5.7858	2892.3	3.0976
ORF1ab	3566	9	VTFQSAVKR	27877.5	42	21626.3	36	88.9	0.6	39796.5	46	26354	21	91.3	0.9	110.5	0.4116	30404.3	35	29332.8	46	34813.5	47	40446.4	50	40181.6	65.3214	42114.8	42	25474	13	29929.4	26	39038.3	52.2164	45663.5	60	33191.3	21.8431	36088.7	22	31720.6	28.016	36926.9	28	34509.7	25.9409	16188.1	17.0164
ORF1ab	3568	9	FQSAVKRTI	3073.89	7.5	203.67	2.5	30725.7	34	11060.5	6.5	25243.5	19	19028	25	36046.2	48.9006	18730.2	14	1297.84	4	18826.8	16	8873.27	7	9280.4	4.1512	27030.1	14	24838.8	12	13192	4	2536.6	0.2185	27492.6	12	13542	3.1612	1776.8	1.9	691.7	1.2182	7114.98	2.5	3689.7	1.1935	389.7	0.5494
ORF1ab	3579	9	THHWLLLTI	12934.9	19	9329.51	19	32176.8	38	989.83	1.2	25431.9	19	27300.5	42	28722.2	28.6019	20590.6	16	28455	44	28087.3	29	4879.31	5	10209.8	4.548	28366.5	15	24970.8	12	11730.5	3	2213.4	0.1742	34089.2	18	17921.2	5.2136	45218.1	49	8057.9	5.9727	29568.6	16	8700.5	2.866	5062.7	5.199
ORF1ab	3583	9	LLLTILTSL	10.2	0.12	23.23	0.5	24129.9	21	16494.7	10	19609.7	9.5	7888.03	11	21472.2	17.2423	9604.52	7	1533.99	4.5	13518.9	11	12292	9	21431.1	11.7694	40935.9	37	19524.2	5.5	15765.5	5	14562.8	5.1033	28041.5	12	7552.3	1.2344	12543.2	6.5	903.6	1.4267	21929.1	9.5	4129	1.3417	1768.5	2.0182
ORF1ab	3587	9	ILTSLLVLV	12.61	0.15	27.72	0.6	18358.7	15	17609.2	11	22258.8	13	6825.27	10	19431.7	15.0358	24795.2	22	19594.7	27	29838.2	33	27484.2	21	27366.8	19.4835	41360.7	39	25414	13	15561.3	5	12799	3.9031	16894.4	6.5	19094.5	5.9119	44857.9	47	13069	9.0755	39432.2	35	9777.2	3.2575	6368.2	6.3904
ORF1ab	3594	10	LVQSTQWSLF	12035.4	18	4354.22	12	17502.7	14	915.94	1.1	6595.78	2	10026.4	13	16042.5	11.967	21138.4	16	31.88	0.3	6084.19	5.5	34261.5	31	28051.8	20.7294	24319.4	12	34035.4	55	23330.7	12	9908.3	2.388	42433.2	38	22123.6	8.0486	41716.6	34	12290.2	8.5746	29619.2	16	21721.6	9.8151	4469.9	4.6198
ORF1ab	3595	9	VQSTQWSLF	20892.2	29	873.18	5	15839.7	13	149.51	0.3	16972.5	7	14390.7	19	29073	29.3223	23647.4	20	80.31	0.7	9655.58	8	22334.8	16	20614	10.9904	11294.7	5.5	24334.9	11	22183	11	5754.6	0.891	46065.5	65	18653	5.6402	32250.7	18	9081.6	6.5899	15297.3	5.5	15073.7	5.5757	2815.9	3.0172
ORF1ab	3595	10	VQSTQWSLFF	15987.9	22	2018.11	7.5	9808.57	8.5	201.02	0.4	18212.8	8	16205.8	21	26886.3	25.1214	34942.9	55	11.58	0.07	15857.4	13	28608.7	22	24319.9	14.9016	8485.49	4.5	26549.8	16	28983.5	24	6444.7	1.0836	46900.3	80	24337.6	9.8751	44983.8	48	14475.8	9.9832	33167.6	21	17548.5	6.9542	5824.7	5.89
ORF1ab	3597	9	STQWSLFFF	5234.59	10	179.92	2	302.92	1.4	229.17	0.4	3116.72	1.1	998.92	3.5	3992	4.3016	15732.3	11	2552.3	5.5	5899.44	5.5	22414.4	16	30309	25.5123	17118	8	18473.4	5	25022.5	15	17069.5	7.1429	43017.9	41	11275.4	2.3443	37716.3	25	7422.1	5.5897	16855.2	6.5	6764.3	2.2011	3944.1	4.1173
ORF1ab	3597	10	STQWSLFFFL	90.28	1	19.28	0.4	1643.62	3.5	2577.47	2.5	13557.1	5	240.53	1.5	2485	3.3005	20617.8	16	699.96	3	30119.4	33	357.15	0.9	2329.5	1.2633	1019.77	1.1	28481.2	21	29607.6	25	4725.8	0.6263	36337.1	22	18011.8	5.2653	46464.4	60	18143	12.7128	33380.1	21	13240.8	4.6539	12391.9	12.4715
ORF1ab	3598	9	TQWSLFFFL	15.7	0.2	4.63	0.04	5254.28	6	853.26	1.1	21167.3	12	169.3	1.3	3706.5	4.1236	18571.6	14	768.68	3	10808.3	8.5	90.36	0.3	818.7	0.5497	908.63	1	26124.7	15	18227.4	7	1903.5	0.1318	33749	18	23193.3	8.9049	19313.5	9	8544.6	6.2707	6110.91	1.9	4389	1.4225	7487	7.4745
ORF1ab	3598	10	TQWSLFFFLY	508.26	3	168.95	1.9	185.05	1	1933.8	1.8	13248.6	5	815.11	3	4495.1	4.6093	31437	38	46.8	0.5	10592.3	8.5	1141.82	1.9	6598.7	3.0104	180.81	0.3	32463.6	40	30659.6	29	7572.3	1.4644	36805.6	22	40177.7	41.4658	47036	65	33584	31.2788	29339.1	16	29530.2	17.8184	12497.4	12.585
ORF1ab	3601	10	SLFFFLYENA	29.41	0.4	269.87	2.5	5476.58	6	21265.3	14	28398.1	27	6525.51	9.5	8820.2	7.085	36751.9	60	16048.4	22	37731.4	60	14840.7	11	14585.4	6.6588	36070.8	25	33126.8	44	36148.1	60	24328.1	15.6516	6778.83	3	36733.2	29.9246	48730.5	95	35099	34.2519	45526.3	70	33063.7	23.2654	19806.8	21.987
ORF1ab	3603	9	FFFLYENAF	10232.7	16	2919.02	9.5	26725	25	1501.72	1.5	14374	5.5	16886.9	22	11213.7	8.5754	24963.5	22	2098.63	5	65.57	0.4	16014.6	11	26951.5	18.7762	29947.5	17	2181.59	0.25	18876.3	7.5	21536.4	11.9007	9340.72	4	11472.2	2.4087	1423.98	1.7	2435.6	2.5625	97.51	0.03	7288.5	2.3817	751.1	0.9823
ORF1ab	3604	9	FFLYENAFL	1004.84	4	719.95	4.5	28916.8	30	3209.81	2.5	16089.8	6.5	9231.11	13	7832.1	6.5235	29806.9	33	17875.1	24	6230.21	5.5	21113.8	15	31945.8	29.7958	39030.2	31	22752.1	9	17728.3	6.5	23712.7	14.7434	38690.9	26	6330.7	0.9558	100.56	0.5	2200.4	2.4098	3330.31	1.1	4544.6	1.4768	2720	2.9316
ORF1ab	3605	10	FLYENAFLPF	80.55	0.9	13.42	0.25	13074.3	11	108	0.2	1231.64	0.6	15309.4	20	8199.4	6.733	16268.7	12	5.04	0.01	540.61	1.2	13768	10	12336.5	5.5232	30266.8	17	427.64	0.04	19575	8	4405.7	0.5549	14903.9	5.5	4439.6	0.554	5335.68	3.5	131.4	0.4316	1188.27	0.4	1298.1	0.4383	177.8	0.2419
ORF1ab	3606	9	LYENAFLPF	23129.1	32	3667.94	11	23223.7	20	30.99	0.05	18514	8.5	14396.1	19	20731	16.4221	17299	12	2739.12	6	1020.97	1.7	33096.7	29	31953.8	29.8179	33202.8	20	20853.1	7	19827.1	8	22724.5	13.3987	36291.9	21	11742.3	2.4954	15466.9	7.5	7383.5	5.5654	495.13	0.17	11249.7	3.8176	3108.1	3.3136
ORF1ab	3606	10	LYENAFLPFA	11934.6	17	3365.48	10	29963.1	32	242.06	0.5	26845.9	23	8676.19	12	16685.5	12.4924	33811.9	47	16598.7	22	22649.7	20	134.07	0.4	1075.4	0.6935	3172.97	2.5	33723.5	49	32415.5	36	20455.6	10.6235	10034	4	33304.3	22.0548	45918.2	55	31997	28.4732	13441.3	5	32770.3	22.7566	18491.8	20.1547
ORF1ab	3607	9	YENAFLPFA	2735.72	7	150.33	1.8	27828.1	27	33676.1	29	20537.2	11	26577.1	41	24833.4	21.7973	31245.4	37	9373.53	14	17241.2	14	20.53	0.04	46.9	0.0119	518.47	0.7	29829.8	26	22937.5	12	8511.1	1.7935	6754.82	3	32914.2	21.3342	34234.5	20	16625.7	11.5423	24322.3	11	17585	6.9751	6847	6.8636
ORF1ab	3607	10	YENAFLPFAM	9333.35	15	2391.38	8.5	29611.8	31	17059.2	11	16835.1	7	17650.4	23	18442.5	14.0064	17300.6	12	733.64	3	2023.86	3	16.34	0.02	163.2	0.0968	112.84	0.2	21105.8	7	27942.1	21	11571.3	3.1905	25761.7	11	23405.3	9.0809	27519.4	14	6823.3	5.2347	5289.07	1.6	8626.9	2.8417	2294.6	2.5289
ORF1ab	3609	10	NAFLPFAMGI	4629.06	9	808.61	4.5	25406	23	7484.45	5	26746.2	22	14645.5	19	11428.3	8.717	30392.1	35	19078.1	26	28978.2	31	35723.9	34	19436.1	9.9545	19546.2	9.5	30337.9	28	9162.16	2.5	2429.2	0.2045	18976.7	7	18707.5	5.6742	36690.7	23	3514.6	3.2529	28335.8	15	9193.4	3.0302	2827.5	3.0296
ORF1ab	3611	10	FLPFAMGIIA	105.3	1.1	375.83	3	28657	29	23848	16	12883.1	4.5	28583	46	25567.9	22.9605	2718.6	3	3246.73	6.5	567.82	1.3	21457.1	15	11701.1	5.232	43865.8	55	30454	29	3133.26	0.7	16453.3	6.6011	3.78	0.01	24009.1	9.5823	44621.7	46	10302.9	7.3354	41662	44	15963.2	6.0282	6193.9	6.229
ORF1ab	3612	9	LPFAMGIIA	15148.9	21	9840.46	20	32871.1	40	39980.8	47	24835.8	18	34006.7	65	30844	33.2632	1387.07	2	18911.9	26	38.16	0.25	17876.6	13	9296.4	4.1582	41105.9	38	31526.5	34	979.66	0.2	11603.9	3.2087	3.57	0.01	25946.3	11.5039	34884	21	4498.8	3.8515	41879	45	10552	3.5451	6120.8	6.16
ORF1ab	3612	10	LPFAMGIIAM	10907.4	16	6011.49	14	32047.2	38	22790.3	15	19782.5	9.5	12500.7	16	23097.9	19.3191	42.74	0.25	2040.64	5	9.35	0.05	19857	14	19443.9	9.9607	37911	28	27118.3	17	1294.24	0.25	15211.5	5.5784	12.08	0.05	16603.6	4.4942	39229.2	28	1061.1	1.5658	35334.9	25	7134.8	2.3301	2755.8	2.9625
ORF1ab	3614	9	FAMGIIAMS	721.77	3.5	150.08	1.8	21390.6	18	30315.9	24	5006.64	1.5	17501.2	23	8745.6	7.0355	19097.8	14	12859	18	444.55	1.1	34068.9	31	20057.6	10.5055	42550.4	44	7279.83	0.9	17127.1	6	21146	11.4371	3732.03	2	21931.7	7.9009	334.25	0.8	539.3	1.0506	21348.5	9	3370.4	1.1006	327.9	0.4679
ORF1ab	3614	10	FAMGIIAMSA	113.95	1.1	43.53	0.8	22979	20	33486.1	29	10721.8	3.5	20326.7	28	11234.5	8.5892	7143.98	5.5	4270.61	8	6484.05	5.5	25744.2	19	12903.9	5.7931	41635.5	40	7914.96	1	14103.8	4.5	11662.1	3.2412	64.26	0.25	18500.8	5.5451	19649.7	9	531.8	1.0431	44119.1	60	2492.7	0.8123	248.9	0.3632
ORF1ab	3615	10	AMGIIAMSAF	4556.36	9	2841.09	9	19870.1	16	6562.61	4.5	11520.7	4	9292.94	13	26402	24.3057	13741.4	9.5	6.48	0.01	4143.4	4.5	31570.9	26	26672.2	18.3223	10894.7	5.5	2609.97	0.3	27992.7	21	15990.2	6.2198	33069.1	17	24641.2	10.1641	39380.6	28	8242.4	6.086	40160.8	38	21324.1	9.499	2824.2	3.026
ORF1ab	3616	9	MGIIAMSAF	16422.6	23	6092.29	15	23851.6	21	12379	7.5	7256.86	2.5	14216.2	18	15724.6	11.7275	7970.22	6	82.61	0.7	27.34	0.15	28913.7	23	26921.5	18.7276	11806.7	6	1218.68	0.12	12089.2	3.5	8016.2	1.6086	12455.6	5	8634.4	1.5228	1651.32	1.8	105.3	0.375	16642.4	6	1970.9	0.6458	113.8	0.1406
ORF1ab	3617	10	GIIAMSAFAM	1325	5	759.6	4.5	7882.14	7.5	28443.6	21	3199.62	1.1	9334.26	13	24897.1	21.892	6495.43	5	26.99	0.25	6417.19	5.5	12783.5	9.5	30820	26.8034	25678.2	13	20618.2	6.5	31682.1	33	32590.6	31.6282	37170.6	23	23009.3	8.7512	33650.6	19	8755.7	6.3958	37824.6	30	23268.7	11.1369	6499.7	6.5107
ORF1ab	3618	9	IIAMSAFAM	773.49	3.5	205.62	2.5	5916.7	6.5	12174.8	7.5	11507.1	4	9739.52	13	16335.7	12.2069	991.2	1.7	305.58	1.6	63.5	0.4	21087	15	30623.8	26.3055	34333.9	22	8472.01	1.2	17997	6.5	23573	14.5498	39599.8	28	3774.5	0.4315	1207.57	1.5	85.8	0.3279	10401.3	3.5	1587.4	0.5327	449.7	0.629
ORF1ab	3619	9	IAMSAFAMM	1354.12	5	87.04	1.3	7027.22	7	2778.25	2.5	5748.03	1.8	4212.97	7	10090.5	7.8652	618.93	1.3	114.81	0.9	19.56	0.12	31786.2	27	20561.9	10.9455	25175.1	13	4615.2	0.5	3242.24	0.7	3250.5	0.3264	31027.8	15	1167	0.0534	13.25	0.1	4.1	0.0119	21410.7	9	144.8	0.047	36.6	0.0362
ORF1ab	3619	10	IAMSAFAMMF	3856.2	8.5	1231.76	6	7100.51	7	239.22	0.4	12336.1	4.5	11172.8	15	16064.6	11.9834	6462.27	5	36.14	0.4	760.44	1.5	35451.7	34	24124.7	14.6659	7597.78	4	13915.8	3	7832.92	1.7	2512.2	0.2153	35296.3	20	9995.7	1.9012	12270.7	6	392.9	0.8502	32272.7	19	3523.9	1.1463	503	0.6929
ORF1ab	3620	9	AMSAFAMMF	2368.77	6.5	654.22	4	2025.29	4	469.6	0.7	11886	4	7564.72	11	21433.5	17.1963	15824.3	11	41.88	0.4	3741.62	4	18587.3	13	20949.5	11.3131	1606.8	1.4	14865.8	3	25703.5	16	6666.8	1.1508	46784.8	75	9814	1.8454	10163.1	5.5	2407	2.5421	4052.55	1.3	5076.8	1.6242	957.3	1.1934
ORF1ab	3620	10	AMSAFAMMFV	8.89	0.1	47.8	0.9	1506.05	3.5	5197.28	3.5	14861.6	5.5	1687.5	4.5	8127.9	6.693	23581.2	20	844.53	3	30717.4	35	21874.9	16	23652	14.0873	8207.02	4.5	25932.6	14	17810.4	6.5	10311.9	2.5659	23755.1	9.5	21758	7.7669	44428.1	45	12036.1	8.4128	33135	21	13579	4.8201	3808.5	3.9838
ORF1ab	3621	9	MSAFAMMFV	204.87	1.7	21.9	0.5	1998.25	4	14384.4	8.5	3986.27	1.3	1887.28	4.5	1482.4	2.4791	14822.7	10	5377.24	9	8646.57	7	26913.1	20	23656.3	14.0927	37034.9	26	16703	4	5521.57	1.2	4090.3	0.4844	4339.88	2.5	7361.3	1.1874	7823.6	4.5	203	0.5688	42596.9	49	425.1	0.153	125.8	0.1599
ORF1ab	3621	10	MSAFAMMFVK	4251.75	9	2310	8	6.54	0.01	25315.5	18	13167.6	4.5	90.01	0.9	330.1	0.9367	29312.8	32	14723	20	10459.3	8.5	17726.8	13	22731.4	13.0966	37662.9	28	26568.2	16	13917.6	4	17402.8	7.4452	7000.58	3	31228.5	18.3705	40591.9	31	15385	10.6305	45113.5	65	16018.1	6.0609	4507.8	4.6582
ORF1ab	3622	9	SAFAMMFVK	12996.8	19	11656.2	22	5.21	0.01	31951.3	26	19561.4	9.5	76.49	0.8	542.4	1.3135	17959.6	13	16297.2	22	6761.99	6	7677.19	6.5	16133.7	7.5921	33128.9	20	16630.9	4	20988.5	9.5	21384.8	11.7217	22422.4	8.5	30667.3	17.4849	6058.24	4	13995.1	9.6854	21555.1	9	12819.3	4.4535	5076.2	5.212
ORF1ab	3622	10	SAFAMMFVKH	21912	30	18812.1	32	70.82	0.5	21627.5	14	23290.6	15	2964.69	6	6283.8	5.6571	25918.8	24	7262.52	11	8902.51	7.5	20457.1	14	30198.4	25.2344	28157.6	15	20792.3	6.5	29350.9	25	33424.1	33.7658	30159.9	14	40059.2	40.9875	44468.9	45	30777.6	26.5399	42909.6	50	36855.8	31.161	14765.4	15.2497
ORF1ab	3626	10	MMFVKHKHAF	7433.36	13	3180.77	10	19555.5	16	3010.27	2.5	15482.5	6	1259.66	4	7164.4	6.1442	12254.1	8.5	12.33	0.08	751.31	1.5	27949.7	21	19008.3	9.6119	14378.2	7	4635.67	0.5	27060.8	19	8340.3	1.7286	8591.74	3.5	11792.9	2.5136	35799.8	22	4330	3.7518	7647.35	2.5	15604.6	5.8458	1629.2	1.8804
ORF1ab	3627	9	MFVKHKHAF	34702.1	65	16519.2	29	27499.7	27	936.54	1.1	7600.82	2.5	2708.97	5.5	7481.3	6.3276	10848.9	7.5	1158.91	3.5	87.4	0.4	33430.7	30	34151.2	36.8399	15966.3	7.5	12524.1	2.5	23983.9	13	28643.7	22.9348	26215.8	11	11527.7	2.4267	2623.28	2.5	5522.5	4.4495	893.58	0.3	17439	6.8913	1902.8	2.1603
ORF1ab	3628	9	FVKHKHAFL	3922.69	8.5	458.42	3.5	26151.8	24	19397.8	12	4439.76	1.4	892.91	3.5	4917.4	4.8818	4326.19	4	3590.63	7	16806.4	14	33596.4	30	35261.9	41.0119	47438.7	95	22661.7	8.5	23420.7	12	27944.8	21.6555	39702.3	29	3050	0.3063	15.55	0.12	845.5	1.3722	2410.37	0.8	7772.5	2.544	394.8	0.5565
ORF1ab	3633	9	HAFLCLFLL	630.95	3.5	108.68	1.5	11111.3	9.5	9953.97	6	15913.2	6.5	1007.43	3.5	2742.4	3.4723	12439.1	8.5	14519.2	20	958.71	1.7	465.41	1.1	10976.4	4.8964	19932.1	9.5	20078.2	6	13237.8	4	4086.1	0.4836	8253.33	3.5	11390.6	2.3821	2459.53	2.5	516	1.027	9831.52	3.5	1053.8	0.3545	1030.2	1.2669
ORF1ab	3635	10	FLCLFLLPSL	10	0.12	38.47	0.7	22898.5	20	23385.3	16	21077.2	12	10169.1	14	17217.5	12.9154	26963.8	26	2737.2	6	24602.3	23	9815.79	7.5	22416.6	12.7696	41661.6	40	25010.8	12	19414.2	7.5	20935.4	11.1834	14853.5	5.5	20027	6.5251	38562.6	26	9710.7	6.9609	27731.6	14	15303.1	5.6936	7889.7	7.8683
ORF1ab	3638	10	LFLLPSLATV	7.65	0.07	8.59	0.15	30168.4	33	8363.63	5.5	29169.1	30	5648.1	8.5	20219	15.8681	27218.2	27	5379.57	9	33853.2	43	30931.2	25	26842.4	18.5994	43781.5	55	17722.6	4.5	18553.1	7	11554.7	3.1811	18141	7	17282.5	4.8591	25663	13	9360.6	6.7575	30462.2	17	14861.1	5.4666	5375.1	5.49
ORF1ab	3639	9	FLLPSLATV	2.81	0.01	2.33	0.01	25152.2	23	15318.9	9	16378.9	6.5	10545.7	14	13443.4	10.0488	12885.2	9	2510.72	5.5	9710.37	8	24374.2	18	17799.8	8.731	44098.6	55	4201.68	0.5	8017.53	1.8	5518.9	0.8296	4199.72	2.5	2043	0.1663	232.89	0.7	70.4	0.2826	3318.58	1.1	384.6	0.1387	81.9	0.0988
ORF1ab	3639	10	FLLPSLATVA	13.24	0.17	10.31	0.17	33945.3	44	28916.8	22	26419.4	22	21200.7	29	26952.1	25.2391	28746.2	30	4770.15	8.5	26945.1	27	29964.4	24	18088.3	8.9301	45928.1	75	19222.6	5.5	23610.5	13	21465.7	11.8174	2921.51	1.8	17806.9	5.1481	23968.6	12	6745.8	5.188	31045.5	18	12739.6	4.4213	3493.1	3.6875
ORF1ab	3640	10	LLPSLATVAY	9427.23	15	7417.86	17	5792.29	6.5	32889.3	28	9290.03	3	16262.2	21	23667.3	20.1065	2304.01	3	24.23	0.25	8.43	0.04	44463.2	75	32292.6	30.786	38757.1	30	26366.3	15	23809.3	13	30753.3	27.2751	6728.7	3	19180.8	5.9643	47416.7	70	15522.9	10.7259	38619.8	33	23847	11.6745	3034.5	3.2417
ORF1ab	3641	9	LPSLATVAY	26234.8	38	24418.5	41	17106.3	14	41622.9	55	14033.8	5	28177.1	45	23848.3	20.3631	579.39	1.2	2226.28	5.5	2.57	0.01	43027.7	65	30640.1	26.3468	34162.3	22	21924.9	8	9543.3	2.5	29793.1	25.2192	1678.68	1.3	19205.5	5.9793	33229.1	19	3891	3.4773	30302.2	17	9760	3.251	2000.1	2.257
ORF1ab	3641	10	LPSLATVAYF	11139.5	17	4251.85	12	17134.5	14	9056.11	5.5	11309	4	6256.63	9	19679.2	15.3011	126.73	0.5	55.77	0.5	14.61	0.09	40344.5	49	29268.4	23.1954	35488.1	24	28668.2	22	1590.9	0.4	8100.5	1.6397	3758.58	2	15293	3.8781	44010.4	43	2566	2.653	42287	47	8219.7	2.7037	1382.6	1.6414
ORF1ab	3644	9	LATVAYFNM	11496.4	17	3276.59	10	19215.3	16	16169	10	16573.6	7	9052.58	12	18382.7	13.953	15993.3	11	12867.1	18	119.59	0.5	24742.2	18	31143.8	27.6413	37592.8	27	21763.7	7.5	6240.2	1.3	11749.7	3.2897	23720.9	9.5	14347.8	3.4891	58.63	0.4	190.3	0.5455	19987.8	8	2175.6	0.7079	970.4	1.2075
ORF1ab	3645	9	ATVAYFNMV	344.78	2.5	5.73	0.07	4649.54	5.5	20635.8	13	5140.85	1.6	4112.71	7	9145.8	7.2961	16750.5	12	8783.21	13	29557.7	32	24255.3	18	22109	12.4519	21681.4	11	25693	14	19633.3	8	8708	1.8728	18563.6	7	16750.6	4.5739	15171.9	7.5	3016.3	2.9336	40431.5	39	7920.2	2.5977	1785.8	2.0371
ORF1ab	3645	10	ATVAYFNMVY	6578.33	12	487.03	3.5	74.53	0.5	33121.7	28	661.84	0.4	6089.26	9	14433.7	10.7536	26144.5	24	19.19	0.17	5074.98	5	39513.8	46	31223.7	27.8486	4629.56	3	21223	7	34167.9	45	25020.3	16.7244	34961.4	19	29295.7	15.5614	45389.6	50	17854.2	12.4888	41617	44	25014.6	12.7548	1609	1.8621
ORF1ab	3646	9	TVAYFNMVY	21093	29	10011.2	20	94.86	0.7	25249	18	38.74	0.06	11544	15	7614.4	6.4023	16531.7	12	103.42	0.8	39.68	0.25	44585	75	33974	36.2241	20337.5	10	19842.4	6	26329.8	17	29114.3	23.8601	41237.8	33	17866.6	5.1824	18784.8	9	5163.7	4.2455	16280	6	11503.8	3.9127	245.2	0.3578
ORF1ab	3646	10	TVAYFNMVYM	2218.15	6	1314.93	6	1542.02	3.5	25848.8	18	236.31	0.2	4484.85	7.5	5796.1	5.3878	6213.25	5	925.63	3.5	4461.62	4.5	34821.4	32	33082.7	33.2374	32840.5	20	5300.99	0.6	11565.2	3	17905.7	7.9197	38636.1	26	11418	2.3911	6805.44	4	950.3	1.469	36536.6	27	7152	2.336	1001.1	1.2385
ORF1ab	3647	9	VAYFNMVYM	2431.46	6.5	1055.82	5.5	2461.31	4	23636.6	16	11472.8	4	2134.24	5	9817.6	7.707	8733.26	6.5	3527.44	7	323.48	0.9	24061.6	17	25535.3	16.5721	38973.7	31	859.37	0.08	2239.81	0.5	6292.1	1.0402	31325.2	15	1837.6	0.1388	8.14	0.06	11.4	0.0397	7369.54	2.5	248.9	0.0853	56.7	0.0647
ORF1ab	3652	9	MVYMPASWV	274.07	2	35.42	0.7	8704.77	8	33620.7	29	8405	3	5685.56	8.5	4993.4	4.9284	6258.12	5	10361.1	15	6165.7	5.5	32305.2	28	24433.1	15.0414	32960.9	20	19550.2	5.5	2302.89	0.5	3636.9	0.393	5276.89	2.5	5406.1	0.744	591.73	1.1	465.5	0.9596	20856.1	8.5	3185.2	1.0389	340.9	0.483
ORF1ab	3652	10	MVYMPASWVM	515.7	3	72.54	1.1	5221.12	6	30.64	0.05	4784.83	1.5	4920.18	8	4601.4	4.6803	1961.9	2.5	42.03	0.4	81.05	0.4	26483	20	22901.3	13.2798	23965.5	12	16903.5	4	11921.7	3.5	8518.6	1.7963	19668.2	7.5	6137.9	0.9098	2785.81	2.5	185.1	0.5357	2525.05	0.8	2368.7	0.7721	263.2	0.3837
ORF1ab	3653	9	VYMPASWVM	10480.6	16	2181.76	8	15533.7	13	12.54	0.01	23172.2	15	5674.68	8.5	9935	7.7756	11522	8	2783.34	6	568.19	1.3	24735.2	18	25620.5	16.7031	25266.2	13	11871.2	2	16007.7	5.5	12079.1	3.4691	41614.3	35	4954.7	0.6544	273.08	0.8	777.2	1.305	60.98	0.01	2378.2	0.7752	844.5	1.0704
ORF1ab	3653	10	VYMPASWVMR	16080.8	22	15493.9	27	2294.23	4	51.87	0.1	28505.8	28	19.25	0.2	59.5	0.2279	26820.3	26	20116.5	27	16141.4	13	39713.9	47	36085.6	44.3963	35832.7	24	24879.7	12	30970	30	29707.8	25.0399	45186.8	60	27270.1	12.9814	30418.4	16	23001.3	17.0247	3269.54	1.1	27568.5	15.4426	15993.1	16.7678
ORF1ab	3654	9	YMPASWVMR	7454.95	13	2317.56	8	2325.27	4	12036.6	7.5	18578	8.5	23.5	0.25	71.4	0.2795	29742.8	33	14326.8	19	23471.7	21	40312.7	49	38689.7	57.05	46789.8	85	21667.6	7.5	28908.4	23	42680	69.4855	44075.7	47	23747.4	9.3618	21099.4	10	31081.5	26.9901	16427.7	6	34170.5	25.2989	14429	14.8471
ORF1ab	3654	10	YMPASWVMRI	11.53	0.15	102.74	1.4	20098.8	17	182.84	0.4	16876.9	7	1423.25	4	2095.6	3.0034	508.51	1.2	783.06	3	7500.01	6.5	35836.6	35	21436.2	11.7742	39559.6	32	27838	19	388.05	0.07	5769.5	0.8948	967.91	1	6771.5	1.0506	43604.2	41	5736.8	4.578	18978.5	7.5	8544.4	2.8143	2141.7	2.3898
ORF1ab	3655	9	MPASWVMRI	8808.42	14	14922.3	27	29582	31	5044.7	3.5	13003.1	4.5	22388.2	31	14954	11.1263	79.44	0.4	26796.6	40	89.22	0.4	39454.8	46	21488.5	11.823	30992.2	18	30040.7	27	44.29	0.01	2741	0.2435	42.16	0.17	8805.8	1.566	33960	19	647.5	1.1687	29719.3	16	2309.5	0.753	1222	1.4681
ORF1ab	3655	10	MPASWVMRIM	15737.7	22	22540.9	38	28492.3	29	19661.4	13	9025.78	3	11422.2	15	15743	11.7415	19.5	0.1	9037.8	13	22.63	0.15	41519.4	55	27023.4	18.8921	37160.1	27	15219.3	3.5	536.31	0.12	14931.4	5.3681	594.74	0.8	16133	4.266	39244.5	28	1343.9	1.7896	40319.7	38	7175.7	2.344	850.2	1.0753
ORF1ab	3658	9	SWVMRIMTW	15261.8	21	14293.4	26	31954.1	37	82.72	0.17	25443.7	19	13884.1	18	19682.4	15.3045	23883.7	20	8039.33	12	26346.3	26	36472.2	36	36058.7	44.2799	4719.02	3	25345.3	13	25619.1	16	22185.7	12.7044	44535.4	50	31613.3	19.0139	22714.2	11	26606.5	20.914	11044.5	4	33398.8	23.8702	13414.2	13.6316
ORF1ab	3659	9	WVMRIMTWL	94.64	1	23.5	0.5	22564.8	19	11746.6	7	2178.88	0.8	6232.23	9	6161.8	5.5879	730.88	1.4	6757.96	11	3090.9	3.5	18109.9	13	27387.2	19.5191	30138.7	17	11801.6	1.9	17945.6	6.5	19128.8	9.1469	35289.4	20	10264.9	1.9949	996.01	1.4	802.5	1.3306	5790.48	1.8	3741.7	1.2105	865.4	1.0884
ORF1ab	3661	9	MRIMTWLDM	13339.5	19	5550.44	14	31081.8	35	21771	14	18552.1	8.5	21077.2	29	20143.9	15.7901	16490.8	12	13949.8	19	3245.01	3.5	10362.8	8	18159.1	8.9784	16014.6	7.5	22226	8	18241.2	7	19114.1	9.1316	38031.4	25	20658.9	6.9754	17626	8.5	5063.2	4.1859	4081.55	1.3	12005	4.1143	1006.4	1.2437
ORF1ab	3661	10	MRIMTWLDMV	23.43	0.4	15.12	0.3	12952.8	11	14924.6	9	12843.3	4.5	8815.86	12	9593.1	7.5735	26825.6	26	14789.7	20	23994	22	20538.5	15	14899.3	6.829	29225.1	16	33830.9	49	13112.2	4	10535.1	2.6741	2520	1.6	30089.8	16.6374	46691.7	65	18298.6	12.8319	34516.4	23	23678.8	11.5195	5646.7	5.7354
ORF1ab	3662	9	RIMTWLDMV	10.03	0.12	6.16	0.08	5044.21	6	3531.91	3	20155	10	2250.96	5	11212.5	8.5745	8491.47	6	8182.29	12	25877.7	25	27696.5	21	19498	10.004	41377.7	39	25768.1	14	20237.4	8.5	9876.5	2.3746	20318.2	8	14404.1	3.5122	42589.6	37	5531.5	4.4545	25278.5	12	7119.3	2.3249	2385.5	2.6208
ORF1ab	3666	9	WLDMVDTSL	53	0.7	118.17	1.6	33979.5	44	37024.9	37	23599.5	15	34474.6	65	30181.7	31.7194	12355.8	8.5	9215.35	13	4436.21	4.5	30988.5	26	23391.6	13.8011	44908.9	65	23829.7	10	23519.8	13	23274.5	14.1322	45626	60	2272.6	0.1914	1763.79	1.9	302	0.726	19587.7	8	146.7	0.0477	912	1.1403
ORF1ab	3669	10	MVDTSLSGFK	27090.4	40	7188.25	16	44.14	0.3	40126.4	48	16048.6	6.5	1680.59	4.5	1301.2	2.3054	34728.4	55	25516.2	37	14824.8	12	32623.5	28	36819.2	47.7161	39065.7	31	34206	55	34199.3	45	36972.4	44.4449	43545.7	44	30335	16.9803	47429.5	70	26102.3	20.3426	44543.6	65	28985.7	17.102	15437	16.0444
ORF1ab	3672	9	TSLSGFKLK	35234.8	65	31313	55	30.66	0.2	38263	41	24920	18	699.15	3	2122.7	3.0258	27506.3	27	33411.1	60	33946.4	44	43730.8	70	36369.4	45.6432	44067.1	55	34328.3	55	32448.1	36	37664.9	46.8879	44320.5	49	38123.3	34.0686	39925.1	29	33324.1	30.7945	42923.1	50	34173.8	25.3052	21421.2	24.5257
ORF1ab	3678	9	KLKDCVMYA	23.81	0.4	74.87	1.2	11707.3	9.5	39692.5	46	28615.2	28	1149.63	3.5	14398	10.729	22227.5	18	4171.47	7.5	41087.2	80	33272.2	29	22302.4	12.6522	44106.2	55	20944.7	7	36899.3	65	24681.8	16.1923	35054.2	20	19472.7	6.1568	40004.2	29	21363.5	15.4973	31349	18	22922.8	10.8315	4125.9	4.2918
ORF1ab	3683	9	VMYASAVVL	69.6	0.8	349.2	3	12694.6	11	3859.79	3	22572.8	14	5918.56	9	22936	19.0932	7387.02	5.5	60.77	0.6	5433.15	5	7107.05	6	13957.6	6.3229	29680.4	16	7730.71	1	11313.8	3	2314.2	0.1887	39356.8	28	773.3	0.0287	52.73	0.3	24.8	0.1091	1662.24	0.6	521.3	0.1808	187.4	0.2579
ORF1ab	3683	10	VMYASAVVLL	95.81	1	752.4	4.5	15425.2	12	106.84	0.2	24928.1	18	4162.76	7	15107	11.2482	19617.8	15	76.73	0.7	27193.2	27	21268.1	15	23312.3	13.7175	34057.9	21	21599	7.5	21249.7	9.5	6205.3	1.015	41120.2	33	6884.5	1.0729	16886.2	8	1591.9	1.9696	26053.2	13	7965	2.6139	2616.7	2.8398
ORF1ab	3684	9	MYASAVVLL	5841.32	11	2309.85	8	21379.5	18	43.63	0.08	16831.1	7	4105.24	7	3964.6	4.2851	14780.8	10	12967	18	3942.01	4	25902.9	19	26106.6	17.4448	25907.9	13	28334.5	21	11522.8	3	11695.8	3.2599	31608.8	15	3103.4	0.316	4168.4	3	556.4	1.0673	1817.06	0.6	1620.5	0.5425	354.3	0.4979
ORF1ab	3684	10	MYASAVVLLI	1633.44	5.5	2112.12	8	15118.6	12	41.52	0.08	18278.6	8	8027.16	11	9386.7	7.4476	26533.7	25	10222	15	16166.9	13	34668.7	32	24972.1	15.7489	21445.5	11	24750.2	12	2569.95	0.5	2925.9	0.2713	21723	8.5	16961.5	4.688	24603.4	12	2228.2	2.4271	28819.7	15	5181.6	1.6561	1162.5	1.3987
ORF1ab	3685	9	YASAVVLLI	304.89	2.5	156.16	1.8	11487.1	9.5	2657.67	2.5	9473.24	3	19713.5	27	17981.6	13.5979	11145.6	8	3915.99	7.5	1591.97	2.5	19023.9	13	18803.5	9.4515	23476.5	12	10150.3	1.5	1095.17	0.25	1082.7	0.0466	25376.3	11	4234.7	0.5129	74.56	0.4	23.2	0.1013	16869.6	6.5	72.8	0.0222	33.3	0.0319
ORF1ab	3685	10	YASAVVLLIL	1452.56	5	1325.17	6	19443	16	12466.4	7.5	15622.5	6	17602.8	23	25323.1	22.57	7200.94	5.5	3451.33	7	5528.56	5	24177.7	18	28351.1	21.3096	34294.9	22	8360.1	1.1	8896.83	2.5	9368.7	2.1548	32536	16	11361	2.3725	7197.82	4.5	211.1	0.583	32883.6	20	1272.8	0.4291	382.5	0.5391
ORF1ab	3692	10	LILMTARTVY	7887.43	13	3602.42	11	2822.15	4.5	35067.9	32	9393.73	3	8359.19	12	16466.5	12.3144	16666.6	12	7.98	0.03	1933.72	2.5	43221.8	65	33366.7	34.1538	35956.2	24	26551	16	18932.5	7.5	23651.7	14.659	34597.2	19	27690.8	13.5082	47286	70	17706.1	12.3725	41222.6	42	32086.8	21.6303	3188.1	3.3898
ORF1ab	3693	9	ILMTARTVY	15247.8	21	7139.34	16	1621.91	3.5	21541.3	14	10117.8	3.5	7209.36	10	15258.7	11.3676	10200.9	7	14.92	0.12	349.94	1	44680.7	75	30186.6	25.2048	31547.7	18	12336.5	2.5	27290.8	19	22637.9	13.2831	42935.6	41	12964.8	2.9329	32160.1	18	3138.2	3.003	14769.4	5.5	16832.2	6.5356	734.8	0.9649
ORF1ab	3699	9	TVYDDGARR	35144.6	65	23269.9	39	442.83	1.7	43155	65	12041.7	4	445.57	2.5	103.3	0.3889	28222.6	29	23850.3	34	22253.5	20	47000.4	95	43260.7	83.4372	45850.6	75	27135.3	17	33101	39	44004.2	77.4642	46758.9	75	34897.2	25.3694	6304.94	4	29122.2	24.1186	32183.5	19	35410.7	27.7695	13451.9	13.6761
ORF1ab	3708	10	VWTLMNVLTL	2714.19	7	1736.53	7	21048.8	18	299.87	0.5	27962.7	26	13674.2	18	21145.5	16.8689	21864	17	13711.2	19	29170.1	31	14935.2	11	26819.2	18.5617	35812.9	24	28946.5	23	24110.3	13	14009.2	4.7211	41455.2	34	11989.3	2.5867	35935.6	22	3750.1	3.3959	29575.3	16	8797.7	2.8977	4876.1	5.0165
ORF1ab	3709	9	WTLMNVLTL	956.19	4	175.37	2	23054.7	20	5279.4	4	15365	6	16004.4	21	15427.3	11.4992	6861.4	5.5	5815.15	9.5	2817.97	3.5	4277.59	4.5	15568.2	7.2273	35571.9	24	15028.5	3	11466.4	3	6418	1.0761	41715.7	35	3087	0.313	901.59	1.3	32	0.146	5200.49	1.6	206.1	0.0709	197.5	0.2777
ORF1ab	3709	10	WTLMNVLTLV	8.72	0.09	10.22	0.17	15980.9	13	18933.6	12	6260.42	1.9	7951.18	11	7453.4	6.3118	19433.6	14	9151.46	13	29657	32	21650.7	15	19932.1	10.3942	39680.9	33	26792.5	16	15831.3	5	9086.6	2.0275	14611.3	5.5	21044.2	7.2447	34779.2	20	4914.7	4.0955	35681.4	25	7790.3	2.5505	2307.6	2.5422
ORF1ab	3710	9	TLMNVLTLV	3.75	0.01	4.92	0.05	5190.65	6	9181.4	6	7359.18	2.5	3585.62	6.5	6146.1	5.5789	14308.1	10	6620.17	11	27803.1	29	26264.4	20	19427.3	9.9475	34451.1	22	17575.7	4.5	17948.2	6.5	8636.8	1.8441	14044.9	5.5	11895	2.5517	40477.9	31	3804.5	3.4277	35611.2	25	4264.3	1.382	1086.4	1.3223
ORF1ab	3710	10	TLMNVLTLVY	28.22	0.4	197.07	2.5	138	0.9	21405	14	1372.42	0.6	5135.35	8	9451.9	7.4879	22728.7	19	11.14	0.06	2719.46	3.5	39519.8	46	27079.9	18.983	13808.8	6.5	3622.19	0.4	30945.6	30	20111.7	10.2232	32422.2	16	29756.6	16.1669	48140.4	85	18403.2	12.9115	36360.3	27	24982.4	12.7253	1328.2	1.5876
ORF1ab	3711	9	LMNVLTLVY	11710	17	9558.49	19	1336.02	3	23814.8	16	13393.1	5	6130.38	9	14810.5	11.011	22057.6	18	6.7	0.02	38.72	0.25	36542.5	36	24770.6	15.4861	12799.6	6.5	557.24	0.06	21164.1	9.5	14543	5.0888	35512.7	20	22278.8	8.1688	42707.2	37	5205.9	4.2703	11945.8	4	10507.3	3.5271	155.1	0.2072
ORF1ab	3711	10	LMNVLTLVYK	6979.48	12	7481.7	17	20.66	0.12	34471.6	31	22184.7	13	86.99	0.8	1288.2	2.2919	35905.2	60	66.54	0.6	4651.4	4.5	41722.9	60	31917.8	29.7177	26561.6	14	6729.87	0.8	32574.4	37	29850.5	25.3396	35092.6	20	37629.9	32.515	48512.1	95	32066	28.5867	41066.4	41	33866.1	24.7295	5571	5.6681
ORF1ab	3718	10	VYKVYYGNAL	27944.5	42	15746	28	36101.6	55	698.51	0.9	28232	27	9829.5	13	22108.8	17.9857	22976.2	19	14487.4	20	25847.7	25	27655.5	21	28395	21.3973	33301.8	20	26965.5	17	33751.2	42	28547.5	22.7616	36065.3	21	19471.7	6.1561	3387.44	3	13487.4	9.3575	9162.25	3	26754	14.5673	7775.9	7.7583
ORF1ab	3719	9	YKVYYGNAL	16954.1	23	2755.65	9	37911	65	26981.6	19	20465.8	11	35994.3	70	36300.2	49.8132	5425.33	4.5	5044.97	8.5	2648.48	3	9681.31	7.5	13944.9	6.3162	22194.3	11	13956.7	3	23263.4	12	25188.2	16.9856	18501.6	7	14637.2	3.6103	5.49	0.03	413	0.8772	437.38	0.15	5166.3	1.6515	291.3	0.422
ORF1ab	3721	9	VYYGNALDQ	33197.1	60	23732.7	40	30295	33	9341.33	6	28933.1	29	32697.7	60	28188.7	27.5241	27814.8	28	31739.8	55	32016.8	38	39571.5	46	43251.3	83.383	40496.8	35	27929.7	19	30088.8	27	42953.3	71.0654	46924.7	80	36191.9	28.4603	26121.3	13	35836.9	35.8829	5236.51	1.6	41212.8	45.0729	24286	29.5442
ORF1ab	3722	10	YYGNALDQAI	22097.5	31	7258.82	16	37857.8	65	182.83	0.4	35747.1	65	28883	46	29446	30.1081	32866.5	43	7400.7	11	15247.1	12	27569.8	21	31981.4	29.895	34428.4	22	27865.1	19	24655.6	14	20365	10.5188	34708.2	19	20244.4	6.6816	37813.5	25	8741.3	6.3874	16625.1	6	14606.4	5.3384	4749.8	4.8961
ORF1ab	3723	9	YGNALDQAI	16646.7	23	8113.08	17	34784.5	47	24861.3	17	32174.4	43	34026.9	65	35117.6	45.5644	20235.4	15	3931.4	7.5	995.68	1.7	20163.5	14	28870.2	22.3611	30272.3	17	14473.3	3	12265.9	3.5	13417.3	4.3152	27864.8	12	8500.8	1.4854	1601.02	1.8	163.3	0.4925	9788.43	3.5	938.1	0.3126	577.9	0.78
ORF1ab	3725	9	NALDQAISM	10102.8	15	1460.09	6.5	22581.6	19	40613.9	50	15677	6	30705.8	55	25330.3	22.5815	11786.5	8	9022.56	13	35.01	0.2	33717.6	30	30535.2	26.0793	35107	23	7382.87	1	7558.01	1.7	23329.4	14.2095	43625.9	44	9989	1.899	25.68	0.2	109.2	0.3833	13538.9	5	2071.7	0.6764	683.5	0.9073
ORF1ab	3729	9	QAISMWALI	4077.09	8.5	191.71	2.5	21165.2	18	1933.91	1.8	4439.71	1.4	8264.23	11	11895.4	9.0172	14898.5	11	8968.54	13	5104.27	5	19297.2	14	16590.3	7.8898	12356.9	6	21555.6	7.5	2812.67	0.6	1569	0.0874	25504.6	11	13331.8	3.0724	1919.3	1.9	417.5	0.8831	37187.9	29	3506.3	1.1411	1011.4	1.2486
ORF1ab	3729	10	QAISMWALII	5699.54	11	2915.61	9.5	20844.1	17	7372.41	5	12679.2	4.5	12912.8	17	22622.5	18.6735	24825.6	22	10920.4	15	21437.2	19	24753.2	18	24086.3	14.6194	20286.1	9.5	28497.8	21	3910.06	0.8	3560.6	0.3804	30378.6	14	27084.3	12.772	38878.5	27	4770.8	4.0052	43988.5	60	13056.7	4.5616	5041.2	5.1783
ORF1ab	3731	10	ISMWALIISV	8.43	0.09	46.6	0.8	9131.28	8	18489.4	12	25390.1	19	4316.65	7.5	13711.8	10.2448	20489.7	16	1107.18	3.5	29623.7	32	15585.9	11	18615.5	9.3145	26767	14	19642.8	6	13314.8	4	3705.5	0.4055	10485.5	4.5	18626.6	5.6238	47009	65	3687.6	3.3588	42497.5	48	7122.8	2.326	2696.8	2.9113
ORF1ab	3732	9	SMWALIISV	3.32	0.01	13.43	0.25	6963.34	7	19368.5	12	24174.1	16	1175.14	4	7192.5	6.1608	14021.5	9.5	603.12	2.5	16945.5	14	2551.11	3.5	6852.9	3.1241	12654	6	12934.2	2.5	19551.5	8	3587.7	0.3849	14464	5.5	13387.7	3.0961	34355.8	20	4568.8	3.8917	16850.2	6.5	5345.9	1.7059	3094.6	3.3005
ORF1ab	3732	10	SMWALIISVT	17.73	0.25	426.46	3.5	24173.3	21	20570.5	13	30528.2	35	6308.97	9.5	21665.5	17.4703	24981.3	22	5583.99	9	31477.5	37	16819.6	12	16976	8.1529	25798.8	13	26857.8	16	32425.7	36	20870.3	11.1045	21738.7	8.5	36125.8	28.2948	48053	85	30378.6	25.9436	41982.4	45	32059.4	21.586	19752.8	21.9106
ORF1ab	3735	10	ALIISVTSNY	9017.19	14	12480.7	23	277.99	1.3	41228	55	651.05	0.4	9001.4	12	20356.4	16.0107	30756	36	15.01	0.12	6112.69	5.5	43755.4	70	37003.3	48.573	7353.77	4	22512.1	8.5	33954.8	44	32684.2	31.8617	44666.7	55	34632.4	24.8009	47123.6	70	27424.8	21.9494	44902.6	65	39699.8	39.4417	4554.4	4.705
ORF1ab	3736	9	LIISVTSNY	18181.7	25	5366.43	14	386.66	1.6	32618.9	28	107.54	0.12	6920.75	10	10333.5	8.0029	20419.5	16	20.89	0.2	37.11	0.2	45184.8	80	38390.7	55.4365	19041	9	14733.2	3	20432.8	8.5	27511.6	20.8471	36816.3	22	22946.2	8.6981	35467.8	21	6108.9	4.8065	26274.3	13	24836.3	12.5909	315.1	0.4525
ORF1ab	3743	9	NYSGVVTTV	11558.7	17	2997.85	9.5	31131	35	458.02	0.7	26234.6	21	18200.2	24	9563.7	7.5558	24577.6	21	26878.2	40	23503.7	22	30111.3	24	33473.7	34.5271	38377.4	29	25247.1	13	22025.9	11	17734.3	7.7581	37734.7	24	18836.9	5.7542	33339.6	19	10673.3	7.5649	5316.26	1.7	14032.6	5.0412	3712.5	3.8963
ORF1ab	3743	10	NYSGVVTTVM	16472	23	16002.1	28	31900.2	37	1479.67	1.5	24415.9	17	19895	27	18738.7	14.3197	21204.4	16	3167.58	6.5	13892.1	11	39609.2	46	37635.6	51.6186	40995.4	37	4047.2	0.5	33237	40	29322	24.2728	44234.3	48	19439	6.1342	33502.7	19	6205.8	4.8637	22866.8	10	14697	5.3843	3285.3	3.48
ORF1ab	3744	9	YSGVVTTVM	9506.92	15	9222.33	19	21539.9	18	17625.8	11	12426.6	4.5	18797.2	25	30085.5	31.5022	6790.29	5.5	204.6	1.3	235.02	0.8	25874.6	19	32201.2	30.524	41892.6	41	333.39	0.03	21569.8	10	17932.8	7.9451	40114.7	30	3250.1	0.3419	264.27	0.7	25.1	0.1105	14671.8	5.5	275	0.0951	71.4	0.0858
ORF1ab	3744	10	YSGVVTTVMF	13854.5	20	9794.79	20	24283.6	22	4556.31	3.5	7413.04	2.5	21389.7	30	27722.9	26.6233	21311.6	17	49.6	0.5	3767.74	4	37847.9	40	35936.7	43.7614	35224.2	23	2901.95	0.3	28697.4	23	15445.9	5.7736	38654.1	26	18414.9	5.4921	31749	17	2327	2.4868	38084.9	31	7347.6	2.4012	996.1	1.2334
ORF1ab	3747	10	VVTTVMFLAR	7942.15	13	5560.6	14	155.94	0.9	32275.2	27	26630.7	22	85.73	0.8	92.4	0.3557	34184.5	48	31566.5	55	33463.2	42	41864.9	60	39018.4	58.8096	44419.9	60	33734.8	49	35984.6	60	40413.6	58.1128	24067.8	9.5	41850.9	49.044	48235.3	85	41466.9	52.7053	45981.8	75	41135.3	44.7532	28311	37.3615
ORF1ab	3748	9	VTTVMFLAR	21012.3	29	9152.74	19	140.94	0.9	33975.4	30	25028.4	18	80.68	0.8	89.8	0.3471	24434.1	21	27500.6	42	24647.3	23	35902.1	35	37465.4	50.7558	41314.6	39	23764.6	10	27701	20	40870	60.1575	35390.7	20	35319.2	26.3106	34426.2	20	34092.5	32.2267	38688.4	33	33566.2	24.1763	20371.9	22.8739
ORF1ab	3751	10	VMFLARGIVF	5692.7	11	3600.82	11	17258	14	653.25	0.9	19755.2	9.5	9223.33	13	19445.1	15.0503	17746.9	13	7.83	0.03	10485.3	8.5	33061.9	29	23495.6	13.9103	26136.8	14	10059	1.5	24526.6	14	7089.4	1.2855	34475.7	19	13737.8	3.2426	39628.5	29	4809	4.0294	16769.7	6.5	14899.3	5.4856	2597.8	2.8227
ORF1ab	3752	9	MFLARGIVF	15692.5	22	6760.3	16	19969.2	16	223.67	0.4	14608	5.5	5207.53	8	12614.7	9.4779	13952.6	9.5	547.68	2.5	365.15	1	24205	18	30663	26.4051	16376.8	8	17537.3	4.5	11482.3	3	18540.3	8.524	31558.3	15	10966.6	2.2409	2636.96	2.5	3256.5	3.0846	1316.58	0.5	11263.2	3.8227	1860.3	2.1164
ORF1ab	3753	9	FLARGIVFM	7.71	0.07	28.07	0.6	15081.9	12	17080.6	11	1366.96	0.6	7126.38	10	10581.6	8.1675	10232.9	7	222.74	1.4	965.41	1.7	24896.1	18	27771.2	20.2013	45178.4	65	7426.69	1	23407.3	12	23291.6	14.1563	37919.6	24	4088.3	0.4861	96.25	0.5	104.3	0.3729	3320.77	1.1	424.7	0.1529	94.7	0.1149
ORF1ab	3760	9	FMCVEYCPI	33.94	0.5	18.26	0.4	24146.4	21	10302.8	6.5	17680.8	7.5	10709.8	14	16095.7	12.0074	32201.2	41	532.57	2.5	9995.95	8	14380.2	10	16813.4	8.0366	41126.4	38	15659.9	3.5	6428.73	1.4	7890.6	1.5687	9116.77	4	15822.4	4.1117	244.33	0.7	3053.5	2.9548	9816.53	3.5	8896.7	2.9297	1770.9	2.0208
ORF1ab	3760	10	FMCVEYCPIF	446.93	3	163.71	1.9	28914.6	30	4286.12	3.5	9090.96	3	12041.5	16	20124.7	15.7701	38219.5	70	18.59	0.15	1842.58	2.5	32204.7	27	24146.1	14.6919	24569.6	12	8083.99	1.1	17906.1	6.5	11101.7	2.939	21945.7	8.5	22150.2	8.0692	21229.2	10	7780.9	5.8097	11804.1	4	18390.7	7.487	3930.3	4.1036
ORF1ab	3761	9	MCVEYCPIF	10027.8	15	16234.2	28	37536.4	60	5232.21	4	16630.2	7	28173.8	45	28810.3	28.7788	31484.6	38	3630.55	7	84.06	0.4	33312.2	29	32219	30.575	10362.1	5.5	21320.6	7	8381.2	1.9	14070.6	4.7631	13973.8	5.5	24723.5	10.247	2309.33	2.5	5833.5	4.6388	7663.58	2.5	15794.3	5.9401	6170	6.2066
ORF1ab	3762	10	CVEYCPIFFI	903.94	4	286.64	3	7055.94	7	12821.6	7.5	18902.9	9	2095.14	5	11829.9	8.9751	36403.6	60	17588.8	24	22554.3	20	172	0.5	867.1	0.5778	600.97	0.8	31505.4	34	15982	5.5	2421.1	0.2034	18016.3	7	27531.6	13.3089	44231.9	44	25678	19.8597	38089.9	31	25705.5	13.4579	15907.9	16.6586
ORF1ab	3763	9	VEYCPIFFI	4123.63	8.5	422.21	3.5	18230.6	15	6027.58	4	25239.2	19	9260.92	13	25778.2	23.2978	30332.3	35	13024.5	18	35439.8	49	38.62	0.09	91.4	0.0435	249.57	0.4	25679.9	14	5296	1.1	388.5	0.0096	27556.6	12	29534.7	15.867	7276.28	4.5	16863	11.7212	10124	3.5	13179.7	4.6234	10324	10.2811
ORF1ab	3763	10	VEYCPIFFIT	13229.3	19	3715.92	11	31564.4	36	3533.78	3	32049	42	5365.67	8.5	19961.4	15.5994	34711.9	50	28321.4	44	39947.1	70	143.67	0.5	292	0.1963	1302.28	1.3	33395.2	46	19421.6	7.5	5168.8	0.7298	11912.7	4.5	42265.5	51.3286	45531.3	55	39524.9	45.6736	33101.7	21	36544.5	30.381	32252.1	46.4592
ORF1ab	3766	10	CPIFFITGNT	16806.5	23	10871.6	21	31507.5	36	42162.7	60	22643.8	14	18147.5	24	21724.1	17.5391	10382.8	7.5	33819.2	60	16494.7	14	39985.1	48	28994.2	22.6206	43058.5	47	36304.5	70	19294	7.5	30779.3	27.3331	227.46	0.5	40906.3	44.5585	48782.2	99	35977.2	36.2007	47808.2	99	38916	36.8577	27076.1	34.8274
ORF1ab	3768	9	IFFITGNTL	7469	13	5402.49	14	27766.4	27	588.37	0.8	23230.4	15	9452.15	13	15993.3	11.9302	20115.2	15	6701.53	11	6786.46	6	17489.6	12	22995.1	13.3805	35422.1	23	19140.4	5.5	12648.6	3.5	9429.5	2.1817	34022.9	18	3548.3	0.3912	901.06	1.3	472.5	0.9711	7397.18	2.5	3888.6	1.2635	822	1.0504
ORF1ab	3774	9	NTLQCIMLV	177.73	1.5	19.73	0.4	14405.8	12	18978.7	12	13533.3	5	4832.13	8	6476	5.7635	22777.5	19	25816.4	38	32293.7	39	31302.2	26	26759.8	18.4651	25603.6	13	26282	15	23290.1	12	10668.4	2.7377	21323.1	8	21862.5	7.8477	38215	26	9762.9	6.9906	37192.7	29	9730.7	3.2399	4821.5	4.9642
ORF1ab	3775	9	TLQCIMLVY	10007.8	15	9377.18	19	965.91	2.5	24032.7	16	3525.26	1.2	5014.44	8	17688.1	13.333	23532.2	20	82.61	0.7	1314.08	2	42069.3	60	32866.1	32.5512	20414.9	10	4441.34	0.5	24947.3	15	29795.6	25.2246	43787.6	45	32694.8	20.9281	40758.7	31	23890.9	17.9173	11989.2	4	28451.3	16.4553	4296.4	4.4487
ORF1ab	3776	10	LQCIMLVYCF	5651.46	11	1469.27	6.5	23337.2	20	2279.76	2	23950.7	16	6675.12	9.5	27563.8	26.3337	37675.1	65	8.63	0.04	11369.4	9	5302.25	5	17353.5	8.4187	7512.36	4	32295.8	39	26414	18	11108.7	2.9421	25437.9	11	42738.2	53.955	46672.5	65	34758.9	33.5407	38027.3	31	34533.2	25.9852	16349.4	17.2314
ORF1ab	3779	10	IMLVYCFLGY	2691.82	7	2922.05	9.5	1312.56	3	15758.3	9.5	10478.5	3.5	1926.85	5	10592.2	8.1745	38259.7	70	34.24	0.4	9540.2	8	44662.8	75	31062.7	27.4304	5533.83	3.5	22951.4	9	31720.5	33	23048.7	13.8272	35661.7	20	38721.5	36.0365	48199.3	85	32609	29.5027	32935.6	20	38028.9	34.2711	11673.9	11.6986
ORF1ab	3780	9	MLVYCFLGY	3849.08	8.5	975.99	5	1266.34	3	31483.9	26	951.41	0.5	4853.71	8	5507.1	5.2297	26264.1	25	31.16	0.3	203.46	0.7	42591.9	60	30167.4	25.1562	995.07	1.1	17962	4.5	27248	19	26766.1	19.5485	17124.3	6.5	31698.6	19.1581	34714.5	20	16970.1	11.8011	26430	13	26380.6	14.1763	2786.9	2.9891
ORF1ab	3780	10	MLVYCFLGYF	635.56	3.5	205.06	2.5	6229.67	6.5	7194.17	4.5	128.51	0.12	2212.92	5	6505.1	5.7793	28494.1	30	48.8	0.5	4284.87	4.5	34924	33	29984.5	24.7358	4532.32	3	16022.4	3.5	17924.3	6.5	15199.7	5.5684	20195.4	7.5	27701	13.5209	44945.9	48	14509.8	10.0047	24375.5	11	24847.1	12.6008	3054.2	3.261
ORF1ab	3781	9	LVYCFLGYF	4052.68	8.5	81.5	1.2	5020.85	6	9950.96	6	249.37	0.2	2271.9	5	11128.1	8.518	16732.9	12	75.81	0.7	510.39	1.2	33592.4	30	33022.3	33.0445	27598.1	15	7221.46	0.9	9035.55	2.5	13002.4	4.0275	25720.8	11	17820.8	5.1561	14824.8	7	3541.6	3.2697	3130.45	1	16512.2	6.3507	996.9	1.2342
ORF1ab	3785	10	FLGYFCTCYF	305.8	2.5	225.18	2.5	16494.3	13	11035.4	6.5	5555.55	1.7	3313.81	6.5	9736.5	7.6591	29437.7	32	52.54	0.5	4725.97	4.5	28279.7	22	30572.9	26.1755	30613.6	17	11795	1.9	17539.2	6.5	10495.1	2.6549	18183.3	7	16736.5	4.5662	33516.1	19	6309.7	4.9241	21612.3	9	10523	3.5334	1087.8	1.3238
ORF1ab	3788	9	YFCTCYFGL	1151.71	4.5	800.35	4.5	22329	19	563.61	0.8	20819.5	11	1641.82	4.5	4027.1	4.3226	31695.2	39	19535.8	26	16149.1	13	7704.15	6.5	27034.2	18.9095	23522.3	12	29802.4	26	27716.9	20	28012.6	21.783	38276.6	25	25987.4	11.5482	4628.56	3.5	21805.6	15.8915	682.15	0.25	19358.9	8.1058	12326.5	12.4006
ORF1ab	3788	10	YFCTCYFGLF	7570.37	13	7369.7	16	23311	20	40.36	0.07	7666.23	2.5	1884.81	4.5	7363.6	6.2605	37891.8	70	1840.65	5	17004.5	14	26319.9	20	32033.4	30.041	15349.4	7.5	27136.2	17	29036.6	24	22648.9	13.2979	33405	17	30026	16.5478	38241.4	26	28197.8	22.8793	6341.34	2	31109.1	20.0775	9608.7	9.5406
ORF1ab	3791	10	TCYFGLFCLL	3785.8	8.5	2324.21	8	29953	32	261.9	0.5	23578.4	15	2705.81	5.5	5186.9	5.0446	30956.7	37	20634.3	28	32647.5	40	11845	8.5	26757.7	18.4618	25030.3	13	35166.7	60	22550.6	11	16516.5	6.6564	29921.3	14	25231.5	10.7528	22915.6	11	21891.9	15.9675	31727.1	19	25335.2	13.0563	10600.7	10.5685
ORF1ab	3792	9	CYFGLFCLL	5563.24	11	871.93	5	26112.8	24	138.56	0.25	18432.3	8.5	902.65	3.5	3782.4	4.1722	23675.8	20	17455	23	18206.9	15	4114.8	4.5	22844.8	13.2191	15529.6	7.5	26385.2	15	14758.2	4.5	12267.5	3.5813	26880.2	12	18088.9	5.3091	13450.7	6.5	13386.5	9.2903	3062.67	1	16324.4	6.2416	5160.2	5.2917
ORF1ab	3796	10	LFCLLNRYFR	23181	32	23234	39	4969.45	6	14454	8.5	28971	29	22.39	0.25	19.6	0.0643	40162	80	25247.1	37	35461.3	49	37130.8	38	38365.4	55.2993	36542.5	25	35481.2	65	36798.8	65	39468.9	53.975	40941.3	32	43783.8	60.4297	47533.8	75	45610.7	74.6787	39747.5	36	43901.5	58.6783	32445.3	46.943
ORF1ab	3797	9	FCLLNRYFR	18864.3	26	24157.6	40	16587.4	13	34569.9	31	29592.6	32	127.97	1.1	60.7	0.2337	35188.7	55	37555	75	25774.8	25	22878	16	38815	57.7228	46693.2	85	30209.2	28	32610	37	44987.7	83.6475	28170.1	13	42685.1	53.6612	24189.8	12	40538.8	49.1052	22027.6	9.5	37886.4	33.8801	30274.3	41.7067
ORF1ab	3797	10	FCLLNRYFRL	29.44	0.4	87.24	1.3	30532.9	34	6417.89	4.5	20575.4	11	2966.62	6	3718.8	4.1315	34225.2	48	20905.3	29	31142.1	36	11207.8	8.5	27038.3	18.9161	42711.8	45	33705.2	49	28705.2	23	22286.7	12.8286	22948.6	9	18705.5	5.6729	23039.5	11	14309.6	9.8814	12272.6	4.5	16748.3	6.4862	11606.3	11.627
ORF1ab	3802	9	RYFRLTLGV	6182.53	11	897.72	5	17513.7	14	140.19	0.3	27382.5	24	1325.49	4	8674	6.9903	18609.4	14	18466.6	25	35653.6	50	4550.4	4.5	16840.9	8.0564	28573.8	15	21880.1	8	26448.6	18	6201.1	1.0138	37448.3	24	15331.8	3.8935	44583.6	46	11713	8.2081	3942.78	1.3	13604.2	4.8324	4536.4	4.687
ORF1ab	3802	10	RYFRLTLGVY	15981.4	22	8867.23	18	4947.19	6	502.34	0.7	11872.5	4	2273.23	5	11948.9	9.0524	22303.1	18	564.98	2.5	18141.6	15	22335.7	16	25468.5	16.4692	14577.3	7	16033.3	3.5	35503.5	55	17723	7.7474	43603.2	44	29188.7	15.4239	48482.2	90	27104.5	21.5425	9763.05	3.5	30862.3	19.7086	3509.8	3.7038
ORF1ab	3803	9	YFRLTLGVY	19172.9	26	16311.9	29	21937.4	19	20094.3	13	2426.12	0.9	11427.7	15	9991.5	7.8083	17319.2	13	390.58	1.9	1503.03	2.5	41410.4	55	36712.9	47.2271	39361.9	32	5040.55	0.6	25882.4	16	35030.7	38.2553	39445.9	28	26397.4	11.9867	41311.1	33	19587	13.8935	1523.9	0.5	32663	22.5789	1526.8	1.7843
ORF1ab	3806	9	LTLGVYDYL	375.78	2.5	27.52	0.6	13136.2	11	12991.6	8	9415.1	3	5894.46	9	8769.3	7.0513	20209	15	12694.1	17	9142.94	7.5	22178.7	16	30647.7	26.3662	39699.8	33	25247.3	13	15356.7	5	14324.2	4.9349	29771.8	14	7698.7	1.2695	1200.1	1.5	404.4	0.8658	26030.4	13	1233.2	0.4144	1124.1	1.3608
ORF1ab	3807	9	TLGVYDYLV	24.56	0.4	297.82	3	18908.4	15	17829.7	11	28489.8	28	15426.2	20	22169.6	18.0657	30347.8	35	21521.5	30	30843.6	35	38716.5	43	30400.3	25.741	40647.3	36	29011.5	23	27618.4	20	21287.9	11.6065	33900.9	18	25042.8	10.566	40417.1	30	31589	27.8058	33751.2	22	21297.3	9.4797	21974.2	25.4537
ORF1ab	3809	9	GVYDYLVST	140.52	1.3	24.53	0.5	7296.54	7	44055.2	70	19382.3	9.5	18230.2	24	19898.9	15.5337	20740.8	16	14937.5	20	27045	27	28139.6	22	22699.7	13.0623	42716.5	45	18962.5	5.5	30875	30	27798.3	21.3787	28520	13	20822.2	7.0901	23310.2	11	7835.7	5.8424	21179.4	9	13979.7	5.0132	2956.9	3.1639
ORF1ab	3811	10	YDYLVSTQEF	20608.2	28	13297.5	24	36114.5	55	40.59	0.07	20447.6	11	19462	26	25053.9	22.1361	32251.1	41	1282.81	4	6752.92	6	1423.74	2.5	8345.6	3.7553	7552.7	4	11231	1.8	23648.1	13	10544.3	2.6785	38083.3	25	19917.6	6.4512	37317.7	24	14539.7	10.0267	7642.88	2.5	19762	8.3844	4660.7	4.8099
ORF1ab	3812	9	DYLVSTQEF	33775.7	60	32432	60	36144.2	55	315.24	0.5	20267.9	11	25344.2	38	21207.8	16.9353	31169.7	37	26276.6	39	4339.31	4.5	40834.2	55	41194.5	71.252	29148.3	16	20464.4	6.5	21681.6	10	28666.3	22.9755	46883.6	80	22660	8.4606	27802.2	14	23181.2	17.2079	3315.46	1.1	31259.2	20.3137	13970	14.2961
ORF1ab	3812	10	DYLVSTQEFR	16061.3	22	26354	44	13371.6	11	2864.42	2.5	27238	24	1372.68	4	80.7	0.3152	41273.9	90	36246.8	70	27064.6	27	45753.5	85	44284.5	89.0766	39151.2	31	33653.5	48	34764.1	48	41553.6	63.5581	47569.8	90	42968.2	55.2565	46378	60	43369.4	61.2556	33250.6	21	44387.2	61.7767	33017.6	48.4045
ORF1ab	3813	9	YLVSTQEFR	7274.55	12	6982.88	16	3399	5	34316.1	31	17926.4	8	163.09	1.2	98	0.3732	33800.9	47	22161.9	31	23461.8	21	43321.5	65	41142.4	70.9383	47068.6	90	29156.5	23	30801	30	43631.1	75.1192	45710.5	65	35127.9	25.8681	13949.3	7	32484.7	29.2881	30109.3	17	33562.9	24.1703	16822.4	17.85
ORF1ab	3814	9	LVSTQEFRY	29875	46	23843.6	40	877.42	2.5	34261.2	31	10968.4	3.5	18529.5	25	18493.2	14.0604	34047.6	48	1907.15	5	90.37	0.4	46464.9	95	41624.7	73.8257	42908.7	46	30483	29	28654.9	23	34705.5	37.3138	43797.6	45	32781.3	21.0886	41700.8	34	23762.5	17.7905	14277	5	27502.7	15.3693	5288.5	5.411
ORF1ab	3820	9	FRYMNSQGL	13553.1	19	3335.68	10	37021.7	60	25289.2	18	21664.3	12	36963.2	75	28835	28.8281	21154	16	15071.9	20	15207.2	12	7753.24	6.5	17198.9	8.3105	39980.8	34	22370.8	8.5	14774.4	4.5	16432.5	6.5828	38287.4	25	8157.6	1.3792	61.53	0.4	704.9	1.2323	98.73	0.03	4221.1	1.3693	259.7	0.3788
ORF1ab	3820	10	FRYMNSQGLL	15833	22	11554.9	22	35423.7	50	433.95	0.7	19264.4	9	8836.29	12	17614.9	13.2663	25351.1	23	23738.1	34	29081.8	31	16011.8	11	20428.1	10.8299	42321.8	43	29858.2	26	20433.2	8.5	15456.2	5.7822	37795.5	24	13630.6	3.1982	16162.9	7.5	4969.9	4.1294	3094.95	1	11176.3	3.7898	1328.7	1.5882
ORF1ab	3821	9	RYMNSQGLL	25692.4	37	17456.1	30	24756.1	22	88.36	0.17	24913.3	18	2081.49	5	17016	12.7568	8002.97	6	11570.3	16	25676.6	25	16283.7	12	29692	24.0923	38937.9	31	24206.8	11	25721.1	16	16646.7	6.7698	46080.9	65	6222.9	0.9303	6467.45	4	4594.1	3.9061	207.22	0.07	10624.6	3.5743	3231.9	3.4308
ORF1ab	3821	10	RYMNSQGLLP	20838.7	29	27277.5	46	27407	27	232.71	0.4	33118.9	48	10963.8	14	31600.7	35.1541	26101.2	24	5396.59	9	36311.2	55	35342.9	34	32166.1	30.423	38658.7	30	32593.8	41	34296	45	27194.4	20.2876	46197.7	70	32935.6	21.3736	44496.4	45	33346.1	30.8353	11670.8	4	37040.9	31.6359	25465.2	31.7327
ORF1ab	3823	10	MNSQGLLPPK	29063.3	44	22801.6	38	36.41	0.25	43213.4	65	25827.6	20	929.59	3.5	2566.9	3.357	37025.7	65	25350	37	31112.5	36	36527.5	36	31916.4	29.7139	44373.3	60	34346.5	55	36855.4	65	37031.3	44.6525	34763	19	40404.4	42.3945	48261.4	85	34081.1	32.2051	46886.1	85	35087.2	27.1002	22786.6	26.8607
ORF1ab	3824	9	NSQGLLPPK	30765.3	49	20531.8	35	64.62	0.5	43576.3	70	22486.3	14	1673.55	4.5	1030.5	1.995	28500	30	26593.5	39	25933.7	25	38141.8	41	35294.7	41.1401	45821.9	75	25966	14	33094.5	39	40527.4	58.6202	43566.9	44	37284.2	31.4763	42782.6	38	32406.7	29.1532	40798	40	30983.5	19.8874	21809.6	25.1678
ORF1ab	3829	9	LPPKNSIDA	36219	70	32486.8	60	38791.5	70	42059.3	60	32231.2	43	43131.7	99	44515.1	87.5922	6309.85	5	37460.9	75	2783.82	3.5	43960.4	70	36966	48.3989	48242.6	99	32739.4	42	13919.3	4	40324.5	57.7147	169.88	0.4	29672.1	16.0466	38583.9	26	23208.3	17.2354	44848.7	65	33153.6	23.4283	25936.5	32.6316
ORF1ab	3834	10	SIDAFKLNIK	12450.2	18	12657	24	36.05	0.25	40543.2	49	30516.3	35	4826.12	8	10363.3	8.023	35523.1	55	37206	75	41972.9	85	37794.3	40	38910.5	58.2336	41225.8	38	36672	75	33826.9	43	37590.8	46.6264	44821.1	55	32316.7	20.2185	48608.3	95	40108.6	47.6149	46624	80	35769.1	28.5438	30665	42.597
ORF1ab	3861	10	KMSDVKCTSV	37.77	0.5	77.92	1.2	24143	21	30753.3	24	35730.9	65	2803.34	6	24944.6	21.9624	24213.3	21	1174.34	3.5	40270.8	75	32715	28	25692.7	16.8137	44568.6	60	13093.6	2.5	25468.8	16	19568.4	9.6086	33388.4	17	18930.5	5.8118	43298.6	40	19884.3	14.1544	43796.1	55	18855.5	7.7814	9312.7	9.2449
ORF1ab	3862	9	MSDVKCTSV	3855.95	8.5	921.55	5	24822.6	22	43015.6	65	25313.3	19	20999.6	29	23506.5	19.8825	26097.8	24	25729.1	38	20958.3	18	36645.9	37	28447.3	21.5015	46173.7	75	22950.9	9	10283.3	2.5	12111.6	3.4866	12444.3	5	4203	0.5064	9249.71	5	1353.6	1.7964	42155.4	46	964.6	0.3226	2579.3	2.8058
ORF1ab	3871	9	VLLSVLQQL	32.87	0.5	53.43	0.9	24734.7	22	6478.44	4.5	25125.8	18	10162.9	14	25577.6	22.9758	15763.1	11	7542.08	12	24958.4	24	31394.1	26	26944.5	18.7648	36171.2	25	22614.2	8.5	18226.2	7	13675.7	4.4899	43600.4	44	8379.2	1.4449	22581.6	11	2948.8	2.8943	13745.5	5	7032.5	2.2952	4543.2	4.6937
ORF1ab	3886	9	KLWAQCVQL	17.72	0.25	131.58	1.7	23588.3	21	22008.5	14	29934.2	33	1724.45	4.5	16517.7	12.3562	13710.9	9.5	2341.51	5.5	27050.9	27	10386.9	8	20204.8	10.6351	38877.7	31	25479.8	13	19811	8	13220.7	4.18	45452.5	60	11367.3	2.3745	12997.5	6.5	8761.8	6.3994	6552.54	2	11235.2	3.8121	10937.1	10.9078
ORF1ab	3899	10	LLAKDTTEAF	6054.51	11	1322.18	6	28828.1	30	10135.4	6	12831.3	4.5	23005.6	33	34107.7	42.1812	9235.11	6.5	11.53	0.07	1048.24	1.8	43101.3	65	34773.9	39.1157	42422.1	44	2273.38	0.25	26936.7	19	23632	14.6317	37122.4	23	16336.8	4.3657	30392.8	16	4372.3	3.7771	36279.8	27	15446	5.7661	1030.4	1.267
ORF1ab	3900	9	LAKDTTEAF	30539.5	48	9551.05	19	24713.6	22	20884.3	14	7502.37	2.5	21383.4	29	30539.8	32.5429	5990.78	5	33.39	0.4	19.63	0.12	41951.1	60	33994.9	36.2971	41766.8	40	198.24	0.01	13483.5	4	18599.2	8.5872	37193.1	23	7540.2	1.2315	110.64	0.5	125.3	0.4182	13096.4	4.5	3125.2	1.0182	69.2	0.0834
ORF1ab	3900	10	LAKDTTEAFE	37430.5	75	30131.2	55	31265	35	37181.4	38	24753.4	18	19656.9	26	27170.3	25.6271	24796.1	22	1143.19	3.5	3340.34	3.5	46350.9	90	42271.4	77.6589	45473.7	70	3152.06	0.4	29752.5	26	37401.4	45.956	42716	39	34231.1	23.9547	28914	15	19841.9	14.1152	40943	41	33667.3	24.3634	7308.2	7.3088
ORF1ab	3903	9	DTTEAFEKM	30967	49	14554	26	31370.7	36	34621.1	31	249.72	0.2	31858.1	55	21103.2	16.8237	30510.4	35	31349	55	9769.07	8	44939.1	80	41298.1	71.874	43847.4	55	28274.5	20	29187.2	24	35116.1	38.505	46392.1	70	29889.3	16.3548	21761.5	10	16344.6	11.3271	39175.4	34	22170.8	10.1869	10840.2	10.8112
ORF1ab	3905	10	TEAFEKMVSL	4273.2	9	2064.13	7.5	29036	30	32247.2	27	13145.1	4.5	21987.8	31	25486.1	22.8305	19587.7	15	7104.9	11	21831.6	19	34.55	0.08	1378.3	0.8367	5875.29	3.5	12251	2.5	20243.3	8.5	11940.3	3.3941	41836.4	36	8674.8	1.5331	5481.15	3.5	727.5	1.2557	40325.3	38	8755.3	2.8839	2282.9	2.5168
ORF1ab	3906	9	EAFEKMVSL	5971.95	11	1180.7	5.5	30948.3	35	34377	31	501.05	0.3	28045.4	44	8613.1	6.9581	15955.3	11	7863.58	12	1581.29	2.5	12600.8	9	23901.8	14.3945	38561.4	30	5285.41	0.6	7116.9	1.6	10348.9	2.584	37476.7	24	5014.6	0.6659	8.58	0.07	63.3	0.2584	16095.4	6	1621	0.5426	294.5	0.4263
ORF1ab	3906	10	EAFEKMVSLL	11686.9	17	9815.26	20	35714.6	55	13440.2	8	1022.83	0.5	23825.6	34	18508.6	14.0768	29189.7	31	13856.3	19	13147.5	11	26346.1	20	31788.6	29.3565	31148.2	18	17852.1	4.5	12643.1	3.5	13947.2	4.6784	38511.7	26	19618	6.2537	6884.83	4	4959.5	4.123	40084.8	37	16962.4	6.613	4146.3	4.3109
ORF1ab	3908	10	FEKMVSLLSV	1424.5	5	149.02	1.8	35663.3	55	33060.5	28	25944.9	20	26800.3	41	32560.3	37.6611	25311.1	23	6210.49	10	37145.2	60	57.13	0.17	119.6	0.0651	2706.83	2	13999	3	15409.1	5	2769	0.2468	6323.73	3	32614.6	20.7782	46018.6	55	9997.6	7.1419	40320.1	38	14340.5	5.2022	3244	3.442
ORF1ab	3910	9	KMVSLLSVL	39.75	0.5	39.16	0.7	21278.7	18	4372.54	3.5	22763.4	14	1475.4	4	24212.5	20.8739	5740.2	5	58.44	0.6	11853.5	9.5	4819.39	5	14527.4	6.6269	33389.4	20	2526.77	0.25	24686.6	14	7991.3	1.5994	40747.7	32	4982.9	0.6598	16583.3	8	306.1	0.7317	12427.4	4.5	3571.6	1.1601	515.8	0.7079
ORF1ab	3911	9	MVSLLSVLL	715.98	3.5	193.88	2.5	7552.37	7.5	10174.5	6.5	12495.8	4.5	6142.99	9	6311	5.6723	9193.63	6.5	4093.4	7.5	829.34	1.5	15725.5	11	25065	15.8692	31999.8	19	26076.4	15	14457.9	4.5	14907.6	5.3512	29106.1	13	5825.9	0.8348	9469.25	5	175.5	0.5164	26566.5	13	752.8	0.2578	309.7	0.4458
ORF1ab	3913	9	SLLSVLLSM	25.87	0.4	96.99	1.4	4038.19	5	15496.9	9.5	7796.56	2.5	5607.6	8.5	16872.5	12.6426	4767.42	4.5	208.09	1.3	5877.84	5.5	15876.1	11	21122	11.4777	21588.5	11	7133.86	0.9	23769.5	13	17483.7	7.5191	42519.1	39	9036	1.6273	27709.4	14	910.5	1.4331	9334.46	3	4267.1	1.3828	1152	1.3884
ORF1ab	3919	9	LSMQGAVDI	9564.6	15	2094.62	8	22390.4	19	10371	6.5	24659.1	17	28574.4	46	35429.4	46.7047	14023.5	9.5	2660.87	6	6817.52	6	21883.8	16	29608.9	23.9134	36700.6	26	14991.1	3	6589.22	1.4	4731	0.6274	31149.2	15	6302.9	0.9493	7384.46	4.5	105.5	0.3754	32467.1	20	1470.9	0.4966	925.3	1.1561
ORF1ab	3920	10	SMQGAVDINK	19413	27	24582.4	41	48.98	0.4	42040.6	60	32505.1	45	1473.26	4	7793.4	6.5009	38307.7	70	23510.3	33	41484.8	80	44241.9	75	36823.1	47.7344	40873.6	37	35950.7	70	39501.4	85	40413.6	58.1128	46790.8	75	41244.9	46.1313	48745.8	99	42239.9	55.8832	47162.9	90	41925.7	48.1543	32278	46.5241
ORF1ab	3933	9	EMLDNRATL	3404.04	8	2969.89	9.5	33052.7	41	18592.1	12	15145.7	6	14925.7	19	14486.3	10.7896	13244.1	9	4065.64	7.5	7115.36	6	33066.2	29	28806.3	22.2267	40416.2	35	15531.5	3.5	26095.3	17	25491.9	17.4639	45686.7	65	7788.7	1.2907	169.51	0.6	668.5	1.1929	2960.97	1	7116.3	2.3238	1892.4	2.1496
ORF1ab	3939	10	ATLQAIASEF	13306.7	19	2281.78	8	11920.3	10	9002.57	5.5	7707.57	2.5	12834.4	17	28238.5	27.6248	16445.9	12	41.64	0.4	19795.2	17	26748.8	20	32961.6	32.8526	13539.5	6.5	13326.9	2.5	32572.7	37	19232.1	9.2541	46113.8	65	19382.5	6.0963	41503.2	33	7397.6	5.5743	40955.4	41	18433.1	7.5139	3658.1	3.8457
ORF1ab	3940	9	TLQAIASEF	9237.71	14	3840.13	11	15741.6	13	2863.93	2.5	9476.73	3	16341	21	23841.6	20.3536	14262.9	10	216.49	1.3	2034.82	3	24925.2	18	32535.3	31.5179	24607.9	12	16085.5	3.5	22953.1	12	20412	10.5732	45686.7	65	9702	1.8106	11776.3	6	3343.6	3.1428	15018.5	5.5	9566	3.1769	1951.9	2.2097
ORF1ab	3943	9	AIASEFSSL	639.5	3.5	44.48	0.8	13792.5	11	14118.1	8.5	7426.04	2.5	21707.5	30	26569.1	24.5854	753.1	1.4	159.82	1.1	12790.4	10	19191	14	29222.2	23.0974	29939.4	17	21119	7	25337.7	16	23184.7	14.0057	45574.1	60	2606.8	0.2411	1159.19	1.5	219.7	0.5974	32490.7	20	5202.5	1.6624	935.6	1.1683
ORF1ab	3945	10	ASEFSSLPSY	29582	46	17678	31	154.91	0.9	43453	65	8197.35	2.5	13644.8	18	27683.9	26.5525	32566.3	42	24.41	0.25	9427.33	7.5	952.76	1.7	5047.4	2.4133	22.43	0.02	13352.8	2.5	36453.7	60	19280.5	9.304	45737.7	65	26651.4	12.2787	45987.3	55	13074.5	9.0793	41130	42	26619.4	14.427	2580.8	2.8072
ORF1ab	3946	9	SEFSSLPSY	29597.1	46	10902.6	21	6537.95	6.5	39932	47	9101.39	3	23801.4	34	28086.7	27.3171	23735.5	20	81.56	0.7	1765.74	2.5	161.42	0.5	1654.6	0.9707	13.01	0.01	13524	2.5	25541.3	16	10835.3	2.8162	41624.2	35	32397.6	20.371	38727.3	27	13607.8	9.437	11093	4	25154.1	12.8822	4630.3	4.7801
ORF1ab	3946	10	SEFSSLPSYA	17191.5	24	3153.94	10	25618.8	24	28961	22	23360.5	15	15791.1	20	20346.7	16	33767.3	47	2172.15	5	25250.9	24	87.97	0.3	81.2	0.0339	40.08	0.05	29290.9	24	36745.1	65	15035.6	5.4418	20383.3	8	39010	37.0405	48084.7	85	30170	25.6365	41498.3	43	33968.1	24.9166	17797.3	19.1701
ORF1ab	3948	9	FSSLPSYAA	5524.08	11	474.28	3.5	13160.2	11	36660.1	36	23021.5	14	24797.7	36	14854	11.0461	19880	15	5575.42	9	1069.73	1.8	11535.4	8.5	18809.4	9.4558	46161.8	75	17433.3	4.5	27463.5	20	21810.3	12.2382	65.7	0.25	9092.3	1.6437	501.42	1	373.3	0.8223	18522.5	7	1312.6	0.4435	661.6	0.8816
ORF1ab	3948	10	FSSLPSYAAF	15807.5	22	696.91	4.5	16907.2	14	4650.8	3.5	4776.76	1.5	12189.5	16	18968.9	14.5597	17665.5	13	33.85	0.4	398.5	1	24322.3	18	29389.6	23.452	23720.9	12	1383.46	0.15	24903.1	15	10091.8	2.4644	1958.63	1.4	4456.5	0.5573	894.92	1.3	121.6	0.4099	10723.6	3.5	1715.8	0.5696	129.1	0.1656
ORF1ab	3949	9	SSLPSYAAF	21198	29	773.58	4.5	7712.41	7.5	1179.64	1.3	4923.05	1.5	4424.41	7.5	15368.8	11.4537	7533.27	5.5	56.99	0.6	254.83	0.8	28680.6	22	27225	19.2361	9395.46	5	2625.43	0.3	23706	13	8252.4	1.695	40113.4	30	1687.9	0.1161	95.72	0.5	27.9	0.1225	1400.79	0.5	755.4	0.2585	187.9	0.2589
ORF1ab	3951	9	LPSYAAFAT	28488.3	43	17477.7	30	31706.5	37	39266.2	44	27615.1	25	37631.9	80	29501.5	30.2271	141.57	0.6	33280.5	60	19.53	0.12	33718	30	24882.3	15.6321	43627.3	55	30521.6	29	11343.8	3	34300.9	36.1596	25.91	0.1	30166.4	16.7449	21346	10	13312.7	9.2409	34226.7	23	20298.8	8.7599	16155.6	16.9743
ORF1ab	3951	10	LPSYAAFATA	9005.39	14	585.49	4	22079.1	19	32242.4	27	25717.7	20	14589	19	20903	16.6086	416.48	1	493.34	2.5	800.83	1.5	34263.8	31	14381.8	6.5464	44747.4	60	35771.9	65	3437.95	0.7	8828.9	1.9213	6.38	0.01	21964.7	7.9262	44282.2	44	5016.7	4.1578	46939.4	85	15253.5	5.6682	3390	3.5847
ORF1ab	3953	9	SYAAFATAQ	33125	60	22389	38	21973.3	19	11998.7	7.5	24342	17	12979.2	17	9287.4	7.3856	19664.5	15	19556.5	27	15758.5	13	31219	26	38227.4	54.5881	27506	15	29713.2	26	30821.3	30	42813.6	70.2237	43706.7	45	30253.3	16.8665	26889.8	13	32280.4	28.9379	8078.22	2.5	37364.5	32.4711	15726.1	16.4237
ORF1ab	3954	9	YAAFATAQE	31635.9	55	10562.6	21	24137.5	21	32020.2	26	16131	6.5	30942.6	55	15496.1	11.5524	16221.6	12	15179.8	20	525.09	1.2	44498.8	75	37315.7	49.9946	45621	70	14675.6	3	21880.5	10	38238.5	48.9703	36493.1	22	20700.9	7.0049	138.95	0.5	3108.2	2.9856	34769	24	12909.2	4.4896	3193.1	3.3945
ORF1ab	3955	10	AAFATAQEAY	24316.2	34	20605.7	35	1725.33	3.5	35487	33	9870.64	3.5	21071.8	29	27438.8	26.1051	26787.9	26	37.73	0.4	284.66	0.9	37369.8	39	29336.3	23.3392	3610.53	2.5	9016.41	1.3	28051.8	21	23365	14.2595	38892.4	27	25844.1	11.3933	25728	13	5630	4.5097	37724.1	30	22456.4	10.4342	893.9	1.1184
ORF1ab	3957	9	FATAQEAYE	35582.7	65	15988.6	28	31712.3	37	45550	85	22350.2	13	30551.7	55	21275.4	17.008	32645.7	42	32746.2	60	2470.94	3	44459.8	75	42067.5	76.4547	47514.2	95	25001.9	12	19987.4	8.5	42256.8	67.2181	30338.9	14	32465	20.4977	134.31	0.5	11249.2	7.9151	27764	14	20744.7	9.0751	11410.2	11.4171
ORF1ab	3988	10	KSEFDRDAAM	15999.5	22	8597.5	18	24291.8	22	41007.3	55	29820.8	33	5105.1	8	32499.8	37.4927	9823.23	7	246.64	1.5	13304.8	11	612.38	1.3	4230.4	2.0985	3646.38	2.5	1688.36	0.17	38841.9	80	25814.7	17.9663	44757.1	55	11821	2.5241	16997.8	8	1893	2.2026	28761.7	15	11584	3.9422	1982.2	2.2396
ORF1ab	3989	9	SEFDRDAAM	21759	30	6724.56	16	31766.2	37	40609.9	50	16551.2	7	25541.9	38	32601.6	37.7757	14922	11	545.91	2.5	2703.93	3.5	141.7	0.5	916.2	0.6054	490.25	0.7	6607.14	0.8	29633.3	26	18913.5	8.9214	44540.2	50	24565.6	10.0877	295.32	0.8	4509.4	3.8576	1824.29	0.6	15187.2	5.6342	2919.7	3.1259
ORF1ab	3990	10	EFDRDAAMQR	39511.7	80	43898.6	90	28900.5	30	42605.7	60	32932.7	47	4887.71	8	70.7	0.2767	41020.2	85	40375.1	90	42354.7	85	43235.9	65	43350.2	83.9545	43759.7	55	35044	60	39600.7	85	46614	93.2003	46738.2	75	45372.9	72.2406	48041	80	46548.4	81.5902	44278.8	60	46202.2	75.7285	38337.6	64.8655
ORF1ab	3995	9	AAMQRKLEK	36108.2	70	31353.1	55	62.79	0.5	43221.8	65	29079.7	30	2101.86	5	7289.4	6.2175	11357.8	8	29106.1	46	26518.8	26	42125.8	60	33120.3	33.3573	39797.4	33	15932.5	3.5	30308.1	28	39342.7	53.4617	47010.1	80	30200.4	16.7924	3663.94	3	24614	18.684	30892.4	18	30080.7	18.5759	15887.1	16.6318
ORF1ab	4003	10	KMADQAMTQM	504.29	3	605.61	4	18582.9	15	17802.1	11	27580.8	25	7594.57	11	31646.2	35.268	5722.09	5	62.88	0.6	3747.41	4	34452.2	32	32552.6	31.571	42535.7	44	3064.76	0.3	23047.4	12	22619.3	13.2583	45589	60	8903.7	1.5904	17467.1	8	2327	2.4868	33552.8	21	5895.3	1.8832	1758	2.0066
ORF1ab	4004	9	MADQAMTQM	11577.6	17	1177.54	5.5	24676.7	22	39830.6	46	12598.2	4.5	29534.3	48	29583.9	30.4036	3825.58	3.5	13106.4	18	16.41	0.1	38600.2	43	32903.1	32.6682	40030.2	34	7577.66	1	8022.99	1.8	19179.8	9.1998	38232.3	25	2448.2	0.2159	20.72	0.17	21.8	0.0938	29940.1	17	64.9	0.02	110.5	0.1357
ORF1ab	4004	10	MADQAMTQMY	28676.6	43	25181.6	42	5681.87	6	36253.8	35	4532.76	1.4	16049.3	21	21353.4	17.101	22032.6	18	134.79	1	39.27	0.25	31867.1	27	30006.9	24.7848	2556.25	2	21258.6	7	17803.5	6.5	23588.1	14.5707	40379.5	31	20886.8	7.1352	16067.7	7.5	5825.5	4.6338	45356.2	70	8206.8	2.6992	1355.5	1.6154
ORF1ab	4005	10	ADQAMTQMYK	29766	46	26103.2	44	43.86	0.3	42940.3	65	27230.6	24	2477.07	5.5	13600.4	10.1639	37574.9	65	11124.6	16	30321.8	34	25979.8	19	28289.8	21.187	3561.18	2.5	34708.5	60	38972	80	37274.1	45.5085	47819.6	95	44151.5	63.0047	48337.7	90	40920	50.5244	47123.1	90	41049.5	44.3978	28088.2	36.9006
ORF1ab	4008	10	AMTQMYKQAR	30927.2	49	32158	60	1710.14	3.5	37607.9	39	32201.2	43	45.73	0.5	267.1	0.7989	36422.5	60	17922.5	24	37823.4	60	39111.4	44	37998.9	53.4473	37153.7	27	33667.7	48	39675.3	85	43333.7	73.3445	41211	33	41526.2	47.4648	47523.5	75	45074.9	71.1697	45148.2	65	45250.8	68.0238	35245.9	54.6952
ORF1ab	4009	9	MTQMYKQAR	33859.5	60	31921.3	55	689.14	2.5	41732.4	55	22831	14	10.37	0.1	14.3	0.0285	26041.4	24	21163.2	29	17065.6	14	45335.6	85	37962.8	53.2661	42517.7	44	27231.5	17	29291.2	25	42204.2	66.935	40346.3	30	30591.4	17.3697	24818.1	12	34273.8	32.5675	31959	19	34670.2	26.2608	18631.2	20.3444
ORF1ab	4021	9	KRAKVTSAM	29254.8	45	21490.4	36	33162.6	41	27683.9	20	25323.4	19	21360.5	29	33185.6	39.4221	2833.66	3	7146.45	11	8886.24	7.5	8475.96	7	23897.6	14.3894	36773.4	26	9010.27	1.3	31979	34	31964.8	30.0634	45941	65	17360.6	4.9003	6118.45	4	3547.4	3.2733	2280.4	0.8	12671.3	4.3935	556	0.7555
ORF1ab	4024	9	KVTSAMQTM	7776.85	13	360.28	3	17808.7	14	13424.4	8	13916.4	5	7860.77	11	29062.4	29.2997	907.86	1.6	1527.59	4.5	1165.52	1.9	31461.5	26	36554.8	46.4926	41357.1	39	11165.9	1.8	24736	14	25084	16.8238	46607.4	75	5729.7	0.8111	673.91	1.2	159.1	0.4853	11188.1	4	4435.7	1.439	360	0.5058
ORF1ab	4027	10	SAMQTMLFTM	248.05	1.9	323	3	2468.78	4	3123.24	2.5	3084.95	1.1	3535.16	6.5	13789.2	10.3006	210.27	0.7	202.46	1.3	511.39	1.2	5555	5	17428.4	8.4707	19741.3	9.5	2700.98	0.3	21752.8	10	8671.4	1.8581	32635.1	17	8783.4	1.5605	26881.1	13	110.2	0.3854	26659.5	13	2847.5	0.9292	447.8	0.6266
ORF1ab	4028	9	AMQTMLFTM	34.53	0.5	116.37	1.5	3404.26	5	1400.96	1.4	19051.3	9	1018.39	3.5	16502.7	12.344	8358.65	6	110.38	0.9	4019.62	4	3194.32	4	12651.2	5.6744	25289.5	13	12383	2.5	26077.8	17	11767.6	3.2996	43148.9	42	8937.2	1.5986	29987.1	16	3134	3	3602.69	1.2	5581.8	1.7863	2830	3.0323
ORF1ab	4029	9	MQTMLFTML	978.36	4	11.2	0.2	24156.5	21	7540.37	5	18613.5	8.5	4855.82	8	15974.8	11.9164	16138.5	11	519.83	2.5	4826.48	4.5	694.01	1.4	2797.6	1.4878	5490.41	3.5	25032.7	12	11385.3	3	3212.8	0.3194	22634.7	9	11598.4	2.4495	11567.7	6	402	0.8626	29210.5	16	1939.8	0.636	500.5	0.69
ORF1ab	4029	10	MQTMLFTMLR	6163.77	11	740.54	4.5	17.79	0.09	18664.3	12	14217.8	5.5	33.12	0.4	14.8	0.0298	31165.7	37	7664.33	12	30711.1	35	5737.78	5.5	12534.8	5.6189	14392.2	7	35099	60	26597.8	18	15387.8	5.7255	31987.3	16	33399.2	22.2469	46013.7	55	22635.7	16.6793	45923.1	75	24265	12.0575	8368.7	8.3218
ORF1ab	4030	9	QTMLFTMLR	12809	18	7261.18	16	10.73	0.03	29086.3	22	11519.2	4	30.14	0.4	10.4	0.0157	22587.5	18	27578.1	42	27115.3	27	38451.4	42	29918.4	24.5909	30689.2	17	28556.5	21	30633.1	29	34709.3	37.3246	43983.7	47	32135.1	19.89	44812.3	47	29975.4	25.3481	40000.3	37	25301.2	13.0192	10628.6	10.597
ORF1ab	4030	10	QTMLFTMLRK	15135.5	21	19084.3	33	10.19	0.03	38042.5	40	19078.6	9	457.86	2.5	393.1	1.0541	31871.6	39	31206.8	55	41560.7	80	43541.5	70	30911.1	27.035	37228.5	27	32419	40	36594.4	60	34482.8	36.6765	45632.4	60	40606	43.2524	48889.9	99	36778.1	38.0608	47480.3	95	34675.5	26.2714	19557.2	21.6317
ORF1ab	4031	9	TMLFTMLRK	10901.7	16	12662.8	24	12.45	0.05	30396.7	24	23855.2	16	761.48	3	2231.1	3.1127	28031.8	28	24003.9	34	32980.1	41	43949	70	31065	27.4366	43957.1	55	23895.5	11	29357.9	25	33602.5	34.2463	44629.9	55	38662.9	35.8343	43568.8	41	35798.2	35.7908	38898.3	33	36144.6	29.4047	23118.9	27.4509
ORF1ab	4032	9	MLFTMLRKL	37.82	0.5	289.5	3	22007.6	19	18081.9	11	15656.9	6	5751.08	8.5	14785.1	10.9921	16048.9	11	3623.21	7	13766.1	11	8227.02	6.5	18158.5	8.978	24442.1	12	26725.6	16	16381.6	5.5	6465.2	1.0894	21092.3	8	6910.6	1.078	22048.3	11	1089.4	1.5894	9158.29	3	6978.3	2.2765	871.8	1.0939
ORF1ab	4051	9	NARDGCVPL	14401.3	20	1742.36	7	29875.7	32	40805.5	55	18204.2	8	19203.4	26	16903	12.667	884.49	1.6	2952.85	6	471.57	1.1	34077.8	31	25645.7	16.7418	45575.1	70	5551.1	0.7	13671.8	4	25300.7	17.1633	38695.5	26	6465.7	0.9872	35.47	0.25	230.5	0.6161	2942.48	1	5095.4	1.6299	1322.6	1.5815
ORF1ab	4056	9	CVPLNIIPL	2521.89	6.5	296.11	3	22130.8	19	15460.1	9.5	9541.03	3	17935	24	17619.7	13.2706	15211.5	11	11629.7	16	10669	8.5	29446.3	23	29790.5	24.3097	46619.5	85	22694.1	8.5	21527.6	10	20830.3	11.0559	38074.2	25	2170.9	0.1801	6465.98	4	752.5	1.2808	7562.6	2.5	3593	1.1662	1689	1.9383
ORF1ab	4056	10	CVPLNIIPLT	6634.22	12	1727.42	7	30913.1	34	31186.6	25	21734.5	12	14871.4	19	22471.5	18.4722	23604.4	20	30479.1	49	23806.3	22	41357.1	55	32075.7	30.163	45610.7	70	35209.7	65	17829.1	6.5	30905.4	27.6141	172.81	0.4	24027	9.5984	43673.1	41	24818.3	18.899	39162.2	34	30426	19.0588	21522.7	24.6911
ORF1ab	4057	9	VPLNIIPLT	20089.9	28	10408.3	21	36812.4	60	35845.9	34	30871.7	37	27414.2	43	33355.9	39.9102	10144	7	35923.9	70	4760.56	4.5	38059	41	26685.2	18.3435	44028	55	33907.1	50	5599.36	1.2	25285.9	17.14	166.69	0.4	33280.5	22.0066	44096.2	43	23267.2	17.295	40839.5	40	28625.4	16.6636	25436.6	31.6789
ORF1ab	4062	9	IPLTTAAKL	23838.5	33	18346.3	32	33079.1	41	24734.2	17	26082.6	21	31653.7	55	35122.9	45.584	125.95	0.5	30582.8	50	888.7	1.6	37679.2	40	31052.9	27.4051	41752.3	40	32042.7	37	742.83	0.15	16008.7	6.2349	14919.3	5.5	10360.4	2.0291	18610.2	8.5	1495.2	1.897	33712.2	22	8293	2.729	10053.9	9.9936
ORF1ab	4066	9	TAAKLMVVI	8581.15	14	1781.9	7	22272.5	19	8057.97	5	14660.7	5.5	22191	31	29214.3	29.6199	6729.51	5.5	5442.03	9	4847.05	4.5	12398.6	9	25488.1	16.4994	40314	35	2749.22	0.3	4834.32	1	4553.9	0.588	23962.6	9.5	8810.1	1.5671	2638.65	2.5	116.1	0.3974	39750.5	36	1480.8	0.4997	468.4	0.6523
ORF1ab	4071	10	MVVIPDYNTY	22245.3	31	8316.43	18	2480.51	4	30781.6	24	297.19	0.25	10189.4	14	14243.7	10.6221	35478.9	55	57.18	0.6	41.52	0.25	45848.7	85	38438.1	55.6931	24762.3	13	24720.8	12	28372.3	22	30380	26.4609	23490.3	9.5	28717.3	14.8157	34238.9	20	10246.7	7.3003	34020.7	22	27764.6	15.6599	1535.2	1.7927
ORF1ab	4072	9	VVIPDYNTY	27693.8	41	4277.41	12	1196.87	3	15353.2	9.5	2373.05	0.9	18042	24	20520.7	16.1921	24061.3	21	165.23	1.2	26.32	0.15	46468.9	95	37516.4	51.0152	28534.2	15	10074	1.5	22670.2	11	25902.3	18.1091	41713	35	15089.6	3.7962	1218.51	1.5	1476.1	1.884	4426.71	1.4	13419.9	4.7424	313.3	0.4502
ORF1ab	4072	10	VVIPDYNTYK	31676.6	55	22582.6	38	14.85	0.07	31865.4	26	14684	5.5	355.12	1.9	1842.6	2.8072	36333.2	60	3736.28	7	4262.72	4.5	47412.6	99	41188.8	71.2172	38975.4	31	27307.3	17	35112.3	50	38272.9	49.1024	45477.6	60	30802	17.6886	36208.8	22	27873.9	22.4935	36170	26	34235.2	25.4219	11399.2	11.4053
ORF1ab	4073	9	VIPDYNTYK	25464.1	37	18888.8	32	35.88	0.25	40585.8	50	23786.4	16	897.12	3.5	2429.1	3.2609	31755.2	39	30780	50	37159.7	60	47358.7	99	42976.1	81.7849	47483.4	95	26215.6	15	32168.5	35	42502.1	68.5352	47087.4	80	19473.3	6.1572	36143.8	22	26456.3	20.745	32476.2	20	26966.1	14.7869	10411.6	10.3729
ORF1ab	4083	9	TCDGTTFTY	26768.5	39	29926.2	55	17633.6	14	30207.5	24	25674.3	20	28616.2	46	29536.3	30.3016	27775.4	28	17544.6	24	81.88	0.4	43263	65	40414.4	66.6837	28485.5	15	29384.2	24	29655.4	26	38580.2	50.3243	45099.3	55	26364.3	11.9515	12078.1	6	20295.5	14.5314	17190.5	6.5	14873	5.4726	9994.8	9.9346
ORF1ab	4087	9	TTFTYASAL	1659.95	5.5	286.33	3	5890	6.5	18547.1	12	3785.59	1.2	8571.22	12	8142.7	6.7013	7534.26	5.5	1403.69	4	2880.83	3.5	13002.4	9.5	22652.1	13.0107	24615.9	12	9977.48	1.5	19243.6	7.5	7755.2	1.5268	37631.5	24	1040.1	0.0439	89.77	0.4	22.2	0.0962	3148.11	1	725.6	0.2493	128.6	0.1647
ORF1ab	4088	9	TFTYASALW	30236.6	47	32543.8	60	28161.9	28	186.86	0.4	18741.6	8.5	20432.3	28	13631.7	10.1867	26735.2	25	19714.4	27	15719.5	13	45415.2	85	41104.6	70.7105	9234.01	5	28381.8	21	24499	14	21188.8	11.4883	43932.3	46	23387	9.0658	6238.17	4	19809.5	14.0851	32299.3	20	26786.7	14.6013	8629.1	8.5662
ORF1ab	4089	10	FTYASALWEI	21.36	0.3	4.82	0.05	13610	11	69.23	0.15	8869.05	3	12120	16	6171.6	5.5935	24286.8	21	4960.32	8.5	23603.1	22	12362.8	9	20856.1	11.2235	32447.1	19	12805.5	2.5	3436.5	0.7	3362.9	0.3465	6565.24	3	7653.6	1.2588	9175.25	5	340	0.7774	20662.4	8.5	1848.5	0.6064	310.4	0.4467
ORF1ab	4090	9	TYASALWEI	6389.55	11	261.21	2.5	21592	18	17.94	0.02	25706	20	14722.2	19	5881.2	5.4329	25451.4	23	30115.2	48	18993.7	16	20833.7	15	27044.1	18.9255	31859.9	19	25821.5	14	15881.7	5	10160.2	2.4925	38839.8	26	13061.8	2.9659	27475.3	14	10225.7	7.287	8173.35	3	9986.4	3.3357	5452.2	5.5607
ORF1ab	4090	10	TYASALWEIQ	25222.5	36	12899.5	24	29618.5	31	111.11	0.25	31804.4	41	19176.7	26	10031.6	7.8314	33230.5	44	31318.8	55	27796.8	29	37463.3	39	37620.5	51.5424	40651.3	36	32451.3	40	31447.2	32	28891.5	23.4204	43677.4	45	38606	35.6383	41989.2	35	37620.1	40.1467	36845.4	28	38238.1	34.8414	28258.6	37.2529
ORF1ab	4093	10	SALWEIQQVV	39.02	0.5	683.93	4.5	32773.1	40	31121.5	25	32020.5	42	13774	18	28330	27.8096	22219.5	18	11308.9	16	22856.7	21	31364.2	26	21409.4	11.749	37673.4	28	20201.3	6	9819.72	2.5	7361.3	1.3861	21288.5	8	20294.6	6.7175	43033.3	39	5286.6	4.3169	42567.4	48	10225.3	3.423	6907.1	6.9228
ORF1ab	4094	9	ALWEIQQVV	7.85	0.08	44.14	0.8	27583.8	27	28013	21	26153.8	21	10052.1	13	24325.7	21.034	15597	11	4825.23	8.5	23967.8	22	15398.6	11	13321.7	5.9843	31079.1	18	16702.7	4	17584.7	6.5	7322	1.3713	31588	15	11600.5	2.4502	24362.9	12	5760.4	4.5929	21397.8	9	5106.2	1.6332	4286.4	4.4396
ORF1ab	4096	9	WEIQQVVDA	25160.1	36	11230.5	22	41965.2	85	43953.8	70	28184.1	27	42892.4	95	42933.8	79.8409	32846.9	43	15409.1	21	25710.2	25	98.23	0.3	235.1	0.1552	2665.97	2	32398.3	40	28613.1	23	24748.1	16.2971	24029.3	9.5	44550.8	65.861	40975.4	32	33953	31.964	37156.1	29	36336.3	29.866	23486.5	28.1038
ORF1ab	4114	9	ISMDNSPNL	778.91	3.5	609.21	4	12049.9	10	7649.5	5	20165.3	10	19354	26	25146.2	22.2855	13980.3	9.5	1784.89	4.5	2638.45	3	19998.8	14	31186.3	27.7515	36806.4	26	11679.1	1.9	13438.9	4	7881.8	1.566	42432.7	38	967.8	0.0391	92.33	0.4	12.5	0.0452	14134	5	253.8	0.0869	239.3	0.3488
ORF1ab	4116	9	MDNSPNLAW	33928.8	60	36845.8	70	27677.3	27	25397.8	18	26330.7	21	30409.5	55	38897	60.3413	25291.9	23	9615.13	14	4605.73	4.5	13569.4	9.5	24410.9	15.0119	168.8	0.3	24868.6	12	19343.8	7.5	18741.8	8.7395	28251.3	13	33060.5	21.6034	10074.5	5.5	25969.4	20.19	18295	7	27678.2	15.5644	17545.3	18.8209
ORF1ab	4119	9	SPNLAWPLI	19981.1	27	18015.5	31	28351.7	29	12140.8	7.5	20764.2	11	26756.3	41	27352.8	25.9495	342.62	0.9	27602.9	42	3443.98	4	26325.5	20	19898.7	10.3645	26596.1	14	29715.8	26	1918.2	0.4	7772.6	1.5322	1261.98	1.1	10940.3	2.2319	42999.8	38	4985.9	4.1391	40513.4	39	9989.5	3.3368	10124.4	10.069
ORF1ab	4122	9	LAWPLIVTA	526.65	3	76.51	1.2	25320.7	23	33234.1	29	31078.8	38	9380.02	13	17114.5	12.8345	14593.6	10	5490.95	9	421.32	1.1	20649.9	15	8707.7	3.9056	40999.3	37	13973.6	3	3370.76	0.7	3364.3	0.3468	108.32	0.3	17272	4.8536	9657.88	5	617.7	1.1329	22673.4	10	2627.8	0.8579	739.1	0.9695
ORF1ab	4123	9	AWPLIVTAL	9652.34	15	3879.64	11	31993.2	38	1528.67	1.5	22547.2	14	15194.4	20	22773.5	18.8735	18046.5	13	10260.9	15	22207.1	20	9747	7.5	31903	29.6763	34983.4	23	23935.4	11	25681.6	16	34167.1	35.7862	44108.6	47	13142.3	2.9931	18949.2	9	18841.8	13.2746	9615.34	3.5	23437.5	11.2952	12756.3	12.8596
ORF1ab	4124	10	WPLIVTALRA	2612.48	7	4031.38	11	36718.9	55	39583.5	46	25964.9	20	9392.61	13	6749.5	5.9095	4308.53	4	15749.1	21	8075.86	7	41578.8	55	22197.7	12.5439	42847	46	38169.9	90	10195.2	2.5	26606.2	19.2755	85.46	0.25	39933.3	40.466	48538.9	95	29744.1	25.0029	47757.5	99	32208.5	21.827	22519.4	26.3979
ORF1ab	4129	9	TALRANSAV	11946.4	17	551.11	4	20934.5	17	31552.1	26	23056.9	14	20399	28	23786.7	20.276	2502.75	3	12755.2	17	2860.05	3.5	28433.1	22	27132.7	19.0742	40832	37	15957.7	3.5	12743.2	3.5	11604	3.2088	17023.4	6.5	6917.4	1.0793	210.39	0.7	99.1	0.3612	34802.9	24	2399.6	0.7819	1729.2	1.978
ORF1ab	4139	9	LQNNELSPV	154.53	1.4	5.74	0.07	22015.9	19	35375.8	33	20745.5	11	15668.6	20	28356	27.8622	24572.8	21	185.75	1.2	18670.3	16	4963.38	5	7842.8	3.5353	37269.3	27	18376.1	5	14642.9	4.5	6567.6	1.1202	10287.7	4	20987.8	7.2056	27307.9	14	1902.6	2.2096	32203	19	7343.3	2.3998	577.4	0.7794
ORF1ab	4161	9	TACTDDNAL	24740.3	35	7591.7	17	29386.1	31	38416.4	41	30256	34	34348	65	37201.2	53.2998	22163.1	18	11768.9	16	441.57	1.1	39360.2	45	38457.6	55.7988	43506.6	50	22389.4	8.5	25030.8	15	34733.7	37.3952	42572.5	39	24202.9	9.7555	40.55	0.25	2702.5	2.743	18809.6	7.5	10401.5	3.4861	8299.6	8.2576
[truncated: 1,586 more rows]
[truncated: 8 more columns]
