# Supplementary material for: Bioinformatic prediction of potential T cell epitopes for SARS-Cov-2
Source: J Hum Genet. 2020 May 6;65(7):569–75. doi: 10.1038/s10038-020-0771-5 (PMC7200206; doi:10.1038/s10038-020-0771-5)
Supplement: Supplementary file 3 — Supplementary Table 3 [file 10038_2020_771_MOESM3_ESM.xlsx]

## Sheet: Table S3
Supplementary Table 3. Predicted CD4+ T cell epitopes with strong binding affinity to HLA class II
Protein	Position in protein	Peptide length	Peptide Sequence	HLA-DPA1*01:03-DPB1*02:01		HLA-DPA1*01:03-DPB1*04:02		HLA-DPA1*02:01-DPB1*05:01		HLA-DPA1*02:01-DPB1*09:01		HLA-DPA1*02:02-DPB1*05:01		HLA-DQA1*01:01-DQB1*05:01		HLA-DQA1*01:02-DQB1*06:02		HLA-DQA1*01:03-DQB1*06:01		HLA-DQA1*03:01-DQB1*03:02		HLA-DQA1*03:02-DQB1*03:03		HLA-DQA1*03:03-DQB1*04:01		HLA-DRB1*01:01		HLA-DRB1*04:05		HLA-DRB1*08:03		HLA-DRB1*09:01		HLA-DRB1*13:02		HLA-DRB1*15:01		HLA-DRB1*15:02		Sequence homology to SARS-CoV-2
				nMa	rank%a	nM	rank%	nM	rank%	nM	rank%	nM	rank%	nM	rank%	nM	rank%	nM	rank%	nM	rank%	nM	rank%	nM	rank%	nM	rank%	nM	rank%	nM	rank%	nM	rank%	nM	rank%	nM	rank%	nM	rank%	SARS-CoV_BJ01	SARS-CoV_GZ02	SARS-CoV_Tor2	MERS-CoV
ORF1ab	10	15	EKTHVQLSLPVLQVR	198.85	16	163.11	14	349.31	7.5	24.8	1.7	238.28	5	2365.21	27	109.75	3.5	174.6	5	1181.88	15	1056.21	14	2526.86	18	8.9	1.9	97.93	4.5	73.37	11	113.53	4.5	180.31	5	77.65	4	272.39	7	1	1	1	-
ORF1ab	25	15	DVLVRGFGDSVEEVL	1783.93	55	2316.11	60	7209.2	75	415.94	49	6512.25	75	649.81	7.5	2178.71	65	1510.35	55	436.56	3.5	562.7	5	711.9	2	454.02	60	2082.17	70	1753.71	80	1181.67	55	1182.82	38	1999.1	65	3286.39	70	-	-	-	-
ORF1ab	27	15	LVRGFGDSVEEVLSE	1709.99	50	2274.71	60	6777.73	75	388.49	47	6067.1	75	717.87	8.5	1900.78	65	1315.49	48	329.88	1.8	442.54	3.5	644.98	1.6	1286.33	80	2942.71	80	4098.5	95	2063.31	70	3712.3	80	4189.01	85	5335.63	85	-	-	-	-
ORF1ab	79	15	APHGHVMVELVAELE	546.79	29	786.52	36	2139.17	39	100.03	18	1493.26	33	1228.97	15	119.28	4	280.13	10	221.29	0.8	295.36	1.4	574.46	1.2	288.14	48	782.84	40	1035.89	70	1267.78	55	2988.62	70	1626.2	60	2795.29	65	-	-	-	-
ORF1ab	80	15	PHGHVMVELVAELEG	586.82	30	795.79	37	2131.77	39	89.56	16	1476.6	33	1298.46	16	131.05	5	321.03	12	232.8	0.9	293.6	1.4	598.22	1.3	252.15	46	735.84	38	1028.84	70	1317.87	55	2969.19	70	1616.27	60	2823.62	65	-	-	-	-
ORF1ab	81	15	HGHVMVELVAELEGI	403.04	25	594.3	31	1729.51	34	65.49	11	1179.14	28	920.08	11	146.42	6	375.6	15	201.28	0.6	262.15	1.1	458.9	0.7	208.02	42	655.56	35	1005.76	70	1302.47	55	2689.55	70	1496.74	60	2774.35	65	-	-	-	-
ORF1ab	82	15	GHVMVELVAELEGIQ	371.75	24	550.96	30	1659.25	33	62.31	10	1138.4	27	821.34	9.5	197.3	8.5	514.23	21	194.08	0.6	250.81	1	432.32	0.6	249.92	46	726.97	38	1067.49	70	1373.75	60	2614.55	65	1618.24	60	2934.28	65	-	-	-	-
ORF1ab	83	15	HVMVELVAELEGIQY	303.1	21	474.22	28	1452.7	30	59.9	9.5	1035.08	25	720.18	8.5	292	14	623.46	25	191.31	0.5	263.36	1.1	420.22	0.6	296.05	49	806.78	40	1158.42	75	1236.3	55	2370.82	65	1610.72	60	2881.77	65	-	-	-	-
ORF1ab	84	15	VMVELVAELEGIQYG	387.26	24	601.07	32	1726.95	34	81.22	14	1258.58	30	898.13	11	367.4	18	630.61	26	246.45	1	311.19	1.6	497.65	0.9	429.13	60	1133.75	50	1275.56	75	1363.5	60	2521.37	65	1863.82	65	3220.28	70	-	-	-	-
ORF1ab	85	15	MVELVAELEGIQYGR	675.48	33	961.88	40	2135.42	39	141.55	25	1647.95	36	1402.1	17	447.99	22	650.61	26	339.01	1.9	432	3.5	697.21	1.9	580.73	65	1579.09	60	1355.26	75	1440.12	60	2497.93	65	2010.96	65	3355.95	70	-	-	-	-
ORF1ab	112	15	GEIPVAYRKVLLRKN	479.69	27	240.86	18	333.69	7.5	337.1	44	314.97	7.5	11774.1	75	2157.02	65	2213.47	70	11650.1	90	9133.65	90	14195.8	85	139.5	34	550.19	30	19.59	1.2	564.88	29	1177.01	38	109.52	6.5	369.72	11	-	-	-	-
ORF1ab	113	15	EIPVAYRKVLLRKNG	578.19	30	286.32	21	383.95	8.5	353.31	45	346.4	8	12695.3	80	2235.81	70	2470.41	70	13349.5	95	11176.2	95	16547.4	95	110.06	30	495.12	28	18.25	1	555	29	1321.61	42	107.76	6.5	353.92	10	-	-	-	-
ORF1ab	114	15	IPVAYRKVLLRKNGN	715.43	34	334.82	23	432.22	10	400.25	48	394.21	9.5	14269.4	85	2371.26	70	2782.98	75	15755.9	95	13503.6	95	19572.8	95	105.37	29	488.07	28	18.12	1	603.08	31	1517.38	46	112.83	6.5	359.22	11	-	-	-	-
ORF1ab	115	15	PVAYRKVLLRKNGNK	1162.35	42	515.05	29	600.71	14	626.12	60	560.72	15	17005.4	90	2868.3	75	3603.04	85	18070.9	95	15681.5	95	21657.7	95	121.9	32	554.32	31	18.17	1	706.04	35	1718.81	50	139.62	8.5	401.6	12	-	-	-	-
ORF1ab	116	15	VAYRKVLLRKNGNKG	1816.98	55	729.41	35	803.28	19	1036.45	70	801.7	20	20991.9	95	3691.55	80	4624.2	90	21683	95	18708.6	95	24246.9	95	147.69	36	695.52	36	20.18	1.3	856.95	41	1683.12	50	196.58	13	497.34	16	-	-	-	-
ORF1ab	117	15	AYRKVLLRKNGNKGA	3804.65	70	1570.94	50	1720.01	34	2218.13	85	1731.55	37	27657	95	5734.67	90	5404.48	95	27250.6	95	23589.3	95	28768.3	95	179.06	39	991.41	46	24.73	1.9	990	46	603.36	21	291.79	20	669.1	22	-	-	-	-
ORF1ab	277	15	LNSIIKTIQPRVEKK	1486.63	47	1153.54	44	970.44	22	244.06	37	716.94	18	9773.93	70	840.21	37	1011.65	39	5060.12	65	4077.35	60	8971.16	65	54.13	19	479.23	27	23.44	1.8	218.22	11	151.93	4	120.37	7	741.23	25	-	-	-	-
ORF1ab	463	15	IVGDFKLNEEIAIIL	396.72	25	493.2	28	753.59	18	56.76	9	584.71	15	832.8	10	827.87	37	915.61	36	1575.14	22	1827.45	28	2582.02	18	51.08	18	379.34	22	426.27	45	334.68	18	98.55	1.8	603.77	35	913.33	30	-	-	-	-
ORF1ab	464	15	VGDFKLNEEIAIILA	370.95	24	453.96	27	616.26	15	46.77	6.5	449.09	11	1024.5	13	157.69	6.5	314.15	12	939.87	11	959.9	12	2395.16	16	40.5	15	347.06	21	381.32	42	291.92	15	86.8	1.4	477.2	30	772.81	26	-	-	-	-
ORF1ab	465	15	GDFKLNEEIAIILAS	413.93	25	488.63	28	635.77	15	45.37	6.5	462.99	12	1464.73	18	59.18	1	159.72	4.5	479.11	4	380.73	2.5	1769.64	10	46.39	17	389.37	23	396.12	43	316.83	17	98.09	1.8	513.19	31	831.86	28	-	-	-	-
ORF1ab	466	15	DFKLNEEIAIILASF	339.93	22	420.07	26	594.14	14	42.91	5.5	419.04	11	1238.7	15	45.12	0.5	129.98	3	285.65	1.4	244.1	0.9	1066.3	4.5	56.81	19	454.23	26	424.62	45	369.09	19	130.78	3	536.69	32	932.03	31	-	-	-	-
ORF1ab	467	15	FKLNEEIAIILASFS	371.14	24	430.69	26	666.84	16	49.58	7.5	456.63	12	1543.63	19	38.45	0.3	113.71	2.5	268.6	1.2	225.47	0.8	937.41	3.5	48.8	17	251.04	15	305.99	37	369.27	19	270.49	8.5	268.22	18	656.44	22	-	-	-	-
ORF1ab	468	15	KLNEEIAIILASFSA	448.06	26	519.59	29	1009.83	23	66.09	11	683.54	18	1934.87	23	38.97	0.3	111.58	2.5	285.75	1.4	232.58	0.8	1013.31	4	28.09	11	174.71	9.5	260.6	33	400.7	21	794.55	27	184.69	12	555.56	18	-	-	-	-
ORF1ab	469	15	LNEEIAIILASFSAS	414.65	25	400.46	25	1305.86	28	78.29	14	941.59	23	2323.56	26	44	0.5	119.79	2.5	320.57	1.7	251.98	1	1100.91	4.5	21.27	7.5	145.22	7.5	222.85	29	389.06	20	1423.74	44	155.41	10	462.41	15	-	-	-	-
ORF1ab	470	15	NEEIAIILASFSAST	446.38	26	384.54	25	1692.45	34	79.63	14	1360.04	31	3027.09	33	55.33	0.8	123.85	3	421.92	3	313.3	1.6	1402.1	7	17.86	6	118.09	6	127.55	18	174.91	8	505.19	17	123.5	7.5	354.88	11	-	-	-	-
ORF1ab	473	15	IAIILASFSASTSAF	539.32	29	350.74	23	1758.93	35	74.15	13	1541.49	34	5173.27	47	123.87	4.5	104.31	2	1123.85	14	570.05	5.5	2456.74	17	11.73	3.5	67.05	2.5	84.89	12	58.64	1.5	217.08	6.5	94.31	5	206.95	4.5	-	-	-	-
ORF1ab	474	15	AIILASFSASTSAFV	433.35	26	290.29	21	1664.14	33	61.12	10	1602.46	35	5413.2	49	113.69	4	86.03	1.3	975.54	12	503.62	4.5	2163.28	14	11.15	3	52.49	1.4	81.41	12	26.28	0.25	176.04	5	104.43	6	160.71	3	-	-	-	-
ORF1ab	475	15	IILASFSASTSAFVE	444.48	26	312.05	22	1698.38	34	63.28	11	1777.84	38	5305.06	48	100.47	3	84.21	1.3	295.32	1.4	219.31	0.7	953.91	3.5	11.09	3	49.3	1.3	92.98	14	19.86	0.1	178.89	5	108.79	6.5	138.36	2.5	-	-	-	-
ORF1ab	476	15	ILASFSASTSAFVET	457.68	27	347.6	23	1855.97	36	71.86	13	2001.04	41	5662.29	50	102.77	3.5	91.07	1.5	258.83	1.1	204.02	0.6	923.83	3.5	11.44	3.5	51.72	1.4	121.31	17	17.98	0.07	218.02	6.5	128.68	8	138.22	2.5	-	-	-	-
ORF1ab	477	15	LASFSASTSAFVETV	409.41	25	346.6	23	2004.51	38	87.04	16	2126.77	42	3933.06	40	92.81	3	91.7	1.5	177.41	0.5	159.68	0.3	675.43	1.7	11.38	3.5	55.42	1.6	167.75	23	18.32	0.08	263.81	8	153.69	10	149.48	2.5	-	-	-	-
ORF1ab	478	15	ASFSASTSAFVETVK	574.73	30	511.75	29	2586.41	44	125.58	22	2749.81	49	4268.67	42	91.92	2.5	101.66	1.8	216.36	0.7	190.68	0.5	834.07	3	15.79	5.5	80.79	3.5	243	31	23.37	0.17	354.13	12	252.82	17	226.27	5	-	-	-	-
ORF1ab	479	15	SFSASTSAFVETVKG	849.85	37	765.35	36	3379.97	55	182.84	30	3413.3	55	5029.55	47	107.29	3.5	126.28	3	260.15	1.1	221.65	0.7	975.71	4	28.36	11	148.27	8	355.73	40	38.1	0.6	618.29	22	450.72	28	397.71	12	-	-	-	-
ORF1ab	480	15	FSASTSAFVETVKGL	991.9	40	945.27	40	2948.54	48	260.71	38	2737.97	49	4837.57	45	135.37	5	181.79	5.5	317.68	1.7	268.6	1.1	1102.8	4.5	134.57	34	604.03	33	564.57	55	160.76	7.5	1702.98	50	1096.08	49	1028.39	33	-	-	-	-
ORF1ab	527	15	KSILSPLYAFASEAA	203.5	16	201.24	16	1180.84	26	81.04	14	1243.07	29	1362.67	17	157.05	6.5	227.43	7.5	395.21	3	327.07	1.8	1000.05	4	19.2	6.5	161.66	9	211.49	28	140.92	6	1550.94	47	144.1	9	307.37	8.5	-	-	-	-
ORF1ab	528	15	SILSPLYAFASEAAR	309.8	21	281.58	20	1589.85	32	89.09	16	1709.79	37	1439.48	17	151.57	6	179.83	5.5	372.13	2.5	284.11	1.3	953.06	3.5	18.69	6.5	128.04	6.5	192.28	26	106.06	4	1441.74	45	153.13	10	270.52	7	-	-	-	-
ORF1ab	529	15	ILSPLYAFASEAARV	321.51	22	260.19	19	1451.07	30	79.49	14	1542.12	34	1480.39	18	135.42	5	113.41	2.5	327.17	1.8	227.35	0.8	872.34	3	17.6	6	108.56	5	162.13	23	74.61	2.5	915.73	31	154.73	10	233.24	5.5	-	-	-	-
ORF1ab	530	15	LSPLYAFASEAARVV	243.24	18	190.29	16	1172.72	26	58.24	9.5	1282.84	30	1538.04	19	116.37	4	76.7	1	283.35	1.3	196.72	0.5	832.7	3	13.17	4	100.8	4.5	145.27	21	40.26	0.7	456.75	16	160	11	182.47	3.5	-	-	-	-
ORF1ab	531	15	SPLYAFASEAARVVR	240.03	18	174.03	15	1078.23	24	52.21	8	1191.82	28	1984.14	23	125.13	4.5	69.84	0.8	352.75	2.5	231.2	0.8	1005.74	4	9.99	2.5	110.26	5.5	131.57	19	29.52	0.3	328.34	11	160.1	11	161.55	3	-	-	-	-
ORF1ab	532	15	PLYAFASEAARVVRS	256.64	19	185.18	15	1097.83	24	55.19	8.5	1220.01	29	2468.03	28	78.31	1.8	49.24	0.3	434.6	3.5	261.3	1.1	1316.71	6.5	9.44	2.5	134.85	7	134.65	19	29.03	0.3	314.44	10	184.42	12	170.66	3.5	-	-	-	-
ORF1ab	533	15	LYAFASEAARVVRSI	277.73	20	196.79	16	1134.59	25	62.35	10	1259.09	30	3143.95	34	58.4	1	43.75	0.2	586.12	5.5	327.69	1.8	1575.42	8.5	9.66	2.5	204.68	12	150.53	21	30.4	0.4	319.3	11	247.52	17	204.88	4.5	-	-	-	-
ORF1ab	534	15	YAFASEAARVVRSIF	562.4	30	389.57	25	1721.19	34	135.16	24	1755.47	37	7590.38	60	59.22	1	45.94	0.25	888.42	11	464	3.5	2660.78	19	14.22	4.5	433.95	25	196.85	27	44.06	0.8	455.54	16	527.5	32	385.15	12	-	-	-	-
ORF1ab	535	15	AFASEAARVVRSIFS	1379.53	46	1036.5	42	2483.78	43	301.75	41	2338.04	45	11053.2	75	65.36	1.2	56.02	0.5	1439.48	20	709.56	7.5	4095.53	32	27.71	10	737.12	38	177.95	25	89.37	3	787.03	27	764.33	41	709.68	24	-	-	-	-
ORF1ab	536	15	FASEAARVVRSIFSR	1644.03	49	1157.38	44	1839.4	36	573.19	60	1733.99	37	14025.9	85	80.17	1.9	79.94	1.1	2443.03	35	1316.6	19	5956.72	47	106.14	29	993.59	46	104.66	15	308.23	16	1455.47	45	574.79	34	998.67	33	-	-	-	-
ORF1ab	573	15	ISQYSLRLIDAMMFT	121.98	11	121.11	11	180.49	3	23.03	1.4	126.38	1.5	683.61	8	174.8	7.5	374.51	15	1178.25	15	1351.92	20	2496.5	17	17.22	6	105.32	5	84.92	12	195.96	9.5	230.33	7	110.09	6.5	352.84	10	-	-	-	-
ORF1ab	574	15	SQYSLRLIDAMMFTS	159.95	14	155.63	14	194.89	3.5	23.01	1.4	134.31	1.7	780.28	9	168.85	7	375.71	15	1241.37	16	1382.36	20	2703.79	19	14.65	5	99.11	4.5	93.25	14	186.81	8.5	201.79	6	110.73	6.5	349.65	10	-	-	-	-
ORF1ab	575	15	QYSLRLIDAMMFTSD	176.09	15	175.23	15	222.02	4	25.54	1.8	149.32	2.5	868.65	10	183.16	8	390.26	15	1131.31	15	1220.08	17	2603.9	18	16.34	5.5	112.14	5.5	107.48	16	220.46	11	225.56	7	127.54	8	410.31	13	-	-	-	-
ORF1ab	587	15	TSDLATNNLVVMAYI	1419.73	46	1563.65	50	2809.24	46	182.69	30	1994.62	41	3857.75	39	73.19	1.6	167	4.5	1704.88	24	1344.61	20	4346.36	34	228.06	44	1027.94	47	670.37	60	1232.15	55	521.78	18	916.53	45	1677.83	48	-	-	-	-
ORF1ab	588	15	SDLATNNLVVMAYIT	1486.33	47	1542.81	50	2945.09	48	195.91	32	2166.44	43	3979.12	40	69.42	1.4	164.82	4.5	1581.33	22	1294.16	19	4062.87	32	253.2	46	1114.21	49	743.3	60	1535.13	60	801.51	28	831.31	42	1604.71	46	-	-	-	-
ORF1ab	589	15	DLATNNLVVMAYITG	1942.15	55	1877.34	55	3626.51	55	265.17	39	2734.15	49	4655.08	44	79.04	1.9	195.42	6	2037.07	29	1598.82	24	4903.17	39	291.72	49	1337.85	55	878.04	65	2045.88	70	1472.85	45	887.67	44	1764.39	50	-	-	-	-
ORF1ab	597	15	VMAYITGGVVQLTSQ	938.22	39	740.79	35	3534.31	55	124.35	22	2943.15	55	4910.07	46	87.77	2.5	94.21	1.6	1351.45	18	717.6	8	3341.1	25	24.81	9	535.45	30	373.32	42	221.24	11	956.83	32	345.13	23	623.23	21	-	-	-	-
ORF1ab	598	15	MAYITGGVVQLTSQW	1255.5	44	970.21	40	4361.77	60	142.25	25	3645.35	60	5769.4	55	78.83	1.9	90.34	1.5	1348.42	18	718.79	8	3405.88	26	35.29	13	676.94	36	725.44	60	300.14	16	1479.81	46	861.23	44	1004.65	33	-	-	-	-
ORF1ab	599	15	AYITGGVVQLTSQWL	795.67	36	731.55	35	2759.47	46	122.58	22	2114.22	42	4696.71	44	80.16	1.9	95.68	1.7	1390.51	19	778.27	9	3358.02	25	45.18	16	517.21	29	466.92	47	332.23	18	1148.86	38	447.3	28	932.85	31	-	-	-	-
ORF1ab	611	15	QWLTNIFGTVYEKLK	26.37	1.9	29.71	2.5	189.59	3.5	39.42	5	232.81	5	1769.16	21	1005.19	42	1212.71	45	2042.1	29	2036.89	32	3051.52	23	178.62	39	551.5	30	287.21	35	472.18	25	1687.63	50	402.04	26	627.3	21	-	-	-	-
ORF1ab	613	15	LTNIFGTVYEKLKPV	26.22	1.9	28.03	2.5	157.81	2.5	46.23	6.5	200.48	4	2172.5	25	1487.37	55	1652.2	60	2679.59	38	2609.71	41	3671.63	29	312.82	50	831.2	41	275.95	34	562.4	29	2279.76	60	452.43	28	718.16	24	-	-	-	-
ORF1ab	646	15	WEIVKFISTCACEIV	108.75	10	115.49	11	995.51	22	37.88	4.5	864.16	22	1960.94	23	534.56	26	742.01	30	1429.35	19	1390.89	20	2498.64	17	14.7	5	58.17	1.8	101.67	15	72.14	2.5	458.36	16	89.03	5	197.39	4	-	-	-	-
ORF1ab	668	15	AKEIKESVQTFFKLV	23.36	1.6	25.37	1.8	112.07	1.3	45.4	6.5	154.55	2.5	3258.49	35	1941.46	65	2038.41	65	3147.46	43	3095.42	48	5284.44	42	369.34	55	698.72	36	217.52	29	668.26	34	1150.46	38	459.52	29	959.24	32	-	-	-	-
ORF1ab	669	15	KEIKESVQTFFKLVN	21.79	1.5	22.2	1.5	104.87	1.1	43.15	6	141.82	1.9	2616.78	29	1954.38	65	2380.25	70	3336.58	45	3439.21	55	5273.47	42	354.27	55	627.62	34	196.45	27	700.7	35	1390.66	44	416.99	27	842.09	28	-	-	-	-
ORF1ab	670	15	EIKESVQTFFKLVNK	21.23	1.4	21.06	1.4	104.65	1.1	45.52	6.5	145.59	2	2693.6	30	1945.47	65	2431.53	70	4072.81	55	4244.81	60	6261.77	49	360.98	55	583.8	32	165.34	23	774.38	38	2008.57	60	381.75	25	739.29	25	-	-	-	-
ORF1ab	671	15	IKESVQTFFKLVNKF	19.85	1.3	19.01	1.2	94.37	0.9	44.23	6	133.28	1.7	2545.57	29	1661.37	60	2341.15	70	4986.26	60	4565.05	65	7077.74	55	236.1	44	400.09	23	104.63	15	657.31	34	2489.68	65	227.34	16	434.27	14	-	-	-	-
ORF1ab	672	15	KESVQTFFKLVNKFL	21.52	1.5	19.36	1.2	73.02	0.5	38.13	4.5	101.24	1	2283.51	26	1601.25	60	2321.1	70	5310.29	65	5016.99	70	7336.2	60	25.31	9.5	116.94	6	57.71	8	384.42	20	1913.59	55	77.32	4	152.23	2.5	-	-	-	-
ORF1ab	673	15	ESVQTFFKLVNKFLA	29.57	2.5	23.08	1.6	68.88	0.5	37.27	4.5	89.35	0.7	2223.63	25	1339.76	50	2064.36	65	5431.56	65	5130.24	70	7549.76	60	13.02	4	73.71	3	34.76	4	268.87	14	1352.49	43	52.66	1.9	103.79	1.1	-	-	-	-
ORF1ab	674	15	SVQTFFKLVNKFLAL	24.01	1.7	19.06	1.2	43.07	0.15	26.42	2	55.14	0.25	2042.54	24	1097.74	45	1777.67	60	5379.45	65	5090.1	70	7407.27	60	9.38	2.5	56.48	1.7	27.79	2.5	213.91	11	817.5	28	38.15	1	81.66	0.6	-	-	-	-
ORF1ab	675	15	VQTFFKLVNKFLALC	30.05	2.5	23.01	1.6	48.23	0.2	29.29	2.5	59.25	0.25	2250.91	26	1008.46	42	1873.06	60	5487.14	65	5199.81	70	7449.63	60	9.8	2.5	61.74	2	30.19	3	249.89	13	879.34	30	41.85	1.2	88.81	0.8	-	-	-	-
ORF1ab	676	15	QTFFKLVNKFLALCA	33.45	3	25.62	1.9	57.3	0.3	29.52	3	66.98	0.4	1914.09	22	371.39	18	899.34	36	3734.74	49	3324.65	50	6111.5	49	10.32	3	64.23	2.5	28.16	2.5	225.35	11	812.16	28	41.85	1.2	92.7	0.8	-	-	-	-
ORF1ab	677	15	TFFKLVNKFLALCAD	44.66	4	34.19	3	77.97	0.6	32.78	3.5	88.13	0.7	1620.42	19	196.54	8.5	540.59	22	1569.65	22	1537.09	23	3416.44	26	13.29	4	85.83	4	36.8	4	278.58	14	988.36	33	51.71	1.8	119.98	1.5	-	-	-	-
ORF1ab	678	15	FFKLVNKFLALCADS	55.48	5	45.87	4.5	103.22	1.1	37.8	4.5	116.06	1.3	1605.39	19	152.05	6	397.54	16	1411.66	19	1303.43	19	3312.73	25	19.99	7	121.13	6	50.7	6.5	304.13	16	1238.12	40	77.65	4	185.05	4	-	-	-	-
ORF1ab	679	15	FKLVNKFLALCADSI	86.24	8	79.89	7.5	227.16	4.5	29.87	3	226.3	4.5	990.86	12	129.87	5	292.24	11	834.72	9.5	805.33	9	1939.32	12	8.81	1.9	44.64	1	71.13	10	81.46	3	556.55	19	84.75	4.5	170.9	3.5	-	-	-	-
ORF1ab	680	15	KLVNKFLALCADSII	108.63	10	114.51	11	402.99	9	27.04	2.5	366.75	9	770.4	9	124.99	4.5	265.68	9.5	704.21	7.5	683.12	7	1665.12	9.5	5.6	0.6	26.63	0.25	110.72	16	51.42	1.1	417.26	14	74.78	3.5	131.7	1.8	-	-	-	-
ORF1ab	681	15	LVNKFLALCADSIII	118.95	11	133.68	12	537.69	13	24.26	1.6	434.02	11	752.47	8.5	127.28	4.5	260.92	9	683.11	7	656.35	7	1607.65	9	4.75	0.4	22.44	0.15	122.4	18	44.24	0.8	341.78	11	69.94	3.5	114.52	1.4	-	-	-	-
ORF1ab	682	15	VNKFLALCADSIIIG	164.85	14	181.01	15	692.63	16	29.64	3	547.77	14	986.21	12	155.57	6.5	253.39	9	860.12	10	785.99	9	1928.33	12	4.91	0.4	24.86	0.2	148.97	21	49.2	1	322.58	11	89.59	5	132.72	1.9	-	-	-	-
ORF1ab	683	15	NKFLALCADSIIIGG	245.68	18	264.46	20	972.08	22	39.95	5	764.09	20	1348.17	16	244.41	12	305.85	11	1226.89	16	1050.7	14	2526.91	18	5.5	0.6	30.15	0.4	219.38	29	60.11	1.5	334.56	11	124.86	7.5	174.66	3.5	-	-	-	-
ORF1ab	684	15	KFLALCADSIIIGGA	387.35	24	401.83	25	1396.43	29	54.21	8.5	1115.67	27	1857.19	22	248.01	12	312.22	12	1915.71	27	1464	22	3451.14	26	7.18	1.2	48.2	1.2	307.39	37	94.22	3.5	406.51	14	189.26	13	266.46	6.5	-	-	-	-
ORF1ab	794	15	KDTEKYCALAPNMMV	1256.45	44	918.66	39	2343.63	42	138.53	24	2066.1	42	5879.3	55	352.19	17	327.54	12	2772.61	39	1952.09	30	5263.89	42	6.71	1	54.08	1.5	174.63	24	40.19	0.7	294.12	9.5	198.57	13	231.44	5.5	-	-	-	-
ORF1ab	795	15	DTEKYCALAPNMMVT	1027.64	40	731.64	35	2036.93	38	96.1	17	1668.63	36	5704.54	50	250.44	12	223.51	7.5	3014.57	42	1969.72	31	5575.42	44	5.51	0.6	43.47	1	138.75	20	34.22	0.5	196.1	5.5	140.09	9	177.07	3.5	-	-	-	-
ORF1ab	796	15	TEKYCALAPNMMVTN	1059.92	41	736.66	35	1982.96	38	90.78	16	1604.99	35	6103.84	55	234.04	11	212.2	7	3594.79	48	2324.37	36	6151.84	49	5.27	0.5	41.75	0.9	128.98	19	33.87	0.5	179.56	5	130.16	8	166.02	3	-	-	-	-
ORF1ab	797	15	EKYCALAPNMMVTNN	1203	43	831.32	37	2185.13	40	97.48	18	1753.35	37	6713.5	60	241.33	11	227.4	7.5	4247.16	55	2680.69	42	7136.64	55	5.72	0.6	48.98	1.3	143.07	20	39.12	0.6	194.1	5.5	151.23	9.5	195.29	4	-	-	-	-
ORF1ab	798	15	KYCALAPNMMVTNNT	1462.61	47	1043.1	42	2646.94	45	117.89	21	2085.21	42	8213.51	65	275.84	13	269.27	9.5	5333.66	65	3422.99	55	8424.11	65	7.02	1.1	71.24	3	172.29	24	55.31	1.3	244.92	7.5	203.99	14	277.14	7	-	-	-	-
ORF1ab	836	15	YKSVNITFELDERID	336.16	22	501	29	1311.61	28	163.08	28	1181.81	28	240.97	1.6	1452.84	55	2174.38	65	829.51	9	1302.09	19	973.14	4	1316.84	80	988.51	46	1341.97	75	1895.81	70	1714.29	50	2660.12	75	3411.23	70	-	-	-	-
ORF1ab	837	15	KSVNITFELDERIDK	460.74	27	674.85	34	1534.83	31	197.57	32	1215.61	29	250.42	1.7	2147.91	65	3176.37	80	1100.59	14	1758.42	27	1225.81	5.5	1770.43	85	2134.31	70	1627.74	80	3616.24	85	1539.09	47	3026.47	75	4647.78	80	-	-	-	-
ORF1ab	838	15	SVNITFELDERIDKV	509.44	28	711.69	35	1418.25	30	194.85	32	1087.11	26	240.18	1.6	2681.67	75	3584.65	85	1201.51	16	1955.26	30	1286.14	6	1440.42	80	1915.25	65	1439.29	80	3525.34	85	1213.03	39	2627.62	75	4082.65	75	-	-	-	-
ORF1ab	839	15	VNITFELDERIDKVL	554.31	30	733.03	35	1264.99	27	206.07	33	967.14	24	271.54	2	3751.91	80	4280.42	90	1781.77	25	2664.96	42	1778.18	11	1393.81	80	1912.91	65	1234.26	75	3492.16	85	1188.16	38	2646.39	75	4054.13	75	-	-	-	-
ORF1ab	864	15	LGTEVNEFACVVADA	1570.12	48	1954.38	55	5187.39	65	459.15	55	4918.05	65	2075.87	24	178.31	7.5	330.17	12	278.21	1.3	269.67	1.1	1008.38	4	1127.38	75	1780.17	65	2224.81	85	1711.86	65	3175.2	75	2939.24	75	3476.78	70	-	-	-	-
ORF1ab	865	15	GTEVNEFACVVADAV	1179.41	43	1433.68	48	4491.99	60	289.33	40	4077.4	60	1456.9	18	118.31	4	227.25	7.5	172.05	0.4	174.54	0.4	637.3	1.6	129.44	33	591.29	32	959.63	70	311.68	16	1979.94	55	1529.08	60	1648.04	47	-	-	-	-
ORF1ab	866	15	TEVNEFACVVADAVI	895.37	38	1017.74	41	3607.21	55	181.68	30	3169.61	55	1213.52	15	100.18	3	194.28	6	163.11	0.4	164.86	0.4	545.09	1.1	41.1	15	296.97	18	640.38	60	165.45	7.5	1506.14	46	924.14	45	975.81	32	-	-	-	-
ORF1ab	867	15	EVNEFACVVADAVIK	941.04	39	936.82	40	2814.53	46	162.75	28	2432.46	46	1506.65	18	107.84	3.5	194.16	6	189.73	0.5	189.86	0.5	645.7	1.6	27.47	10	234.29	14	396.9	43	122.52	5	879.97	30	588.91	34	688.9	23	-	-	-	-
ORF1ab	868	15	VNEFACVVADAVIKT	1108.79	42	977.77	40	2563.81	44	152.79	26	2079.89	42	1923.23	23	119.36	4	193.94	6	231.77	0.8	219.22	0.7	790.29	2.5	23.89	8.5	208.36	12	289.4	35	112.33	4.5	272.94	8.5	447.38	28	575.15	19	-	-	-	-
ORF1ab	869	15	NEFACVVADAVIKTL	1057.11	41	883.53	39	1770.39	35	134.24	24	1344.77	31	2324.44	26	157.62	6.5	211.68	7	323.18	1.7	282.36	1.3	1052.19	4.5	28.41	11	228.29	13	210.71	28	118.35	5	136.13	3.5	383.65	25	533.96	17	-	-	-	-
ORF1ab	897	15	LDEWSMATYYLFDES	38.41	3.5	55.62	5	624.19	15	79.8	14	753.13	19	223.09	1.4	1171.18	47	1584.53	55	711.63	7.5	899.8	11	793.2	2.5	449.8	60	891.61	43	1481.83	80	959.51	45	6191.24	90	1109.23	50	1378.44	42	-	-	-	-
ORF1ab	898	15	DEWSMATYYLFDESG	47.01	4.5	67.68	6.5	787.96	18	100.52	18	957.7	24	250.93	1.8	1408.42	55	2062.66	65	847.2	9.5	1163.19	16	989.87	4	642.81	65	1005.36	46	1779.69	80	1276.79	55	8162.74	95	1400.76	60	1672.77	48	-	-	-	-
ORF1ab	899	15	EWSMATYYLFDESGE	49.39	4.5	66.85	6.5	836.79	19	105.79	19	1027.65	25	231.15	1.5	1561.35	55	2919.43	75	959.59	12	1362.11	20	1081.08	4.5	756.34	70	782.28	40	1865.33	85	1320.37	55	8115.28	95	1460.74	60	1700.44	49	-	-	-	-
ORF1ab	900	15	WSMATYYLFDESGEF	65.79	6	92.54	8.5	1119.59	25	107.77	20	1316.8	31	214.41	1.3	1746.63	60	3002.07	80	914.39	11	1347.24	20	1063.01	4.5	847.88	70	591.19	32	2109.43	85	1248.4	55	4471.33	85	1664.05	60	1791.39	50	-	-	-	-
ORF1ab	901	15	SMATYYLFDESGEFK	120.93	11	161.44	14	1315.36	28	113.66	20	1579.65	35	258.07	1.8	2291.95	70	3492.91	85	1173.56	15	1614.97	25	1343.28	6.5	615.36	65	513.48	29	2014.01	85	1065.89	48	2899.34	70	1675.65	60	1556.98	46	-	-	-	-
ORF1ab	956	15	QGKPLEFGATSAALQ	2047.63	55	1820.31	55	6007.46	70	322.91	43	5981.32	70	7893.15	65	102.35	3.5	73.2	0.9	240.91	0.9	144.77	0.25	891.64	3	43.7	16	299.79	18	741.94	60	80.46	2.5	1515.94	46	1429.13	60	1080.05	35	-	-	-	-
ORF1ab	957	15	GKPLEFGATSAALQP	1787.97	55	1510.24	49	5303.57	65	238.91	36	5223.27	70	6902.28	60	81.13	2	57.22	0.5	155.41	0.3	99.76	0.08	599.13	1.3	34.75	13	196.02	11	627.51	55	60.6	1.5	1459.62	45	1211.22	55	865.58	29	-	-	-	-
ORF1ab	958	15	KPLEFGATSAALQPE	1733.47	50	1446.29	48	5184.53	65	213.04	34	5054.48	70	5369.62	49	70.08	1.4	45.95	0.25	82.13	0.04	63.8	0.01	305.74	0.25	34.26	13	179.03	10	643.66	60	59.44	1.5	1548.58	47	1240.39	55	862.8	29	-	-	-	-
ORF1ab	959	15	PLEFGATSAALQPEE	1970.3	55	1683.25	55	5762.04	70	238.05	36	5656.17	70	4738.52	45	69.83	1.4	47.37	0.3	66.54	0.02	55.34	0.01	253.45	0.15	42.88	15	201.98	12	807.42	65	69.65	1.9	2168.65	60	1624.05	60	1036.39	34	-	-	-	-
ORF1ab	960	15	LEFGATSAALQPEEE	2044.62	55	1755.21	55	5953.62	70	258.61	38	5769.96	70	4158.4	41	73.54	1.6	52.63	0.4	58.99	0.01	50.5	0.01	206.36	0.07	54.5	19	233.17	14	983.56	70	83.37	3	3041.63	70	2041.46	65	1224.61	38	-	-	-	-
ORF1ab	961	15	EFGATSAALQPEEEQ	3203.01	65	2821.97	65	8420.29	80	461.24	55	8018.22	80	4253.32	42	106.63	3.5	86.38	1.3	66.88	0.02	57.64	0.01	221.65	0.08	140.41	35	512.15	29	1652.93	80	176.81	8	4959.68	85	3927.36	80	2343.79	60	-	-	-	-
ORF1ab	962	15	FGATSAALQPEEEQE	5071.46	75	4585.49	75	11724.4	85	1087.7	70	11182.1	90	4486.21	43	170.17	7	153.65	4	88.7	0.05	83.85	0.04	264.1	0.15	776.2	70	1961.05	70	3441.52	95	752.4	37	9067.68	95	7764.82	95	5388.65	85	-	-	-	-
ORF1ab	963	15	GATSAALQPEEEQEE	7758.53	85	7450.76	85	17761.2	95	2447.85	85	17634.2	95	4912.46	46	785.33	35	813.96	32	129.89	0.17	145.81	0.25	337.11	0.4	6866.16	95	8017.01	95	11909.3	95	7476.11	95	19717.4	95	18064.5	95	16746.6	95	-	-	-	-
ORF1ab	964	15	ATSAALQPEEEQEED	8055.44	85	7796.22	85	17715.1	95	2489.92	85	17418.8	95	5200.15	48	1246.85	49	1630.53	55	158.01	0.3	198.93	0.6	371.82	0.4	7923.62	95	8494.41	95	13391.9	95	9347.4	95	21796.7	95	19484.5	95	18601.2	95	-	-	-	-
ORF1ab	965	15	TSAALQPEEEQEEDW	8139.72	85	7974.27	85	17462.8	95	2732.4	90	17258.4	95	6092.16	55	3806.79	80	5507.07	95	300.84	1.5	408.91	3	553.92	1.1	9407.57	95	9582.41	95	16407.3	95	12505.5	95	24655.9	95	21526.4	95	20991.4	95	-	-	-	-
ORF1ab	997	15	NQTTTIQTIVEVQPQ	2716.66	60	3017.7	65	5654.09	70	318.91	43	4257.19	65	3517.38	37	141.29	5.5	331.43	12	329.59	1.8	397.98	3	1041.07	4.5	1191.2	80	1419.34	60	1125.83	70	2259.74	75	3634.32	75	3967.94	80	5376.48	85	-	-	-	-
ORF1ab	998	15	QTTTIQTIVEVQPQL	1464.33	47	1766.31	55	3629.73	55	207.82	33	2698.09	49	2477.32	28	158.72	6.5	405.74	16	297.72	1.4	360.93	2.5	945.54	3.5	1031.8	75	1160.03	50	811.87	65	1989.17	70	2594.34	65	2909.27	75	4325.58	80	-	-	-	-
ORF1ab	999	15	TTTIQTIVEVQPQLE	1098.99	41	1359.86	47	2903.11	47	155.16	27	2068.38	42	1491.87	18	174.79	7.5	461.88	18	172.64	0.4	235.56	0.8	536.46	1	786.33	70	1126.15	50	698.47	60	1675.15	65	1911.44	55	2516.41	70	3903.68	75	-	-	-	-
ORF1ab	1000	15	TTIQTIVEVQPQLEM	668.58	33	889.26	39	1903.29	37	103.53	19	1296.15	30	1118.68	14	195.7	8.5	542.5	22	166.09	0.4	222.33	0.7	483.86	0.8	456.2	60	922.44	44	525.27	55	1254.49	55	1291.97	41	1812.94	65	3355.59	70	-	-	-	-
ORF1ab	1001	15	TIQTIVEVQPQLEME	675.24	33	875.11	38	1825.71	36	99.73	18	1232.01	29	1096.34	13	262.65	13	637.68	26	167.19	0.4	237.23	0.8	458.02	0.7	427.47	60	988.03	46	564.8	55	1306.71	55	1322.05	42	1887.93	65	3634.13	75	-	-	-	-
ORF1ab	1002	15	IQTIVEVQPQLEMEL	509.78	28	673.22	34	1347.24	28	76.32	14	941.41	23	954.8	12	379.83	19	762.86	30	192.37	0.5	271.72	1.2	486.93	0.8	327.28	55	946.34	45	539.62	55	1238.01	55	1216.27	39	1668.18	60	3422.91	70	-	-	-	-
ORF1ab	1003	15	QTIVEVQPQLEMELT	607.86	31	790.06	37	1512.05	31	92.12	17	1075.57	26	1155.75	14	586.77	28	1002.73	39	258.21	1.1	369.39	2.5	630.57	1.5	420.38	60	1233.54	55	689.51	60	1506.76	60	1475.75	45	2020.6	65	4075.02	75	-	-	-	-
ORF1ab	1028	15	FSGYLKLTDNVYIKN	680.57	33	559.99	31	1096.59	24	117.61	21	893.41	22	3466.86	36	2137.59	65	2428.96	70	7235.3	75	6647.73	80	8821.39	65	30.5	11	116.07	5.5	191.17	26	496.71	26	100.34	1.9	217.78	15	419.9	13	-	-	-	-
ORF1ab	1029	15	SGYLKLTDNVYIKNA	981.02	39	856.16	38	1214.87	26	135.48	24	967.73	24	5321.33	48	1546.95	55	2038.85	65	9014.36	85	7566.52	85	12256.4	80	34.91	13	135.51	7	208.61	28	584.34	30	97.44	1.8	220.72	15	475.79	15	-	-	-	-
ORF1ab	1051	15	KVKPTVVVNAANVYL	2952.34	65	3279.6	70	3774.35	55	285.57	40	2732.99	49	9623.56	70	253.49	12	260.67	9	2767.15	39	1932.53	30	5834.12	46	91.56	27	630.81	34	177.39	25	464.95	25	52.78	0.5	372.2	24	993.61	33	-	-	-	-
ORF1ab	1052	15	VKPTVVVNAANVYLK	1850.25	55	1821.75	55	1922.19	37	173.29	29	1465.3	33	8679.38	65	190.58	8.5	178.15	5	2673.48	37	1722.85	27	5417.36	43	52.29	18	462.91	26	124.69	18	312.37	16	39.8	0.2	231.49	16	648.51	22	-	-	-	-
ORF1ab	1053	15	KPTVVVNAANVYLKH	1372.88	46	1272.19	46	1280.22	27	135.91	24	1018.43	25	8014.49	65	176.08	7.5	147.91	4	2831.18	40	1743.98	27	5519.95	44	43.61	16	390.22	23	100.83	15	271.06	14	36.61	0.15	178.02	12	525.27	17	-	-	-	-
ORF1ab	1054	15	PTVVVNAANVYLKHG	1610.8	49	1394.44	47	1442.07	30	163.07	28	1160.42	28	8791.28	65	196.24	8.5	162.69	4.5	3358.42	45	2095.71	33	6371.67	50	50.82	18	453.1	26	115.83	17	317.18	17	43.39	0.25	198.58	13	571.19	19	-	-	-	-
ORF1ab	1055	15	TVVVNAANVYLKHGG	1766.45	55	1506.75	49	1621.21	33	188.44	31	1312.52	31	9361.97	70	249.97	12	194.59	6	4086.98	55	2677.27	42	7457.13	60	65.67	22	554.18	31	137.36	20	396.98	21	56.17	0.5	235.62	16	647.2	22	-	-	-	-
ORF1ab	1071	15	VAGALNKATNNAMQV	10477.8	90	10039.4	90	10304	85	1189.29	75	8221.6	80	16465.5	90	471.31	23	299.63	11	5589.25	65	3228.13	49	9194.23	70	52.39	18	466.4	27	177.9	25	392.64	21	97.71	1.8	1090.45	49	1723.11	49	-	-	-	-
ORF1ab	1137	15	NFNQHEVLLAPLLSA	178.34	15	161.3	14	529.96	13	26.67	2	424.62	11	1834.84	22	111.48	4	223	7.5	1338.04	18	1189.21	17	2557.72	18	25.8	9.5	207.59	12	296.51	36	324.44	17	1050.25	35	453.97	28	643.12	22	-	-	-	-
ORF1ab	1179	15	DKNLYDKLVSSFLEM	47.57	4.5	56.01	5.5	153.4	2.5	37.03	4.5	165.56	3	2363.34	27	983.97	42	1240.83	46	1516.54	21	1700.18	26	2527.49	18	8.43	1.7	67.62	2.5	191.14	26	102.04	4	1111.56	37	174.47	12	172.93	3.5	-	-	-	-
ORF1ab	1180	15	KNLYDKLVSSFLEMK	24.71	1.8	27.82	2.5	105.28	1.1	25.33	1.8	110.67	1.2	1561.72	19	777.07	35	1044.63	40	1259.4	17	1440.87	21	2046.9	13	7.62	1.4	61.91	2	157.23	22	96.68	3.5	1047.38	35	153.96	10	158.04	3	-	-	-	-
ORF1ab	1181	15	NLYDKLVSSFLEMKS	22.51	1.6	24.94	1.8	100.08	1	24.06	1.5	105.55	1.1	1291.36	16	601.49	29	877.09	35	1173.49	15	1313.72	19	1957.09	12	9.57	2.5	80.67	3.5	170.38	24	119.69	5	1352.14	43	185.24	13	200.74	4.5	-	-	-	-
ORF1ab	1182	15	LYDKLVSSFLEMKSE	23.57	1.7	25.99	1.9	103.65	1.1	24.84	1.7	110.47	1.2	1217.82	15	574.11	28	912.66	36	1069.7	14	1162.75	16	1939.42	12	13.63	4.5	113.86	5.5	192.5	26	166.7	7.5	1832.64	55	237.53	16	272.42	7	-	-	-	-
ORF1ab	1183	15	YDKLVSSFLEMKSEK	29.98	2.5	32.87	3	137.09	1.9	31.5	3	141.19	1.9	1451.32	18	621.33	29	971.14	38	1376.42	19	1435.34	21	2396.56	16	44.59	16	247.53	15	220.82	29	340.87	18	2455.78	65	403.13	26	546.95	18	-	-	-	-
ORF1ab	1241	15	TTLEETKFLTENLLL	19.95	1.3	29.77	2.5	109.4	1.2	27.06	2.5	99.52	0.9	1641.49	20	1785.65	60	3195.19	80	2839	40	3523.2	55	3664.49	28	171.68	38	524.21	29	622.65	55	1286.87	55	2378.68	65	833.63	43	1461.94	44	-	-	-	-
ORF1ab	1242	15	TLEETKFLTENLLLY	10.11	0.3	12.54	0.5	44.4	0.15	12.98	0.17	39.95	0.07	967.38	12	1323.77	50	2476.43	70	2413.53	34	3042.39	47	3028.83	23	82.35	25	260.58	15	452.97	47	872.86	42	1433.84	45	445.82	28	660.45	22	-	-	-	-
ORF1ab	1243	15	LEETKFLTENLLLYI	10.15	0.3	11.75	0.5	37.65	0.09	11.03	0.09	32.33	0.04	808.77	9.5	1079.64	44	2206.8	70	2581.6	36	3164.77	49	3284.47	25	55.12	19	200.77	12	348.49	40	775.09	38	960.34	33	329.87	22	537.51	18	-	-	-	-
ORF1ab	1244	15	EETKFLTENLLLYID	11.38	0.4	13.15	0.6	40.77	0.12	11.81	0.12	34.73	0.05	755.74	9	659.18	31	1867.29	60	1878.21	27	2305.06	36	2849.43	21	65.31	21	221.11	13	377.97	42	887.47	42	967.81	33	380.92	25	613.63	20	-	-	-	-
ORF1ab	1245	15	ETKFLTENLLLYIDI	11.51	0.4	12.94	0.6	40.13	0.12	11.85	0.12	34.19	0.04	557.03	6	564.09	27	1662.45	60	1661.05	23	2236.17	35	2495.02	17	67.45	22	227.35	13	357.8	40	969.08	45	939.24	32	378.44	25	617.65	21	-	-	-	-
ORF1ab	1246	15	TKFLTENLLLYIDIN	14.49	0.7	15.86	0.8	47.87	0.2	13.97	0.25	40.3	0.08	503.32	5.5	459.7	23	1327.77	48	1557.64	21	1976.58	31	2763.02	20	90.15	27	235.25	14	427.56	45	1168.71	55	1032.16	34	409.04	26	689.74	23	-	-	-	-
ORF1ab	1247	15	KFLTENLLLYIDING	24.22	1.7	27.65	2.5	80.35	0.6	21.01	1	62.09	0.3	492.03	5	501.24	25	1519.66	55	1897.8	27	2384.07	38	3259.51	25	172.78	38	331.04	20	597.31	55	1931.07	70	1370.46	43	548.98	33	950.2	31	-	-	-	-
ORF1ab	1273	15	DIDITFLKKDAPYIV	1497.35	48	1107.36	43	1959.16	37	316.3	42	1865.87	39	4089.15	41	2642.65	70	2271.58	70	7103.74	75	5988.38	75	9553.43	70	47.06	17	630.53	34	100.75	15	250.59	13	99.74	1.8	274.21	19	448.82	14	-	-	-	-
ORF1ab	1274	15	IDITFLKKDAPYIVG	1560.55	48	1206.59	45	1935.86	37	271.61	39	1605.96	35	4438.46	43	2644.59	70	1902.55	65	8157.71	80	6781.84	80	10681.4	75	33.6	13	504.13	28	83.56	12	183.62	8.5	64.09	0.8	213.95	15	357.68	11	-	-	-	-
ORF1ab	1275	15	DITFLKKDAPYIVGD	2028.36	55	1583.86	50	2279.02	41	339.87	44	1837.45	39	5558.79	50	3018.23	75	1789.05	60	8006.43	80	6188.22	75	10652.9	75	37.89	14	576.05	32	100.21	15	200.68	9.5	66.73	0.8	254.86	17	409.23	13	-	-	-	-
ORF1ab	1276	15	ITFLKKDAPYIVGDV	1771.35	55	1444.6	48	1880.24	36	293.45	41	1483.21	33	4379.78	43	2341.25	70	1410.4	50	3950.21	55	3558.56	55	6499.93	55	32.84	12	528.82	30	99.69	14	181.44	8.5	58.8	0.6	222.61	15	362.37	11	-	-	-	-
ORF1ab	1277	15	TFLKKDAPYIVGDVV	2303.88	60	2067.89	60	2446.52	43	397.28	48	1965.42	40	4280	42	2352.09	70	1393.97	50	3367.48	46	3094.01	48	5851.82	47	55.43	19	805.24	40	154.42	22	265.56	14	75.83	1.1	355.83	23	549.62	18	-	-	-	-
ORF1ab	1342	15	AKTVLKKCKSAFYIL	295.83	21	227.9	18	400.08	9	227.7	35	433.38	11	14626.8	85	3343.7	80	2950.68	75	18486.6	95	15379.5	95	21146.5	95	39.97	15	332.11	20	23.22	1.7	212.05	11	204.33	6	68.18	3	227.97	5.5	-	-	-	-
ORF1ab	1348	15	KCKSAFYILPSIISN	75.7	7	67.67	6.5	483.91	11	38.18	4.5	451.74	12	661.48	7.5	377.22	19	586.87	24	2654.62	37	2088.96	33	3997.89	32	6.74	1	56.03	1.7	121.83	18	152.03	6.5	1345.12	43	89.28	5	126.28	1.7	-	-	-	-
ORF1ab	1349	15	CKSAFYILPSIISNE	107.45	10	91.41	8.5	651.9	15	38.76	5	564.33	15	700.81	8	342.36	17	550.37	22	1482.68	20	1231.81	18	2849.09	21	6.41	0.9	55.4	1.6	129.95	19	153.15	7	1224.16	39	92.15	5	128.44	1.8	-	-	-	-
ORF1ab	1350	15	KSAFYILPSIISNEK	134.08	12	111.05	10	689.11	16	38.49	4.5	572.88	15	902.33	11	363.35	18	581.66	23	1510.27	21	1257.78	18	2789.94	20	6.02	0.7	54.2	1.5	120.36	17	151.74	6.5	1088.21	36	90.69	5	127.72	1.7	-	-	-	-
ORF1ab	1351	15	SAFYILPSIISNEKQ	206.79	16	165.75	14	1036.81	23	52.72	8	820.59	21	1604.89	19	513.89	25	789.15	32	1652.91	23	1345.76	20	2977.33	22	7.22	1.2	71.74	3	157.35	22	205	10	1286.74	41	129.78	8	176.35	3.5	-	-	-	-
ORF1ab	1416	15	VDYGARFYFYTSKTT	76.45	7	53.84	5	440.04	10	158.43	27	713.87	18	2505.27	28	2702.47	75	2732.99	75	5916.89	70	5102.56	70	7220.29	60	119.81	32	135.04	7	94.54	14	346.29	18	3158.89	75	103.56	6	119.39	1.5	-	-	-	-
ORF1ab	1417	15	DYGARFYFYTSKTTV	69.12	6.5	40.82	3.5	338	7.5	117.17	21	546.79	14	2938.47	32	2796.68	75	2842.75	75	6536.32	70	5636.74	75	7708.32	60	38.85	14	69.72	2.5	60.64	8	152.91	7	1681.56	50	62.32	3	79.05	0.6	-	-	-	-
ORF1ab	1418	15	YGARFYFYTSKTTVA	66.42	6.5	37.31	3.5	292.4	6	78.04	14	433.23	11	3479.82	36	1453.49	55	1202.19	44	6482.93	70	4763.86	65	8360.91	65	16.03	5.5	42.14	0.9	42.47	5	65.53	1.8	805.18	28	48.3	1.5	57.79	0.25	-	-	-	-
ORF1ab	1419	15	GARFYFYTSKTTVAS	82.56	7.5	44.33	4	312.31	6.5	75.95	13	446.92	11	4600.25	44	831.2	37	676.22	27	6637.16	70	4350.22	65	8792.23	65	10.31	3	33.57	0.5	36.19	4	43.37	0.8	597.66	21	46.97	1.5	54.59	0.17	-	-	-	-
ORF1ab	1420	15	ARFYFYTSKTTVASL	77.83	7.5	39.94	3.5	284.33	6	65.78	11	407.48	10	5472.44	49	299.71	15	321.67	12	4500.6	60	2638.02	41	7206.94	60	7.7	1.4	27.85	0.3	30.71	3	33.12	0.4	453.85	16	45.96	1.4	50.6	0.15	-	-	-	-
ORF1ab	1421	15	RFYFYTSKTTVASLI	139.66	12	70.73	6.5	443.52	10	71	12	578.66	15	7514.63	60	178.7	7.5	195.39	6	3835.94	55	2111.71	33	7319.47	60	7.02	1.1	28.08	0.3	32.68	3.5	31.1	0.4	418.56	14	59.2	2.5	55.81	0.2	-	-	-	-
ORF1ab	1422	15	FYFYTSKTTVASLIN	312.6	21	149.4	13	916.5	21	100.9	18	1071.78	26	10020.4	70	167.63	7	186.37	5.5	3847.49	55	2110.8	33	7641.39	60	8.83	1.9	41.73	0.9	46.13	6	39.95	0.7	564.34	20	130.34	8	92.3	0.8	-	-	-	-
ORF1ab	1423	15	YFYTSKTTVASLINT	1057.6	41	505.8	29	2158.67	40	178.83	30	2207.07	43	15030.1	85	159.79	6.5	189.67	6	3829.88	55	2156.01	34	8063.99	65	12.99	4	68.83	2.5	70.58	10	59.82	1.5	787.19	27	363.91	24	216.97	5	-	-	-	-
ORF1ab	1457	15	LNLEEAARYMRSLKV	394	24	297.7	21	506.57	12	188.53	31	469.12	12	6060.34	55	268.13	13	342.28	13	3387.4	46	2281.29	36	6846.57	55	23.41	8.5	322.41	19	20.41	1.3	160.11	7	320.85	11	87.62	4.5	316.74	8.5	-	-	-	-
ORF1ab	1458	15	NLEEAARYMRSLKVP	466.47	27	338.12	23	593.38	14	256.65	38	568.82	15	8215.82	65	354.38	18	404.74	16	4930.78	60	3316	50	9219.93	70	16.22	5.5	275.55	16	18.47	1.1	154.78	7	505.98	17	73.19	3.5	248.23	6	-	-	-	-
ORF1ab	1459	15	LEEAARYMRSLKVPA	488.45	28	297.25	21	589.07	14	223.24	35	547.27	14	8191.14	65	377.26	19	431.94	17	5646.87	65	3832.7	60	10163.9	75	8.95	2	96.28	4.5	11.75	0.3	75.88	2.5	333.8	11	41.21	1.1	116.27	1.4	-	-	-	-
ORF1ab	1460	15	EEAARYMRSLKVPAT	580.86	30	321.6	22	691.32	16	178.69	30	610.83	16	8097.3	65	287.18	14	327.99	12	5945.06	70	3891.12	60	10304.1	75	5.88	0.7	53.86	1.5	9.99	0.17	46.4	0.9	238.96	7.5	33.64	0.7	83.98	0.6	-	-	-	-
ORF1ab	1461	15	EAARYMRSLKVPATV	536.76	29	265.77	20	587.05	14	135.41	24	516.26	13	7783.75	65	268	13	303.58	11	6413.65	70	4460.17	65	10100.3	75	4.52	0.3	34.9	0.6	8.77	0.1	32.43	0.4	185.82	5	25.86	0.4	63.17	0.3	-	-	-	-
ORF1ab	1462	15	AARYMRSLKVPATVS	650	32	303.7	21	664.35	16	139.35	24	573.04	15	9756.18	70	224.41	11	242.43	8	6935.37	75	4328.86	65	10274.1	75	4.36	0.25	32.8	0.5	8.81	0.1	30.66	0.4	197.53	5.5	26.47	0.4	61.63	0.3	-	-	-	-
ORF1ab	1463	15	ARYMRSLKVPATVSV	1155.67	42	569.27	31	1143.41	25	179.51	30	1009.41	25	11164.2	75	207.01	9.5	219.32	7	6701.17	75	4275.37	65	9806.77	70	4.72	0.3	34.47	0.6	10.82	0.25	34.97	0.5	238.99	7.5	36.52	0.9	75.07	0.5	-	-	-	-
ORF1ab	1464	15	RYMRSLKVPATVSVS	2087.58	55	987.78	41	1726.8	34	255.66	38	1530.9	34	13134.6	80	203.47	9	219.1	7	5650.78	65	3297.5	50	9361.26	70	5.43	0.5	45.37	1.1	14.48	0.6	49.85	1.1	317.03	10	59.02	2.5	108.54	1.2	-	-	-	-
ORF1ab	1465	15	YMRSLKVPATVSVSS	4944.3	75	2823.5	65	3743.76	55	484.82	55	3150.02	55	17107.8	90	212.21	9.5	213.03	7	4940.66	60	2760.07	43	9169.3	70	8.67	1.9	97.32	4.5	25.05	2	95.56	3.5	507.97	18	140.08	9	242.84	6	-	-	-	-
ORF1ab	1548	15	GEVITFDNLKTLLSL	149.44	13	127.57	12	216.33	4	37.45	4.5	182	3.5	2492.59	28	1068.14	44	1596.45	55	4483.74	60	4283.99	65	6629.27	55	14.21	4.5	38.89	0.7	93.93	14	230.03	12	243.24	7.5	151.05	9.5	305.97	8.5	-	-	-	-
ORF1ab	1549	15	EVITFDNLKTLLSLR	140.73	12	110.27	10	174.59	3	31.91	3	146.86	2	3441.07	36	662.54	31	1231.96	46	5184.25	65	4469.83	65	8022.82	65	10.62	3	32.4	0.5	62.26	8.5	183.12	8.5	262.66	8	140.49	9	259.87	6.5	-	-	-	-
ORF1ab	1550	15	VITFDNLKTLLSLRE	151.98	13	109.82	10	177.87	3	31.14	3	140.86	1.9	4726.59	45	545.15	26	1131.91	43	4623.05	60	4186.57	60	7695.99	60	10.36	3	30.7	0.4	50.47	6.5	186.91	8.5	328.14	11	151.11	9.5	266.96	6.5	-	-	-	-
ORF1ab	1551	15	ITFDNLKTLLSLREV	178.12	15	110.23	10	189.55	3.5	33.01	3.5	143.27	2	5141.02	47	465.65	23	1114.56	42	3904.02	55	3722.48	55	7077.89	55	10.85	3	32.33	0.5	47.46	6	195.77	9.5	617.68	22	159.78	11	295.84	8	-	-	-	-
ORF1ab	1552	15	TFDNLKTLLSLREVR	236.27	18	136.67	12	252.63	5	44.63	6	186.15	3.5	6363.88	55	484.5	24	1136.43	43	4226.94	55	3825.74	60	7780.47	60	13.85	4.5	41.77	0.9	39.99	4.5	243.66	12	1044.42	35	143.09	9	347.02	10	-	-	-	-
ORF1ab	1641	15	SFLGRYMSALNHTKK	492.61	28	265.13	20	915.31	21	175.31	29	992.36	25	5240.2	48	451.74	22	549.05	22	6117.79	70	4161.19	60	8803.85	65	10.77	3	74.44	3	27.15	2.5	77.03	2.5	764.81	27	66.98	3	115.86	1.4	1	1	1	-
ORF1ab	1642	15	FLGRYMSALNHTKKW	759.22	35	383.68	25	880.01	20	236.75	36	949.9	24	7169.3	60	658.76	31	740.21	30	7144.91	75	4940.5	70	9561.49	70	9.01	2	63.96	2.5	22.6	1.6	67.51	1.8	650.52	23	56.54	2.5	102.44	1.1	1	1	1	-
ORF1ab	1643	15	LGRYMSALNHTKKWK	1781.07	55	750.49	36	1130.67	25	464.4	55	1204.49	29	14826.2	85	1004.36	42	1046.11	40	10923	90	7644.53	85	13365.1	85	8.95	2	76.63	3	21.77	1.5	75.47	2.5	661.71	23	62.48	3	113.25	1.3	1	1	1	-
ORF1ab	1644	15	GRYMSALNHTKKWKY	2157.83	55	931.88	40	1375.38	29	850.93	65	1489.39	33	17888.1	90	1702.33	60	1494.62	55	15341.4	95	11250.8	95	17297.1	95	11.57	3.5	131.59	7	20.1	1.3	107.1	4	635.26	22	78.1	4	162.44	3	-	-	-	-
ORF1ab	1645	15	RYMSALNHTKKWKYP	2483.95	60	1101.1	43	1493.23	31	1180.87	75	1640.1	36	18444.5	90	3005.78	75	2282.47	70	18771.2	95	14091.6	95	20403	95	15.75	5.5	192.74	11	21.65	1.5	151.91	6.5	775.22	27	99.13	5.5	209.64	4.5	-	-	-	-
ORF1ab	1670	15	ADNNCYLATALLTLQ	30.03	2.5	34.29	3	455.62	11	23.4	1.4	360.75	8.5	2315.76	26	111.19	3.5	267.84	9.5	985.3	12	784.21	9	2114.57	14	29.86	11	265.71	16	543.76	55	382.31	20	2581.83	65	422.19	27	599.61	20	-	-	-	-
ORF1ab	1671	15	DNNCYLATALLTLQQ	28.15	2.5	31.32	2.5	383.73	8.5	19.37	0.8	300.16	6.5	2120.34	25	89.11	2.5	229.59	7.5	660.96	6.5	582.22	5.5	1548.5	8.5	30.39	11	219.99	13	373.92	42	389.2	20	2654.28	65	427.64	27	592.68	20	-	-	-	-
ORF1ab	1672	15	NNCYLATALLTLQQI	25.26	1.8	29.2	2.5	326.27	7	17.24	0.6	256.66	5.5	1313.2	16	74.3	1.6	235.97	8	452.23	3.5	458.81	3.5	1070.63	4.5	30.13	11	190.03	11	287.16	35	406.77	21	2485.4	65	391.77	26	563.26	19	-	-	-	-
ORF1ab	1673	15	NCYLATALLTLQQIE	28.88	2.5	31.43	2.5	334.64	7.5	17.28	0.6	260.61	5.5	849.1	10	78.03	1.8	249.22	8.5	260.68	1.1	353.7	2.5	607.09	1.4	46.88	17	225.16	13	340.79	39	551.82	29	3280.24	75	504.72	31	761.94	25	-	-	-	-
ORF1ab	1674	15	CYLATALLTLQQIEL	36.56	3.5	39.27	3.5	336.61	7.5	17.97	0.6	251.2	5.5	642.9	7.5	80.72	2	273.46	9.5	250.63	1	369.22	2.5	575.22	1.2	77.63	24	253.14	15	365.46	41	749.67	37	3730.54	80	588.6	34	993.91	33	-	-	-	-
ORF1ab	1675	15	YLATALLTLQQIELK	61.44	6	61.68	6	336.85	7.5	21.15	1	237.25	5	626.17	7	88.12	2.5	309.13	12	284.52	1.3	419.28	3	656.68	1.7	96.55	28	255.26	15	300.91	36	967.69	45	2737.2	70	569.99	33	1145.73	36	-	-	-	-
ORF1ab	1676	15	LATALLTLQQIELKF	88	8	87.6	8	293.13	6	24.87	1.7	209.62	4	602.7	6.5	110.63	3.5	435.52	17	313.72	1.6	471.44	4	719.84	2	94.4	27	263.95	16	276.31	34	1084.76	49	2196.96	60	482.76	30	1176.29	37	-	-	-	-
ORF1ab	1684	15	QQIELKFNPPALQDA	1309.52	45	1238.16	45	2343.36	42	130.82	23	1877.21	39	2687.37	30	1031.6	43	603.35	24	1883.4	27	1445.1	21	3474.56	27	22.26	8	183.6	11	93.04	14	199.73	9.5	87.22	1.4	188.01	13	498.01	16	-	-	-	-
ORF1ab	1685	15	QIELKFNPPALQDAY	1118.2	42	1048.42	42	2024.72	38	110.06	20	1625.47	36	2601.65	29	840.41	37	498.25	20	1615.22	22	1212.67	17	3025.09	23	19.43	7	177.08	10	96.56	14	182.91	8.5	80.74	1.2	186.98	13	484.79	16	-	-	-	-
ORF1ab	1686	15	IELKFNPPALQDAYY	1216.25	43	1137.4	43	2297.44	41	128.41	23	1837.43	39	2945.57	32	793.12	36	486.53	20	1517.15	21	1157.87	16	2956.56	22	23.45	8.5	236.71	14	133.36	19	229.76	12	95.32	1.7	265.92	18	662.4	22	-	-	-	-
ORF1ab	1798	15	VQQESPFVMMSAPPA	885.84	37	821.47	37	2770.93	46	187.46	31	2365.34	45	4199.95	41	166.85	7	272.67	9.5	1402.61	19	954.87	12	3231.73	24	4.62	0.3	73.29	3	111.8	16	48.03	1	888.1	30	178.91	12	165.18	3	-	-	-	-
ORF1ab	1799	15	QQESPFVMMSAPPAQ	1416.72	46	1017.11	41	4086.85	60	175.47	29	3551.37	60	4381.16	43	165.74	7	225.64	7.5	1365.51	18	859.9	10	2827.1	20	3.26	0.04	48.89	1.2	64.97	9	31.17	0.4	495.33	17	84.39	4.5	92.77	0.8	-	-	-	-
ORF1ab	1800	15	QESPFVMMSAPPAQY	1222.56	43	787.43	36	3241.85	50	117.61	21	2673.62	48	3755.36	38	160.2	6.5	187.39	5.5	1084.05	14	670.29	7	2176.19	14	2.81	0.01	37.84	0.7	41.94	5	24.1	0.17	214.2	6.5	55.57	2.5	67.32	0.4	-	-	-	-
ORF1ab	1801	15	ESPFVMMSAPPAQYE	1355.92	46	841.62	38	3178.05	50	114.09	21	2518.4	47	3916.29	40	190.95	8.5	198.1	6	573.46	5	384.72	2.5	1246.87	6	2.82	0.01	39.4	0.8	41.26	5	24.31	0.17	182.03	5	57.98	2.5	71.19	0.4	-	-	-	-
ORF1ab	1802	15	SPFVMMSAPPAQYEL	1187.95	43	748.31	36	2691.85	45	98.68	18	2062.75	42	3988.6	40	224.09	11	180.88	5.5	457.35	3.5	306.46	1.5	1090.82	4.5	2.82	0.01	42.13	0.9	36.62	4	23.88	0.17	137.92	3.5	58.3	2.5	75.74	0.5	-	-	-	-
ORF1ab	1803	15	PFVMMSAPPAQYELK	1337.29	45	894.82	39	2995.97	48	120.24	22	2295.77	44	4616.45	44	275.35	13	198.92	6	520.85	4.5	341.76	1.9	1232.65	6	3.13	0.03	59.82	1.9	42.08	5	30.73	0.4	154.32	4	84.03	4.5	108.63	1.2	-	-	-	-
ORF1ab	1804	15	FVMMSAPPAQYELKH	1937.16	55	1465.52	49	4098.14	60	190.45	31	3222.93	55	5630.4	50	357.03	18	239.69	8	608.84	6	394.37	3	1371.03	7	4.84	0.4	166.78	9	80.42	12	72.67	2.5	220.84	6.5	248.82	17	325.74	9	-	-	-	-
ORF1ab	2111	15	NELSRVLGLKTLATH	1096.94	41	601.45	32	1028.6	23	160.04	27	788.7	20	10427.6	75	166.64	7	335.37	13	6633.72	70	4399.97	65	11412.4	80	8.3	1.7	74.54	3	25.47	2.5	197.28	9.5	821.54	28	63.13	3	266.92	6.5	-	-	-	-
ORF1ab	2112	15	ELSRVLGLKTLATHG	1523.35	48	810.16	37	1333.34	28	214.27	34	1009.49	25	13587	80	295.41	14	510.06	20	9846.85	85	6423.03	80	14255.7	85	7.99	1.5	78.68	3	28.94	3	223.69	11	1006.57	34	73.34	3.5	301.83	8	-	-	-	-
ORF1ab	2113	15	LSRVLGLKTLATHGL	1486.25	47	820.72	37	1546.82	32	193.97	32	1146.07	27	13583.2	80	286.4	14	467.61	19	10065.7	85	6446	80	14036.5	85	6.62	1	62.52	2	31.75	3.5	128.3	5.5	736.47	26	75.22	3.5	266.76	6.5	-	-	-	-
ORF1ab	2114	15	SRVLGLKTLATHGLA	1596.49	49	967.35	40	2071.23	39	211.56	33	1576.17	35	14620.3	85	312.79	15	447.68	18	10195	85	6562.75	80	14458.4	90	6.2	0.8	64.71	2.5	46.73	6	106.44	4	635.14	22	86.93	4.5	264.2	6.5	-	-	-	-
ORF1ab	2115	15	RVLGLKTLATHGLAA	1716.89	50	1043.77	42	2254.05	41	227.63	35	1776.72	38	15090.7	85	255.29	12	309.86	12	9194.93	85	6019.69	75	13490.4	85	6.35	0.9	77.08	3	49.68	6.5	99.63	3.5	627.12	22	101.99	5.5	268.62	7	-	-	-	-
ORF1ab	2116	15	VLGLKTLATHGLAAV	1490.56	47	958.8	40	2306.55	41	232.12	35	1844.48	39	10197.6	70	180.18	8	213.32	7	5280.66	65	3754.71	60	9672.31	70	7.15	1.2	122.77	6.5	66.88	9	95.85	3.5	698.29	24	150.62	9.5	327.23	9	-	-	-	-
ORF1ab	2117	15	LGLKTLATHGLAAVN	1641.17	49	1087.97	43	2612.23	45	261.12	38	2134.06	42	10742.6	75	152.64	6	161.87	4.5	4371.45	55	2833.99	44	8642.46	65	8.51	1.8	172.18	9.5	88.76	13	113.77	4.5	806.74	28	209.54	14	403.96	13	-	-	-	-
ORF1ab	2118	15	GLKTLATHGLAAVNS	1945.54	55	1397.69	47	3335.17	55	323.42	43	2750.65	49	10650.4	75	96.62	3	106.64	2	2831.82	40	1500.86	23	6627.33	55	12.81	4	297.13	18	144.17	20	166.29	7.5	1056.27	35	333.27	22	581.54	19	-	-	-	-
ORF1ab	2119	15	LKTLATHGLAAVNSV	1965.51	55	1428.17	48	3903.3	55	366.51	46	3254.72	55	9191.25	70	57.4	0.9	69.71	0.8	1440.35	20	722.06	8	4195.41	33	28.17	11	724.64	38	240.49	31	277.7	14	1380.81	43	544.37	32	888.77	30	-	-	-	-
ORF1ab	2120	15	KTLATHGLAAVNSVP	4136.05	70	3162.04	65	8247.26	80	778.19	65	7113.2	75	10125.9	70	59.34	1	68.25	0.8	1431.67	20	678.15	7	4076.3	32	87.99	26	1675.53	65	546.08	55	468.05	25	1884.5	55	1209.47	55	1775.07	50	-	-	-	-
ORF1ab	2121	15	TLATHGLAAVNSVPW	5499.98	80	4853.61	75	11374.8	85	1011.55	70	9599.22	85	8439.53	65	62.43	1.1	69.63	0.8	1264.7	17	640.8	6.5	3539.86	27	102.05	29	1218.81	55	778.78	65	433.4	23	1687.33	50	1479.49	60	1930.71	55	-	-	-	-
ORF1ab	2122	15	LATHGLAAVNSVPWD	5595.66	80	5311.95	80	12222.9	90	1160.4	75	10780.5	85	6589.22	55	79.19	1.9	82.58	1.2	989.62	12	579.53	5.5	2878.43	21	137.3	34	1085.73	49	961.38	70	516.34	27	1914.09	55	1800.51	65	2234.48	60	-	-	-	-
ORF1ab	2162	15	NRVCTNYMPYFFTLL	20.01	1.3	24.84	1.8	353.58	7.5	57.18	9	445.58	11	718.11	8.5	1671.49	60	2439.6	70	5825.16	70	6050.58	75	6657.8	55	264.38	47	636.25	34	385.41	42	935.34	44	1344.86	43	326.66	22	622.32	21	-	-	-	-
ORF1ab	2163	15	RVCTNYMPYFFTLLL	12.11	0.5	15.52	0.8	225.65	4.5	36.78	4.5	273.54	6	437.86	4.5	1739.72	60	2856.5	75	5302.65	65	5733.19	75	5610.09	45	212.55	42	555.23	31	411.01	44	952.59	45	1854.98	55	294.6	20	582.49	19	-	-	-	-
ORF1ab	2164	15	VCTNYMPYFFTLLLQ	9.23	0.25	11.23	0.4	133.94	1.8	25.03	1.7	157.38	2.5	314.82	3	1536.13	55	2957.36	80	2726.7	38	3384.03	55	2808.23	20	219.73	43	480.35	27	580.27	55	1094.41	49	4292.38	80	333.84	22	610.98	20	-	-	-	-
ORF1ab	2165	15	CTNYMPYFFTLLLQL	6.21	0.06	6.98	0.1	89.48	0.8	18.1	0.7	97.95	0.9	238.44	1.6	1252.06	49	2685.74	75	1636.29	23	2250.25	35	1385.12	7	203.73	41	394.53	23	634.75	55	1050.67	48	7212.25	95	343.23	23	602.23	20	-	-	-	-
ORF1ab	2166	15	TNYMPYFFTLLLQLC	6.84	0.08	7.37	0.12	106.39	1.1	19.16	0.8	112.07	1.2	241.87	1.6	1100.43	45	2664.47	75	1421.23	19	1944.17	30	1229.19	6	233.31	44	431.01	25	795.11	65	1314.09	55	8026.38	95	420.02	27	722.46	24	-	-	-	-
ORF1ab	2167	15	NYMPYFFTLLLQLCT	7.96	0.15	8.14	0.17	118.9	1.4	20.81	1	118.24	1.3	270.36	2	1002.62	42	2857.89	75	1370.92	19	1879.63	29	1251.71	6	169.61	38	347.2	21	853.11	65	1599.81	65	8720.33	95	471.08	29	796.8	26	-	-	-	-
ORF1ab	2168	15	YMPYFFTLLLQLCTF	8.85	0.2	9.36	0.25	138.75	1.9	22.98	1.4	129.45	1.6	301.6	2.5	1048.93	44	3231.49	80	1396.27	19	1833.26	28	1230.84	6	141.46	35	374.01	22	913.47	65	2138.89	70	10093.8	95	572.46	34	1088.66	35	-	-	-	-
ORF1ab	2169	15	MPYFFTLLLQLCTFT	14.78	0.7	15.12	0.8	231.19	4.5	31.04	3	191.63	3.5	414.32	4	1144.22	46	3443.75	80	1657.82	23	2061.75	32	1435.73	7.5	128.89	33	425.86	25	1039.58	70	2682.63	80	10177	95	719.93	39	1387.05	42	-	-	-	-
ORF1ab	2170	15	PYFFTLLLQLCTFTR	20.96	1.4	19.26	1.2	187.57	3.5	31.54	3	153.55	2.5	673.67	7.5	1126.54	45	3256.37	80	2040.68	29	2432.9	38	1800.06	11	57.14	20	130.3	6.5	183.31	25	1591.52	65	3922.48	80	194.09	13	529.54	17	-	-	-	-
ORF1ab	2176	15	LLQLCTFTRSTNSRI	393.99	24	197.7	16	658.42	16	167.81	28	650.33	17	12998.3	80	1566.41	55	1610.84	55	12565.5	90	9250.31	90	15997.3	90	22.68	8	64.44	2.5	37.68	4.5	62.98	1.7	117	2.5	115.69	7	230.97	5.5	-	-	-	-
ORF1ab	2177	15	LQLCTFTRSTNSRIK	838.98	36	463.47	27	1655.04	33	240.7	36	1729.25	37	15486.5	85	1718.6	60	1473.6	55	13670.9	95	9865.52	90	17171.2	95	10.24	3	45.54	1.1	28.7	3	33.1	0.4	57.77	0.6	92.7	5	149.65	2.5	-	-	-	-
ORF1ab	2178	15	QLCTFTRSTNSRIKA	1229.14	44	735.66	35	1823.29	36	251.4	37	1867.83	39	18086.6	90	1971.09	65	1450.97	55	14538.1	95	10585.2	95	18439.1	95	7.51	1.3	35.27	0.6	23.58	1.8	25.85	0.25	43.82	0.25	72.84	3.5	115.29	1.4	-	-	-	-
ORF1ab	2179	15	LCTFTRSTNSRIKAS	1572.13	48	943.06	40	2100.75	39	276.44	39	2068.16	42	19702.5	95	1016.14	43	657.7	27	13868.9	95	9258.52	90	17926.8	95	7.04	1.1	35.1	0.6	23.2	1.7	25.64	0.2	42.57	0.25	75.66	4	113.55	1.3	-	-	-	-
ORF1ab	2180	15	CTFTRSTNSRIKASM	2597.35	60	1772.19	55	3315.17	55	453.28	50	3020.61	55	22446.2	95	567.39	27	398.96	16	12879.9	95	8851.61	90	17657.3	95	9.26	2.5	53.41	1.5	29.34	3	35.62	0.5	55.76	0.5	124.34	7.5	178.59	3.5	-	-	-	-
ORF1ab	2181	15	TFTRSTNSRIKASMP	3674.46	70	2656.41	65	4394.31	60	669.66	60	3973.96	60	23322.4	95	462.28	23	336.64	13	9743	85	6791.75	80	14824.2	90	14.68	5	98.22	4.5	40.14	4.5	59.08	1.5	87.54	1.4	227.41	16	317.75	8.5	-	-	-	-
ORF1ab	2210	15	CLEASFNYLKSPNFS	164.25	14	142.45	13	637.27	15	121.2	22	789.84	20	3841.3	39	1891.22	65	1638.65	55	6283.08	70	5086.24	70	9249.51	70	15.86	5.5	57.56	1.8	93.2	14	55.88	1.3	665.35	23	134.28	8.5	137.17	2	-	-	-	-
ORF1ab	2211	15	LEASFNYLKSPNFSK	271.41	19	199.98	16	859.16	20	160.25	27	1013.9	25	5422.05	49	2211.68	65	1605.27	55	7450.59	75	5950.34	75	10779.6	75	11.47	3.5	44.12	1	52.21	7	43.28	0.8	516.87	18	86.68	4.5	89.39	0.8	-	-	-	-
ORF1ab	2212	15	EASFNYLKSPNFSKL	167.03	14	123.1	11	730.54	17	118.98	21	846.47	21	5807.98	55	2622.25	70	1773.8	60	8419.65	80	6861.92	80	11594.2	80	8.47	1.7	35.41	0.6	35.8	4	34.48	0.5	342.47	11	54.92	2	66.29	0.4	-	-	-	-
ORF1ab	2213	15	ASFNYLKSPNFSKLI	116.55	11	85.61	8	496.74	12	94.22	17	582	15	6638.31	55	2977.13	75	1917.45	65	10009.5	85	8115.28	85	12602.9	85	7.59	1.3	33.79	0.5	30.81	3	33.19	0.5	293.39	9.5	44.66	1.3	58.02	0.25	-	-	-	-
ORF1ab	2214	15	SFNYLKSPNFSKLIN	127.22	11	93.06	8.5	524.72	12	107.48	19	605.17	16	8145.89	65	3751.06	80	2384.51	70	11965.2	90	9576.82	90	14162.1	85	9.3	2.5	45.58	1.1	35.56	4	45.87	0.9	346.19	12	55.96	2.5	76.98	0.5	-	-	-	-
ORF1ab	2239	15	CLGSLIYSTAALGVL	249.09	18	227.76	18	1130.36	25	36.53	4.5	820.08	21	3508.25	36	105.48	3.5	117.5	2.5	1531.78	21	929.45	12	3677.44	29	6.9	1.1	81.62	3.5	95.28	14	46.23	0.9	126.46	3	71.16	3.5	172.91	3.5	-	-	-	-
ORF1ab	2240	15	LGSLIYSTAALGVLM	224.82	17	199.37	16	970.93	22	32.01	3	708.91	18	3684.01	38	98.1	3	107.49	2	1425.19	19	871.87	11	3488.53	27	5.99	0.7	78.09	3	89.48	13	41.15	0.7	112.42	2.5	60.42	2.5	153.92	2.5	-	-	-	-
ORF1ab	2241	15	GSLIYSTAALGVLMS	262.52	19	223.34	17	1058.7	24	35.15	4	757.21	19	4156.6	41	49.77	0.6	82.29	1.2	1045.78	13	585.91	5.5	2953.93	22	6.58	1	97.36	4.5	99.51	14	45.37	0.9	122.4	3	71.42	3.5	178.37	3.5	-	-	-	-
ORF1ab	2242	15	SLIYSTAALGVLMSN	300.12	21	250.89	19	1197.19	26	40.17	5	863.65	22	4428.72	43	43.72	0.4	78.69	1.1	1061.75	13	591.2	5.5	2884.01	21	8.86	1.9	143.8	7.5	137.85	20	63.18	1.7	173.13	4.5	104.92	6	241.49	6	-	-	-	-
ORF1ab	2243	15	LIYSTAALGVLMSNL	519.92	29	407.2	26	2028.53	38	75.04	13	1588.97	35	5084.37	47	41.31	0.4	81.62	1.2	970.72	12	560.24	5	2672.72	19	18.67	6.5	359.89	21	283.73	35	129.89	5.5	421.31	15	246.01	17	459.71	15	-	-	-	-
ORF1ab	2244	15	IYSTAALGVLMSNLG	1098.28	41	909.89	39	3678.12	55	173.88	29	3046.61	55	6553.67	55	47.71	0.6	104.06	1.9	1235.79	16	693.88	7.5	3226.8	24	51.92	18	475.44	27	585.19	55	331.38	17	1704.34	50	675.28	37	1023.99	33	-	-	-	-
ORF1ab	2245	15	YSTAALGVLMSNLGM	1721.82	50	1437.33	48	4710.25	65	250.23	37	3746.52	60	7758.02	65	53.31	0.7	136.62	3.5	1526.9	21	845.27	10	3919.94	31	37.97	14	294.15	17	651.1	60	736.49	37	3088.76	70	577.3	34	1209.73	38	-	-	-	-
ORF1ab	2246	15	STAALGVLMSNLGMP	1911.4	55	1724.24	55	5116.21	65	230.51	35	3819.83	60	6433.53	55	64.37	1.2	172.32	5	1873.2	26	1073.5	14	4473.71	36	35.63	13	273.36	16	527.96	55	785.16	39	1598.3	48	507.93	31	1118.23	36	-	-	-	-
ORF1ab	2311	15	ISSFKWDLTAFGLVA	70.69	6.5	82.2	8	622.62	15	46.24	6.5	645.07	17	442.3	4.5	619.97	29	691.73	28	1361.57	18	1250.36	18	1983.91	13	42.98	16	59.61	1.9	236.32	31	134.93	5.5	392.81	13	245.75	17	277.28	7	-	-	-	-
ORF1ab	2314	15	FKWDLTAFGLVAEWF	102.9	9.5	118.63	11	1235.78	27	72.15	13	1330.03	31	439.25	4.5	207.88	9.5	488.63	20	234.4	0.9	257.9	1	520.18	1	115.72	31	356.06	21	987.32	70	419.1	22	1885.7	55	753.8	40	929.52	31	-	-	-	-
ORF1ab	2315	15	KWDLTAFGLVAEWFL	41.7	4	61.24	6	770.58	18	57.48	9	822.86	21	242.01	1.6	182.82	8	499.5	20	203.78	0.6	237.18	0.8	406.96	0.5	132.05	33	971.82	46	1437.46	80	606.2	31	5371.37	90	572.65	34	966.24	32	-	-	-	-
ORF1ab	2316	15	WDLTAFGLVAEWFLA	38.23	3.5	52.74	5	655.51	15	57.41	9	698.01	18	202.26	1.2	182.71	8	519.48	21	206.15	0.6	240.65	0.9	407.04	0.5	130.68	33	842.86	42	1321.61	75	636.43	33	5193.8	85	477.28	30	823.12	27	-	-	-	-
ORF1ab	2317	15	DLTAFGLVAEWFLAY	17.24	1	22.49	1.5	216.75	4	37.78	4.5	242.7	5	153.08	0.7	217.55	10	606.25	24	227.53	0.8	269.59	1.1	419.7	0.6	123.19	32	656.24	35	825.28	65	617.49	32	4057.64	80	320.97	21	641.61	21	-	-	-	-
ORF1ab	2318	15	LTAFGLVAEWFLAYI	12.33	0.5	15.55	0.8	156.72	2.5	28.25	2.5	178.35	3	109.39	0.3	278.59	13	800.87	32	248.8	1	308.29	1.6	437.55	0.6	108.95	30	569.09	31	721.41	60	589.92	31	3701.79	80	255.78	17	535.64	18	-	-	-	-
ORF1ab	2319	15	TAFGLVAEWFLAYIL	10.59	0.4	13.44	0.6	139.4	1.9	24.9	1.7	155.2	2.5	91.86	0.17	431.89	21	1042.97	40	327.02	1.8	422.45	3	480.09	0.8	105.97	29	589.53	32	676.85	60	620.8	32	3631.57	75	235.62	16	516.68	17	-	-	-	-
ORF1ab	2320	15	AFGLVAEWFLAYILF	10.02	0.3	13.03	0.6	136.64	1.8	24.78	1.7	152.98	2.5	84.38	0.15	598.28	29	1374.37	49	458.85	3.5	661.53	7	532.18	1	130.5	33	673.93	36	681.4	60	804.75	39	3850.32	80	249.82	17	559.24	19	-	-	-	-
ORF1ab	2321	15	FGLVAEWFLAYILFT	10.98	0.4	14.55	0.7	156.45	2.5	27.84	2.5	170.25	3	88.98	0.17	745.52	34	1700.71	60	651.43	6.5	882.15	11	655.02	1.6	204.98	42	807.81	40	704.76	60	1218.88	55	4400.88	80	321.29	21	688.33	23	-	-	-	-
ORF1ab	2322	15	GLVAEWFLAYILFTR	12.01	0.5	12.71	0.5	129.68	1.7	35.06	4	131.12	1.7	103.95	0.25	817.47	37	1880.63	60	811.52	9	1057.92	14	854.24	3	252.73	46	474.1	27	225.42	30	1325.98	60	4407.4	85	148.98	9.5	387.9	12	-	-	-	-
ORF1ab	2323	15	LVAEWFLAYILFTRF	9.18	0.25	9.51	0.25	86.2	0.8	30.63	3	94.25	0.8	114.06	0.4	906.27	39	2208.57	70	833.89	9.5	1093.38	15	818.62	3	262.37	47	424.79	25	205.39	27	1343.33	60	5596.21	90	137.46	8.5	416.56	13	-	-	-	-
ORF1ab	2324	15	VAEWFLAYILFTRFF	7.09	0.09	7.04	0.1	69.53	0.5	25.74	1.8	77.82	0.6	157.79	0.7	1002.06	42	2486.26	70	1005.66	12	1225.31	17	965.71	3.5	201.38	41	371.04	22	190.11	26	1201.32	55	6168.57	90	120.7	7	378.63	12	-	-	-	-
ORF1ab	2325	15	AEWFLAYILFTRFFY	6.57	0.07	6.27	0.07	50.01	0.25	26.11	1.9	58.74	0.25	255.54	1.8	1231.81	48	2907.54	75	1418.67	19	1667.26	26	1367.27	7	167.06	38	317.76	19	155.77	22	1275.63	55	5857.4	90	96.59	5.5	321.85	9	-	-	-	-
ORF1ab	2326	15	EWFLAYILFTRFFYV	5.52	0.04	5.24	0.04	40.56	0.12	24.64	1.6	47.77	0.12	330.98	3	1434.4	55	3469.3	80	2167.61	31	2488.03	39	1948.84	12	157.36	37	301.74	18	137.3	20	1282.31	55	4693.56	85	78.68	4	280.48	7.5	-	-	-	-
ORF1ab	2327	15	WFLAYILFTRFFYVL	5.06	0.03	4.73	0.03	39.03	0.1	26.19	1.9	45.84	0.12	418.84	4	1653.79	60	4088.88	85	2920.38	40	3286.53	50	2892.92	21	156.15	37	337.92	20	129.77	19	1396.62	60	4595.08	85	76.93	4	278.61	7	-	-	-	-
ORF1ab	2328	15	FLAYILFTRFFYVLG	5.52	0.04	5.08	0.03	49.27	0.2	31.71	3	60.14	0.3	551.68	6	2027.59	65	4975.91	90	4055.44	55	4456.89	65	4117.65	32	201.61	41	376.55	22	152.75	22	1453.38	60	5113.61	85	89.51	5	317.96	9	-	-	-	-
ORF1ab	2329	15	LAYILFTRFFYVLGL	8.54	0.17	8.23	0.17	95.46	0.9	47.18	6.5	125.91	1.5	435.62	4.5	1920.38	65	4343.21	90	3638.14	49	4200.04	60	4024.84	32	327.38	55	641.6	34	293.75	36	2092.4	70	6560.69	90	160.49	11	551.37	18	-	-	-	-
ORF1ab	2330	15	AYILFTRFFYVLGLA	10.83	0.4	10.1	0.3	142.01	2	53.52	8	174.8	3	329.35	3	1423.91	55	3321.89	80	2860.67	40	3197.44	49	3461.99	26	250.96	46	521.75	29	316.99	37	1766.2	65	6943.7	95	152.38	10	484.45	16	-	-	-	-
ORF1ab	2331	15	YILFTRFFYVLGLAA	14.01	0.7	12.84	0.6	195.73	3.5	49.07	7	227.35	4.5	292.74	2.5	926.35	40	2336.04	70	1998.56	28	2007.12	32	2725.85	20	55.13	19	278.49	16	306.51	37	1052.13	48	6869.95	95	137.08	8.5	374.25	11	-	-	-	-
ORF1ab	2332	15	ILFTRFFYVLGLAAI	21.68	1.5	18.58	1.1	366.94	8	51.35	7.5	400.3	10	306.6	2.5	712.63	33	1748.03	60	1748.67	24	1685.07	26	2399.93	16	28.02	11	232.3	14	376.41	42	817.25	40	6848.65	95	164.2	11	358.87	11	-	-	-	-
ORF1ab	2333	15	LFTRFFYVLGLAAIM	30.08	2.5	24.32	1.7	482.36	11	50.41	7.5	511.31	13	338.94	3	492.76	24	1017.86	39	1254.89	16	1047.76	14	1875.61	12	15.91	5.5	188.59	11	411.91	44	524.98	27	6123.95	90	188.24	13	336.79	9.5	-	-	-	-
ORF1ab	2335	15	TRFFYVLGLAAIMQL	68.41	6.5	58.11	5.5	707.86	17	26.08	1.9	533.46	14	363.39	3.5	69.85	1.4	163.5	4.5	294.5	1.4	231.23	0.8	643.47	1.6	9.57	2.5	134.15	7	366.74	41	330.46	17	2407.61	65	182.15	12	311.57	8.5	-	-	-	-
ORF1ab	2336	15	RFFYVLGLAAIMQLF	77.67	7.5	66.88	6.5	676.02	16	22.07	1.2	496.78	13	441.4	4.5	49.09	0.6	96.76	1.7	207.5	0.7	163.87	0.4	509.33	0.9	9.77	2.5	153.79	8.5	418.99	45	322.65	17	1921.54	55	203.88	14	362.06	11	-	-	-	-
ORF1ab	2337	15	FFYVLGLAAIMQLFF	121.08	11	118.95	11	814.94	19	25.97	1.9	596.68	15	510.62	5.5	45.7	0.5	94.66	1.6	188.87	0.5	159.23	0.3	475.36	0.8	13.21	4	237.21	14	614.39	55	400.3	21	1929.08	55	274.61	19	542.52	18	-	-	-	-
ORF1ab	2338	15	FYVLGLAAIMQLFFS	143.71	13	154.87	13	882.81	20	30.03	3	647	17	629.41	7	46.34	0.5	99.34	1.8	218.02	0.7	184.12	0.5	571.03	1.2	18.61	6.5	307.29	18	792.72	65	490.02	26	2078.41	60	323.27	22	687.27	23	-	-	-	-
ORF1ab	2339	15	YVLGLAAIMQLFFSY	123.34	11	143.27	13	889.18	20	36	4	671.18	17	760.91	9	51.34	0.7	119	2.5	272.02	1.2	232.19	0.8	694.2	1.9	31.75	12	422.95	25	720.17	60	742.3	37	2378.5	65	363.74	24	929.14	31	-	-	-	-
ORF1ab	2340	15	VLGLAAIMQLFFSYF	68.24	6.5	82.6	8	734.99	17	49.21	7	658.64	17	750.31	8.5	73.3	1.6	185.59	5.5	437.55	3.5	384.81	2.5	1000.05	4	83.84	25	696	36	777.31	65	1204.57	55	3392.75	75	392.41	26	1128.98	36	-	-	-	-
ORF1ab	2343	15	LAAIMQLFFSYFAVH	24.21	1.7	30.86	2.5	505.74	12	66.74	11	579.14	15	383.86	3.5	1710.38	60	3767.74	85	2869.11	40	3244.48	49	3117.16	23	333.96	55	705.8	37	849.85	65	2627.71	80	8239.94	95	240.62	16	684.07	23	-	-	-	-
ORF1ab	2344	15	AAIMQLFFSYFAVHF	17.94	1.1	20.85	1.4	397.26	9	46.14	6.5	458.35	12	226.82	1.5	1651.27	60	3076.88	80	2163.33	31	2611.38	41	2180.86	14	226.95	44	500.62	28	705.48	60	1319.29	55	7180.63	95	154.35	10	363.05	11	-	-	-	-
ORF1ab	2345	15	AIMQLFFSYFAVHFI	14.09	0.7	14.99	0.7	276.04	5.5	32.01	3	336.36	8	157.02	0.7	1366.63	55	2262.48	70	1571.4	22	1867.69	29	1719.66	10	102.74	29	259.84	15	451.92	47	448.66	24	5024.11	85	113.62	6.5	218.66	5	-	-	-	-
ORF1ab	2346	15	IMQLFFSYFAVHFIS	13.5	0.6	14.2	0.7	268.61	5.5	29.28	2.5	318.03	7.5	153.46	0.7	995.15	42	1852.62	60	1358.76	18	1568.94	24	1550.49	8.5	69.89	23	216.68	13	422.29	45	353.14	19	4633.57	85	102.67	6	188.24	4	-	-	-	-
ORF1ab	2347	15	MQLFFSYFAVHFISN	13.16	0.6	13.83	0.6	290.08	6	29.53	3	348.31	8	175.96	0.9	872.06	38	1431.79	55	1376.2	19	1500.55	23	1563.55	8.5	64.05	21	193.85	11	403.23	44	289.49	15	4158.67	80	119.99	7	182.71	3.5	-	-	-	-
ORF1ab	2348	15	QLFFSYFAVHFISNS	14.2	0.7	15.12	0.8	298.2	6.5	26.54	2	357.51	8.5	210.09	1.3	544.24	26	685.15	27	1208.71	16	1169.99	16	1573.07	8.5	54.55	19	138.71	7.5	276.02	34	195.58	9.5	2896.96	70	123.85	7.5	155.36	2.5	-	-	-	-
ORF1ab	2349	15	LFFSYFAVHFISNSW	18.47	1.1	18.68	1.2	382.7	8.5	29.07	2.5	436.67	11	280	2.5	470.4	23	570.42	23	1291.44	17	1207.09	17	1742.64	10	52.01	18	118.04	6	204.28	27	182.68	8.5	2191.36	60	133.45	8	158.89	3	-	-	-	-
ORF1ab	2350	15	FFSYFAVHFISNSWL	20.86	1.4	20.93	1.4	398.72	9	26.4	2	422.19	11	348.09	3	400.66	20	487.48	20	1374.44	19	1296.93	19	2061.7	13	38.34	14	85.88	4	126.94	18	135.78	6	770.91	27	88.5	4.5	133.86	1.9	-	-	-	-
ORF1ab	2351	15	FSYFAVHFISNSWLM	25.77	1.9	25.89	1.9	394.77	9	24.95	1.7	400.87	10	487.26	5	346.14	17	408.15	16	1682.61	24	1427.71	21	2678.2	19	22.84	8	63.41	2.5	88.48	13	104.22	4	412.66	14	65.68	3	112.13	1.3	-	-	-	-
ORF1ab	2352	15	SYFAVHFISNSWLMW	13.66	0.6	14.61	0.7	209.75	4	20.14	0.9	224.54	4.5	387.82	3.5	358.39	18	389.78	15	2055.82	29	1705.62	26	2951.19	22	17.87	6	56.95	1.7	76.87	11	96.78	3.5	314.4	10	51.07	1.8	98.91	1	-	-	-	-
ORF1ab	2353	15	YFAVHFISNSWLMWL	11.37	0.4	13.03	0.6	142.87	2	18.17	0.7	151.84	2.5	287.03	2.5	319.77	16	380.23	15	2033.94	29	1827.67	28	2792.6	20	15.22	5	56.27	1.7	74.4	11	97.09	3.5	277.24	8.5	44.12	1.3	96.65	0.9	-	-	-	-
ORF1ab	2354	15	FAVHFISNSWLMWLI	10.94	0.4	12.26	0.5	125.87	1.6	18.32	0.7	134.55	1.7	238.64	1.6	273	13	412.95	16	1867.57	26	1842.84	29	2519.02	18	17.31	6	66.84	2.5	80.44	12	122.48	5	309.93	10	48.58	1.6	109.61	1.2	-	-	-	-
ORF1ab	2355	15	AVHFISNSWLMWLII	10.93	0.4	12.17	0.5	131.14	1.7	19.42	0.8	138.66	1.8	206.14	1.2	355.93	18	678.64	27	2153.5	30	2304.38	36	2591.34	18	23.32	8.5	99.59	4.5	111.21	16	195.79	9.5	400.36	14	62.85	3	148.75	2.5	-	-	-	-
ORF1ab	2356	15	VHFISNSWLMWLIIN	12.58	0.5	13.86	0.6	155.53	2.5	23.43	1.4	164.24	2.5	230.66	1.5	397.94	20	811.81	32	2404.67	34	2561.15	40	2817.33	20	39.27	14	160.75	8.5	189.96	26	316.94	17	710.82	25	106.63	6	231.68	5.5	-	-	-	-
ORF1ab	2357	15	HFISNSWLMWLIINL	19.04	1.2	20.37	1.3	250.96	5	34.84	4	259.37	5.5	249.34	1.7	466.48	23	1122.26	42	2380.46	34	2709.09	43	2585.21	18	113.7	31	383.7	23	423.52	45	805.13	39	1743.45	55	281.36	19	506.98	17	-	-	-	-
ORF1ab	2358	15	FISNSWLMWLIINLV	40.45	3.5	50.63	4.5	567.31	13	55.83	9	524.72	14	181.02	1	541.5	26	1662.51	60	1946.88	28	2408.21	38	2142.46	14	401.32	55	846.86	42	1013.6	70	2832.74	80	3774.22	80	649.75	37	1452.21	44	-	-	-	-
ORF1ab	2359	15	ISNSWLMWLIINLVQ	134.79	12	187.91	15	1399.38	29	87.83	16	1025.83	25	224.52	1.4	510.15	25	1824.9	60	1687.55	24	2085.48	33	2020.63	13	360.61	55	794.03	40	1057.61	70	4286.91	90	5063.57	85	728.19	39	2032.38	55	-	-	-	-
ORF1ab	2360	15	SNSWLMWLIINLVQM	148.93	13	189.59	16	1467.33	30	72.75	13	978.55	24	243.95	1.7	525.53	26	1973.54	65	1315.97	18	1742.76	27	1639.45	9	222.84	43	536.38	30	875.77	65	3802.71	85	4007.72	80	584.98	34	1722.25	49	-	-	-	-
ORF1ab	2361	15	NSWLMWLIINLVQMA	142.49	12	165.21	14	882.62	20	37.92	4.5	534.64	14	226.15	1.5	185.35	8	504.62	20	896.5	11	1109.19	15	1423.93	7.5	79.77	25	236.27	14	285.78	35	1543.96	65	583.12	20	315.63	21	910.52	30	-	-	-	-
ORF1ab	2362	15	SWLMWLIINLVQMAP	174.14	14	185.01	15	834.22	19	34.59	4	497.09	13	246.14	1.7	135.18	5	385.94	15	892.61	11	1088	15	1499.96	8	56.11	19	184.63	11	182.66	25	1241.96	55	418.03	14	236.67	16	771.35	26	-	-	-	-
ORF1ab	2363	15	WLMWLIINLVQMAPI	153.63	13	167.17	14	687.11	16	27.77	2.5	406.76	10	239.32	1.6	84.67	2.5	244.92	8	827.98	9	978.24	13	1391.8	7	34.61	13	129.89	6.5	110.13	16	597.4	31	267.22	8.5	138.07	8.5	530.09	17	-	-	-	-
ORF1ab	2364	15	LMWLIINLVQMAPIS	186.74	15	204.87	16	746.18	17	29.64	3	447.12	11	328.84	3	68.07	1.3	171.7	5	936.2	11	979.29	13	1596.87	9	22.88	8	116.69	6	95.07	14	391.21	21	216.38	6.5	110.1	6.5	417.32	13	-	-	-	-
ORF1ab	2365	15	MWLIINLVQMAPISA	263.83	19	271.45	20	804.6	19	31.74	3	493.11	13	628.51	7	62.27	1.1	145.26	4	1046.1	13	1029.23	14	1936.3	12	9.13	2	99.54	4.5	74.92	11	222.84	11	187.27	5.5	95.19	5.5	350.79	10	-	-	-	-
ORF1ab	2366	15	WLIINLVQMAPISAM	334.31	22	324.84	22	904.7	21	32.37	3.5	551.13	14	852.05	10	42.04	0.4	70.4	0.8	944.5	11	747.17	8	1979.21	13	5.49	0.6	88.11	4	61.9	8.5	133.15	5.5	152.35	4	83.04	4.5	305.84	8.5	-	-	-	-
ORF1ab	2367	15	LIINLVQMAPISAMV	576.43	30	502.78	29	1178.01	26	35.51	4	738.66	19	1763.32	21	37.11	0.25	48.75	0.3	1016.49	13	668.22	7	2523.39	18	4.42	0.25	84.24	3.5	59.51	8	101.32	4	122.53	3	76.16	4	280.93	7.5	-	-	-	-
ORF1ab	2368	15	IINLVQMAPISAMVR	798.3	36	669.84	33	1452.97	30	51.02	7.5	1020.04	25	3355.26	35	37.5	0.25	44	0.25	1288.68	17	737.76	8	2976.65	22	4.12	0.17	92.57	4	54.58	7.5	88.19	3	113.79	2.5	76.19	4	280.5	7.5	-	-	-	-
ORF1ab	2369	15	INLVQMAPISAMVRM	951.72	39	755.08	36	1306.98	28	60.38	10	932.9	23	4400.97	43	37.89	0.3	43.01	0.2	1305.17	17	753.93	8.5	3189.9	24	4.45	0.25	108.09	5	58.32	8	92	3.5	114.59	2.5	89.31	5	311.78	8.5	-	-	-	-
ORF1ab	2370	15	NLVQMAPISAMVRMY	1251.48	44	824.78	37	1316.74	28	79.46	14	905.26	23	6699.93	60	44.17	0.5	47.35	0.3	1297.86	17	762.06	8.5	3326.06	25	5.56	0.6	153.08	8.5	65.33	9	112.99	4.5	144.72	3.5	122.94	7.5	411.48	13	-	-	-	-
ORF1ab	2371	15	LVQMAPISAMVRMYI	1083.13	41	684.11	34	1046.58	23	96.06	17	730.07	19	6134.36	55	51.95	0.7	56.52	0.5	1402.48	19	869.11	11	3544.81	27	10.26	3	263.42	16	56.24	7.5	149.69	6.5	203.03	6	116.47	7	413.24	13	-	-	-	-
ORF1ab	2372	15	VQMAPISAMVRMYIF	755.96	35	520.89	29	964.18	22	146.53	26	730.93	19	5266.57	48	72.49	1.5	87.64	1.4	1512.1	21	961.19	12	3567.62	28	50.14	18	489.96	28	62.59	8.5	234.93	12	468.62	16	125.72	7.5	449.68	14	-	-	-	-
ORF1ab	2378	15	SAMVRMYIFFASFYY	25.85	1.9	27.62	2.5	323.28	7	74.52	13	390.09	9.5	570.93	6.5	882.85	39	2699.67	75	2484.91	35	2838.72	44	3248	24	254.9	46	661.2	35	412.16	44	1987.26	70	7368.02	95	199.22	13	560.9	19	1	1	1	-
ORF1ab	2379	15	AMVRMYIFFASFYYV	16.95	1	18.12	1.1	257.33	5	58.47	9.5	310.16	7	431.72	4.5	1646.38	60	3485.44	85	2425.46	34	2939.52	46	2801.31	20	223.78	43	581.85	32	419.29	45	1796.28	65	6602	90	169.99	11	455.12	15	-	-	-	-
ORF1ab	2380	15	MVRMYIFFASFYYVW	11.42	0.4	12.25	0.5	212.8	4	48.05	7	266.15	5.5	291.77	2.5	1751.05	60	3433.45	80	1930.54	27	2267.9	36	2184.9	14	226.5	44	582.34	32	480.37	48	1635.03	65	6693.27	90	171.99	12	439.63	14	-	-	-	-
ORF1ab	2381	15	VRMYIFFASFYYVWK	10.45	0.3	10.27	0.3	168.09	3	48.08	7	234.51	5	277.93	2.5	1967.25	65	3766.31	85	2043.25	29	2221.85	35	2360.99	16	229.88	44	512.77	29	438.46	46	1189.06	55	6453.82	90	138.06	8.5	339.27	9.5	-	-	-	-
ORF1ab	2382	15	RMYIFFASFYYVWKS	11.44	0.4	11.23	0.4	199.34	3.5	54.06	8.5	279.46	6	251.31	1.8	1707.22	60	2569.62	75	1890.07	27	2004.88	32	2479.01	17	263.91	47	492.16	28	453.93	47	922.59	44	6213.05	90	141.94	9	306.22	8.5	-	-	-	-
ORF1ab	2383	15	MYIFFASFYYVWKSY	13.45	0.6	12.8	0.6	257.35	5	70.56	12	380.38	9	274.87	2.5	1532.23	55	2368.9	70	2033.06	29	2062.55	32	2621.17	18	394.86	55	520.91	29	275.33	34	769.95	38	5711.64	90	136.27	8.5	289.77	7.5	-	-	-	-
ORF1ab	2384	15	YIFFASFYYVWKSYV	12.79	0.6	12.44	0.5	207.66	4	67.62	12	316.31	7.5	283.85	2.5	1392.53	55	2061.57	65	2204.46	31	2172.97	34	2798.71	20	158.26	37	257.83	15	96.21	14	331.94	18	3094.21	70	82.74	4.5	159.93	3	-	-	-	-
ORF1ab	2385	15	IFFASFYYVWKSYVH	14.29	0.7	13.96	0.7	180.07	3	71.11	12	276.3	6	352.44	3	1384.5	55	1909.64	65	2677.67	37	2470.04	39	3308.36	25	77.03	24	144.09	7.5	46.26	6	207.6	10	2206.4	60	49.93	1.7	99.32	1	-	-	-	-
ORF1ab	2386	15	FFASFYYVWKSYVHV	16.46	0.9	13.84	0.6	154.45	2.5	64.01	11	233.7	5	441.98	4.5	1425.35	55	1887.09	60	3025.42	42	2858.6	45	3773.9	29	42.22	15	101.63	5	34.02	3.5	150	6.5	1354.84	43	35.95	0.8	73.21	0.5	-	-	-	-
ORF1ab	2387	15	FASFYYVWKSYVHVV	21.12	1.4	15.79	0.8	147.21	2.5	55.54	8.5	212.56	4	614.56	7	914.41	40	996.32	39	3535.27	47	3186.49	49	4587.97	36	29.34	11	89.96	4	29.77	3	125.76	5	668.69	23	32.41	0.6	63.73	0.3	-	-	-	-
ORF1ab	2388	15	ASFYYVWKSYVHVVD	28.25	2.5	20.78	1.3	196.33	3.5	59.49	9.5	270.71	6	704.6	8	913	40	889.78	35	3003.18	42	3041.73	47	4382.63	35	34	13	102.63	5	32.04	3.5	148.36	6.5	611.24	21	38.56	1	77.07	0.5	-	-	-	-
ORF1ab	2389	15	SFYYVWKSYVHVVDG	35.31	3	25.6	1.9	226.68	4.5	71.14	12	315.36	7.5	1029.33	13	929.15	40	855.86	34	3744.13	49	3587.52	55	5244.85	42	40.36	15	119.08	6	35.25	4	187.58	9	648.26	23	46.18	1.4	94.22	0.9	-	-	-	-
ORF1ab	2390	15	FYYVWKSYVHVVDGC	63.38	6	44.82	4	368.55	8	104.5	19	471.22	12	1712.12	20	881.52	39	826.92	33	4029.29	55	3620.63	55	6123.68	49	66.81	22	181.13	10	53.21	7	302.12	16	784.27	27	73.17	3.5	136.35	2	-	-	-	-
ORF1ab	2405	15	NSSTCMMCYKRNRAT	3109.65	65	1584.97	50	2229.68	41	2378.63	85	2146.68	43	12446.5	80	1281.02	49	2063.98	65	14800	95	11894.4	95	19372.1	95	299.88	49	678.11	36	24.23	1.9	1344.44	60	1103.22	37	99.54	5.5	451.66	14	-	-	-	-
ORF1ab	2406	15	SSTCMMCYKRNRATR	2986.52	65	1369.96	47	1796.26	35	2377.45	85	1709.25	37	14267.1	85	2792.87	75	3619.88	85	22376.8	95	19293.6	95	25519.8	95	168.65	38	495.62	28	17.26	0.9	999.95	46	729.43	25	70.03	3.5	297.49	8	1	1	1	-
ORF1ab	2407	15	STCMMCYKRNRATRV	2244.32	60	1048.14	42	1496.24	31	1112.85	70	1415.63	32	13000.1	80	2701.65	75	2389.34	70	19717	95	16106.9	95	22569.7	95	23.31	8.5	227.15	13	13.07	0.5	103.2	4	173.69	5	45.95	1.4	159.12	3	1	1	1	-
ORF1ab	2408	15	TCMMCYKRNRATRVE	2309.25	60	1100.96	43	1521.44	31	862.45	65	1403.58	32	13177.5	80	2629.13	70	2035.22	65	16082.3	95	13128.8	95	19724.6	95	12.67	4	192.25	11	12.89	0.4	67.45	1.8	121.09	3	43.54	1.3	140.18	2.5	1	1	1	-
ORF1ab	2409	15	CMMCYKRNRATRVEC	2487.01	60	1280.78	46	1788.31	35	846.67	65	1636.29	36	14158.2	85	2597.8	70	1844.16	60	14000.9	95	11883.8	95	18197.1	95	11.02	3	199.82	12	13.8	0.5	64.43	1.7	117.29	2.5	48.72	1.6	149.5	2.5	1	1	1	-
ORF1ab	2410	15	MMCYKRNRATRVECT	3223.8	65	1873.64	55	2640.56	45	891.1	65	2511.27	47	15672.1	85	635.78	30	437.75	17	6646.36	70	4841.44	70	11501	80	10.7	3	254.17	15	16.79	0.9	66.3	1.8	125.19	3	69.61	3.5	183.35	3.5	1	1	1	-
ORF1ab	2515	15	RHSLSHFVNLDNLRA	278.06	20	246.58	19	904.17	21	72.96	13	828.68	21	1175.37	14	726.47	33	968.25	38	2085.05	30	2180.98	35	4061.72	32	11.9	3.5	26.93	0.25	84.83	12	219.07	11	376.45	13	121.33	7	229.61	5.5	-	-	-	-
ORF1ab	2516	15	HSLSHFVNLDNLRAN	397.22	25	301.63	21	908.4	21	70.72	12	824.19	21	1301.5	16	793.11	36	1002.47	39	2251.32	32	2288.38	36	4440	35	7.73	1.4	20.18	0.09	69.54	9.5	171.13	8	238.44	7.5	87.82	4.5	169.73	3.5	-	-	-	-
ORF1ab	2517	15	SLSHFVNLDNLRANN	623.8	31	407.83	26	966.69	22	78.8	14	868.85	22	1592.19	19	1009.12	42	1145.65	43	2744.94	38	2718.63	43	5084.04	41	7.11	1.1	19.8	0.08	66.95	9.5	172.28	8	200.99	6	84.86	4.5	162.28	3	-	-	-	-
ORF1ab	2518	15	LSHFVNLDNLRANNT	813.18	36	476.5	28	1060.46	24	91.13	16	917.12	23	2222.95	25	1200.47	47	1169.66	44	4178.33	55	3795.19	60	6737.23	55	6.69	1	20.97	0.1	64.74	9	164.72	7.5	173.73	5	85.64	4.5	162.81	3	1	1	1	-
ORF1ab	2519	15	SHFVNLDNLRANNTK	1129.79	42	686.08	34	1357.52	29	119.42	21	1177.14	28	3544.31	37	1371.83	55	1265.64	46	5238.78	65	4557.15	65	8529.77	65	7.51	1.3	25.25	0.2	72.9	10	187.42	9	183.1	5	109.58	6.5	208.76	4.5	1	1	1	-
ORF1ab	2520	15	HFVNLDNLRANNTKG	1836.25	55	1140.3	44	2004.77	38	198.53	32	1740.18	37	8733.64	65	2000.68	65	1621.26	55	9120.12	85	7444.95	85	12903.9	85	9.28	2.5	35.82	0.6	90.78	13	269.33	14	234.54	7	160.79	11	296.85	8	1	1	1	-
ORF1ab	2557	15	ASVYYSQLMCQPILL	46.61	4.5	46.65	4.5	295.35	6	26.35	1.9	300.89	6.5	703.5	8	228.97	11	470.1	19	1797.04	25	1679.79	26	2626.34	19	23.84	8.5	105.92	5	230.52	30	211.88	11	1204.45	39	233.32	16	342.73	9.5	1	1	1	-
ORF1ab	2558	15	SVYYSQLMCQPILLL	48.57	4.5	44.09	4	262.73	5.5	19.02	0.8	208.18	4	729.11	8.5	218.54	10	456.75	18	1880.77	27	1803.84	28	2803.47	20	18.93	6.5	93.31	4	217.26	29	202	9.5	983.92	33	165.29	11	286.59	7.5	1	1	1	-
ORF1ab	2559	15	VYYSQLMCQPILLLD	67.72	6.5	59.63	5.5	333.75	7.5	21.25	1	238.51	5	832.11	9.5	230.69	11	532.65	21	1658.68	23	1634.5	25	2648.54	19	21.07	7.5	114.11	5.5	258.16	33	252.29	13	1219.46	39	193.73	13	366.41	11	1	1	1	-
ORF1ab	2560	15	YYSQLMCQPILLLDQ	86.34	8	88.56	8	424.07	9.5	25.59	1.8	281.63	6	981.6	12	285.56	14	797.1	32	1937.83	28	2225.55	35	3278.79	25	25.93	9.5	163.15	9	312.15	37	369.47	19	1619.84	48	247.11	17	529.6	17	1	1	1	-
ORF1ab	2564	15	LMCQPILLLDQALVS	133.68	12	170.74	14	385.34	8.5	25.02	1.7	242.56	5	426.97	4.5	222.39	10	537.3	22	1060.56	13	1218.39	17	2209.24	15	29.72	11	140.12	7.5	213.68	28	629.77	32	184.31	5	177.85	12	525.48	17	1	1	1	-
ORF1ab	2566	15	CQPILLLDQALVSDV	193.53	16	267.28	20	429.56	10	25.37	1.8	256.44	5.5	450.4	4.5	242.35	11	362.88	14	768.46	8.5	890.23	11	2001.95	13	22.41	8	109.33	5.5	176.38	24	415.16	22	127.96	3	141.16	9	439.39	14	1	1	1	-
ORF1ab	2593	15	AYVNTFSSTFNVPME	220.49	17	245.06	19	1466.11	30	109.16	20	1658.19	36	2479.43	28	735.68	34	795.11	32	1074.86	14	1255.51	18	2503.83	17	46.61	17	58.07	1.8	327.92	38	97.83	3.5	791.57	27	353.22	23	337.09	9.5	-	-	-	-
ORF1ab	2594	15	YVNTFSSTFNVPMEK	271.54	19	307.74	22	1724	34	122.59	22	1838.7	39	2470.2	28	681.77	32	819.75	33	1011.01	12	1130.56	16	2406.46	17	45.67	16	54.46	1.5	336.93	39	108.03	4	801.32	28	384.19	25	358.42	11	-	-	-	-
ORF1ab	2595	15	VNTFSSTFNVPMEKL	332.03	22	376.81	24	1773.96	35	112.84	20	1758.61	38	2107.17	24	471.57	23	689.26	28	776.69	8.5	879.84	11	1951.38	12	41.18	15	57.64	1.8	373.51	42	112	4.5	837.29	29	463.1	29	379.38	12	-	-	-	-
ORF1ab	2605	15	PMEKLKTLVATAEAE	3591.09	70	2691.27	65	3689.87	55	281.83	40	2718.98	49	9577.23	70	124.95	4.5	226.16	7.5	206.57	0.7	161.05	0.3	870.38	3	28.33	11	177.08	10	122.08	18	394.91	21	1769.45	55	742.42	40	1160.74	37	-	-	-	-
ORF1ab	2606	15	MEKLKTLVATAEAEL	1814.08	55	1738.5	55	3608.35	55	191.04	31	2757.8	49	5245.59	48	106.45	3.5	189.63	6	153.21	0.3	131.44	0.17	531.83	1	31.01	12	179.09	10	188.16	26	347.83	18	1969.28	55	918.81	45	1297.23	40	-	-	-	-
ORF1ab	2607	15	EKLKTLVATAEAELA	1312.08	45	1441.34	48	3497.72	55	151.77	26	2701.04	49	4148.33	41	100.04	3	130.7	3	119.27	0.12	98.27	0.07	421.19	0.6	41.67	15	236.84	14	292.96	36	319.68	17	1655.24	49	1278	55	1700.38	49	-	-	-	-
ORF1ab	2608	15	KLKTLVATAEAELAK	1190.78	43	1369.31	47	3293.15	55	135.42	24	2495.96	47	4280.65	42	96.3	3	109.6	2.5	130.79	0.17	100.1	0.08	473.68	0.8	50.14	18	341.29	20	352.54	40	300.62	16	1343.55	43	1523.39	60	1901.4	55	-	-	-	-
ORF1ab	2609	15	LKTLVATAEAELAKN	1445.26	47	1722.31	55	4115.25	60	159.87	27	3195.02	55	4579	44	107.75	3.5	112.04	2.5	138.19	0.2	105.1	0.09	514.11	0.9	95.83	28	834.13	41	813.44	65	375.42	20	1530.65	47	2531.34	70	3050.14	70	-	-	-	-
ORF1ab	2610	15	KTLVATAEAELAKNV	2046.01	55	2422.08	60	5203.53	65	226.2	35	4174.53	65	5081.13	47	114.13	4	100.13	1.8	158.38	0.3	119.11	0.12	609.27	1.4	102.95	29	1357.46	55	1109.67	70	405.35	21	1539.36	47	3105.31	75	3666	75	-	-	-	-
ORF1ab	2611	15	TLVATAEAELAKNVS	3097.76	65	3615.26	70	6571.78	70	360.58	45	5476.47	70	6213.38	55	145.13	5.5	118.98	2.5	208.92	0.7	152.91	0.3	812.02	2.5	166.41	38	2014.84	70	1663.35	80	596.11	31	2080.21	60	4026.46	80	4518.17	80	-	-	-	-
ORF1ab	2625	15	SLDNVLSTFISAARQ	283.21	20	213.76	17	700.94	17	58.1	9	631.91	16	3702.63	38	68.26	1.3	122.23	3	1113.61	14	728.41	8	2792.96	20	55.6	19	209.54	12	101	15	232.69	12	939.08	32	184.31	12	368.79	11	-	-	-	-
ORF1ab	2626	15	LDNVLSTFISAARQG	372.7	24	267.84	20	894.49	20	72.85	13	833.83	21	4514.16	43	66.52	1.3	111.1	2.5	1234.51	16	768.76	8.5	3106.56	23	60.9	20	237.75	14	99.71	14	218.3	11	1128.83	37	209.61	14	387.29	12	-	-	-	-
ORF1ab	2627	15	DNVLSTFISAARQGF	360.56	23	235.09	18	741.39	17	86.09	15	752.27	19	4569.79	44	63.75	1.2	105.38	2	1031.56	13	657.1	7	2629.01	19	52.33	18	233.19	14	71.94	10	149.88	6.5	878.53	30	189.21	13	349.03	10	-	-	-	-
ORF1ab	2628	15	NVLSTFISAARQGFV	302.86	21	181.77	15	589.32	14	91.56	16	603.17	16	4665.16	44	63.83	1.2	97.78	1.7	1056.46	13	652.88	6.5	2645.39	19	37.57	14	212.66	12	54.24	7	111.87	4.5	554.11	19	147.09	9.5	285.44	7.5	-	-	-	-
ORF1ab	2698	15	HINAQVAKSHNIALI	5242.58	75	4760.72	75	5391.45	65	752.59	65	4035.66	60	15126.2	85	454	22	251.85	8.5	7571.19	75	4560.85	65	11610.4	80	75.82	24	1194.33	55	87.55	13	295.49	15	92.1	1.6	463.1	29	1047.15	34	-	-	-	-
ORF1ab	2699	15	INAQVAKSHNIALIW	3277.15	65	3092.94	65	3862.22	55	479.47	55	2987.59	55	11121.3	75	521.75	25	354.2	14	6712.12	75	4811.62	70	10880.4	75	78.06	24	1153.79	50	101.81	15	312.74	16	77.12	1.1	420.95	27	963.5	32	-	-	-	-
ORF1ab	2700	15	NAQVAKSHNIALIWN	3003.7	65	2873.77	65	3798.6	55	471.15	55	2966.97	55	10000.7	70	423.82	21	375.9	15	5657.88	65	4422.31	65	10637.7	75	98.58	28	1199.98	55	171.98	24	384.41	20	84.66	1.3	504.13	31	1095.25	35	-	-	-	-
ORF1ab	2701	15	AQVAKSHNIALIWNV	2105.69	55	2118.57	60	3184.25	50	368.86	46	2515.37	47	6248.71	55	170.13	7	243.39	8	3194.6	44	2637.3	41	7157.05	55	127.11	33	1083.71	49	184.83	25	461.7	24	101.91	1.9	535.8	32	1074.36	35	-	-	-	-
ORF1ab	2736	15	NNLPFKLTCATTRQV	968.37	39	602.91	32	1301.92	28	222.35	34	1194.46	28	11978.2	75	741.07	34	754.11	30	7144.91	75	5132.13	70	10600.8	75	22.67	8	94.87	4.5	73.25	11	67.59	1.8	683.02	24	241.71	16	292.05	8	-	-	-	-
ORF1ab	2737	15	NLPFKLTCATTRQVV	771.2	35	449.82	27	1000.27	22	171.35	29	951.15	24	11518.9	75	590.78	28	575.01	23	6458.85	70	4621.95	65	10108.1	75	17.61	6	78.42	3	55.07	7.5	53.2	1.2	434.51	15	175.25	12	237.1	5.5	-	-	-	-
ORF1ab	2738	15	LPFKLTCATTRQVVN	842.64	37	488.81	28	1037.55	23	182.81	30	1000.55	25	13905.9	85	587.37	28	582.86	24	6806.24	75	4964.62	70	10662	75	18.93	6.5	87.34	4	57.64	8	58.48	1.5	436.57	15	190.71	13	259.89	6.5	-	-	-	-
ORF1ab	2781	15	LFVAAIFYLITPVHV	49.04	4.5	50.79	4.5	521.73	12	42.28	5.5	482.61	12	611.26	7	842.42	38	1827.2	60	2020.47	29	2241.43	35	2448.4	17	9.93	2.5	46.03	1.1	63.04	8.5	135.96	6	693.09	24	48.61	1.6	111.5	1.3	-	-	-	-
ORF1ab	2782	15	FVAAIFYLITPVHVM	53.49	5	48.55	4.5	374.21	8.5	29.44	3	322.54	7.5	631.24	7	487.02	24	950.34	37	2231.41	32	2117.18	33	2630.27	19	6.25	0.8	31.69	0.4	45.92	6	81.31	3	424.48	15	34.86	0.8	74.26	0.5	-	-	-	-
ORF1ab	2783	15	VAAIFYLITPVHVMS	85.31	8	66.95	6.5	349.63	7.5	27.76	2.5	289.82	6.5	752.58	8.5	343.15	17	712.36	29	2477.91	35	2280.28	36	3190.56	24	5.41	0.5	28.68	0.3	41.33	5	68.52	1.9	346.23	12	31.88	0.6	66.01	0.4	-	-	-	-
ORF1ab	2784	15	AAIFYLITPVHVMSK	102.28	9.5	75.1	7	368.62	8	28.4	2.5	299.33	6.5	975.12	12	318.61	16	552.36	22	3051.75	42	2720.04	43	3890.4	31	5.19	0.5	29.43	0.4	36.58	4	65.43	1.7	308.42	10	31.84	0.6	64.52	0.3	-	-	-	-
ORF1ab	2785	15	AIFYLITPVHVMSKH	124.27	11	88.62	8	397.36	9	32.41	3.5	319.03	7.5	1307.71	16	316.77	16	511.46	20	3720.5	49	3199.06	49	4779.66	38	5.64	0.6	35.14	0.6	35.1	4	75.07	2.5	332.55	11	36.67	0.9	73.77	0.5	-	-	-	-
ORF1ab	2786	15	IFYLITPVHVMSKHT	198.74	16	130.43	12	541.7	13	43.65	6	444.02	11	2960.88	32	352.33	17	550.34	22	5322.94	65	4330.5	65	6573.7	55	7.35	1.2	60.11	1.9	43.31	5.5	108.38	4	416.25	14	58.51	2.5	114.29	1.4	-	-	-	-
ORF1ab	2877	15	TNGDFLHFLPRVFSA	71.49	7	59.46	5.5	286.3	6	68.27	12	277.51	6	739.04	8.5	662.86	31	967.91	38	2750.41	38	2560.88	40	4185.84	33	19.95	7	113.6	5.5	36.1	4	166.97	7.5	1028.74	34	41.47	1.1	109.15	1.2	-	-	-	-
ORF1ab	2878	15	NGDFLHFLPRVFSAV	50.53	5	40.45	3.5	246.78	5	55.45	8.5	244.19	5	791.04	9.5	570.7	28	781.56	31	2979.45	41	2708.38	43	4739.39	38	16.33	5.5	95.94	4.5	31.22	3	141.89	6	873.06	30	34.22	0.8	92.69	0.8	1	1	1	-
ORF1ab	2879	15	GDFLHFLPRVFSAVG	62.15	6	46.56	4.5	282.56	6	61.79	10	278.46	6	1047.77	13	589.85	28	783.46	31	3915.02	55	3335.25	55	5889.43	47	17.48	6	105.21	5	32.55	3.5	157.64	7	934.97	32	37.21	0.9	101.36	1	1	1	1	-
ORF1ab	2880	15	DFLHFLPRVFSAVGN	70.22	6.5	53.25	5	311.16	6.5	72.52	13	317.09	7.5	1426.49	17	598.28	29	734.42	30	4641.75	60	3655.9	55	6866.31	55	22.7	8	132.68	7	35.6	4	203.39	9.5	1131.41	37	46.94	1.5	127.62	1.7	1	1	1	-
ORF1ab	2891	15	AVGNICYTPSKLIEY	342.78	22	289.02	21	780.66	18	106.15	19	658.91	17	6028.23	55	1387.58	55	1161.92	43	6869.43	75	5484.71	75	9611.8	70	23.11	8.5	183.34	11	59.44	8	94.31	3.5	98.45	1.8	82.01	4	253.91	6.5	1	1	1	-
ORF1ab	2892	15	VGNICYTPSKLIEYT	293.22	20	246.97	19	674.19	16	92.22	17	570.86	15	6156.63	55	1381.8	55	1141.57	43	6860.07	75	5430.86	70	9412.15	70	21.07	7.5	173.37	9.5	57.65	8	88.21	3	95.97	1.7	78.94	4	244.78	6	-	-	-	-
ORF1ab	2903	15	IEYTDFATSACVLAA	408.87	25	385.45	25	1999.81	38	92.54	17	2113.35	42	3508.25	36	75.8	1.7	100.28	1.8	540.12	5	356.16	2.5	1615.9	9	43.62	16	258.01	15	707.87	60	137.7	6	1259.29	40	752.59	40	685.97	23	-	-	-	-
ORF1ab	2904	15	EYTDFATSACVLAAE	785.68	35	648.52	33	2996.94	48	131.16	23	2871.62	50	4136.63	41	51.39	0.7	85.96	1.3	303.71	1.5	200.6	0.6	1204.57	5.5	47.12	17	326.35	19	862.83	65	164.02	7.5	1539.27	47	937.63	45	821.08	27	-	-	-	-
ORF1ab	2905	15	YTDFATSACVLAAEC	993.96	40	817.61	37	3372.26	55	156.25	27	3221.85	55	4456.46	43	46.51	0.5	85.19	1.3	247.53	1	177.54	0.4	1064.69	4.5	54.98	19	451.14	26	965.72	70	209.62	10	1873.04	55	1135.04	50	1016.98	33	-	-	-	-
ORF1ab	2906	15	TDFATSACVLAAECT	1514.48	48	1317.87	46	4699.66	60	216.71	34	4368.05	65	5177.3	47	47.57	0.6	90.93	1.5	246.69	1	169.54	0.4	1134.23	5	87.32	26	714.66	37	1281.59	75	330.43	17	2765.84	70	1714.09	60	1528.21	45	-	-	-	-
ORF1ab	2907	15	DFATSACVLAAECTI	1674.75	50	1504.3	49	4758.19	65	263.97	38	4204.32	65	4466.89	43	50.28	0.6	113.55	2.5	273.93	1.2	196.98	0.5	1175.56	5	140.91	35	1010.29	46	1534.98	80	534.31	28	3540.97	75	2086.93	65	2054.09	55	1	1	1	-
ORF1ab	2908	15	FATSACVLAAECTIF	1492.9	47	1487.52	49	4140.8	60	337.91	44	3472.15	55	4437.45	43	55.05	0.8	130.67	3	320.5	1.7	227.86	0.8	1274.67	6	187.42	40	1423.42	60	1709.07	80	924.34	44	3404.23	75	2296.74	70	2721.4	65	1	1	1	-
ORF1ab	2909	15	ATSACVLAAECTIFK	1131.3	42	1080.98	43	2233.61	41	298.93	41	1960.05	40	5191.33	48	80.48	2	192.83	6	443.23	3.5	311.85	1.6	1588.99	8.5	151.76	36	1068.55	48	904.56	65	968.84	45	1965.62	55	1255.18	55	1905.52	55	1	1	1	-
ORF1ab	2934	15	YDTNVLEGSVAYESL	2496.31	60	2829.37	65	6071.23	70	391.03	47	5266.85	70	3202.8	34	131.78	5	129.31	3	258.83	1.1	223.83	0.7	918.53	3.5	155.69	37	1337.58	55	1173.83	75	512.92	27	1016.95	34	1608.33	60	2155.38	60	-	-	-	-
ORF1ab	2935	15	DTNVLEGSVAYESLR	1469.67	47	1604.35	50	4641.9	60	324.77	43	4273.71	65	3174.79	34	125.62	4.5	118.08	2.5	284.98	1.3	230.92	0.8	984.57	4	183.72	40	1397.72	60	1044.07	70	478.31	25	1117.42	37	1569.82	60	2073.31	55	-	-	-	-
ORF1ab	2936	15	TNVLEGSVAYESLRP	1194.89	43	1321.62	46	4311.61	60	303.14	41	4013.75	60	3147.12	34	146.24	6	133.73	3.5	316.83	1.7	245.34	0.9	1063.49	4.5	232.43	44	1389.88	60	979.57	70	497.78	26	1234.92	40	1478.47	60	2012.51	55	-	-	-	-
ORF1ab	2937	15	NVLEGSVAYESLRPD	1005.37	40	1097.52	43	4361.67	60	293.24	41	4210.6	65	2854.3	31	197.51	9	177.13	5	345.99	2	274.76	1.2	1048.99	4.5	509.51	60	1773.36	65	1208.95	75	678.37	35	2109.56	60	2030.77	65	2692.61	65	-	-	-	-
ORF1ab	2938	15	VLEGSVAYESLRPDT	966.02	39	1044.54	42	4315.67	60	334.96	44	4308.02	65	3135.02	34	284.94	14	243.79	8	441.28	3.5	347.41	2	1271.84	6	889.4	75	2042.12	70	1402.46	75	1015.02	47	3966.74	80	2838.2	75	3343.41	70	-	-	-	-
ORF1ab	2949	15	RPDTRYVLMDGSIIQ	983.71	39	956.35	40	2184.31	40	130.89	23	1621.08	36	3591.71	37	678.54	32	790.08	32	3618.32	48	2979.07	46	6521.49	55	8.29	1.7	130.02	6.5	347.76	40	261.73	14	246.32	7.5	249.77	17	346.39	10	1	1	1	-
ORF1ab	2950	15	PDTRYVLMDGSIIQF	472.57	27	502.06	29	1189.5	26	63.89	11	831.2	21	2018.64	23	515.89	25	637.26	26	2575.6	36	2163.94	34	4742.47	38	6.63	1	85.44	3.5	250.5	32	199.45	9.5	134.02	3.5	152.91	10	237.32	5.5	1	1	1	-
ORF1ab	2951	15	DTRYVLMDGSIIQFP	397.66	25	445.37	27	1125.5	25	55.92	9	786.13	20	1449.56	18	346.78	17	433.8	17	1151.63	15	985.13	13	2542.79	18	6.74	1	84.82	3.5	248.69	32	202.94	9.5	128.85	3	155.73	10	244.31	6	1	1	1	-
ORF1ab	2952	15	TRYVLMDGSIIQFPN	384.6	24	412.08	26	1085.38	24	56.24	9	757.4	19	1410.22	17	288.77	14	376.79	15	996.07	12	817.39	9.5	2443.01	17	6.6	1	84.38	3.5	235.8	31	209.4	10	127.01	3	152.25	9.5	242.01	6	1	1	1	-
ORF1ab	2953	15	RYVLMDGSIIQFPNT	417.21	25	437.41	27	1163.87	25	60.89	10	811.28	21	1484.42	18	319.82	16	418.67	17	1039.4	13	878.94	11	2519.7	18	8.5	1.8	116.97	6	288.21	35	286.63	15	146.25	3.5	205.75	14	326.83	9	1	1	-	-
ORF1ab	3005	15	VLNNDYYRSLPGVFC	656.44	32	530.61	30	1846.77	36	383.68	47	2171.72	43	4304.48	42	2301.82	70	1523.83	55	6548.71	70	4934.84	70	8306.45	65	13.6	4.5	219.62	13	207.44	28	67.43	1.8	792.17	27	305.39	21	244.57	6	-	-	-	-
ORF1ab	3006	15	LNNDYYRSLPGVFCG	907.94	38	645.65	33	2200.32	40	432.12	50	2536.97	47	5501.65	49	2028.42	65	1450.86	55	6387.82	70	4592.49	65	8644.05	65	8.73	1.9	165.02	9	193.82	26	57.54	1.4	1091.6	36	262.56	18	192.79	4	-	-	-	-
ORF1ab	3007	15	NNDYYRSLPGVFCGV	1061.08	41	666.12	33	2406.49	43	424.63	49	2768.83	49	6630.7	55	1638.36	60	1175.46	44	5887.26	70	4243.89	60	8266.82	65	6.8	1	124.62	6.5	176.48	24	47.75	1	1103.26	37	203.86	14	150.35	2.5	-	-	-	-
ORF1ab	3008	15	NDYYRSLPGVFCGVD	1277.16	44	809.58	37	2811.3	46	465.36	55	3129.94	55	7369.78	60	1725.35	60	1241.15	46	5535.92	65	4022.14	60	8080.67	65	7.43	1.3	139.54	7.5	203.42	27	55.35	1.3	1323.48	42	246.99	17	173.92	3.5	-	-	-	-
ORF1ab	3009	15	DYYRSLPGVFCGVDA	1486.84	47	947.18	40	3295.54	55	556.14	55	3560.03	60	8297.92	65	1718.12	60	1421.19	50	5345.04	65	4212.06	60	8261.82	65	8.65	1.8	176.08	10	265.85	33	75.9	2.5	1925.04	55	326.35	22	221.55	5	-	-	-	-
ORF1ab	3022	15	DAVNLLTNMFTPLIQ	64.72	6	91.61	8.5	522.64	12	30.57	3	384.69	9.5	1550.76	19	465.89	23	1015.3	39	2836.14	40	2754.43	43	5084.98	41	15.03	5	60.55	1.9	161.97	23	342.38	18	598.78	21	140.05	9	393.16	12	-	-	-	-
ORF1ab	3023	15	AVNLLTNMFTPLIQP	66.54	6.5	92.9	8.5	532.62	13	29.95	3	392.16	9.5	1375.62	17	374.06	19	860.63	34	1905.93	27	2028.75	32	3607.53	28	15.42	5	61.49	2	157.9	22	338.22	18	634.49	22	150.43	9.5	403.45	13	-	-	-	-
ORF1ab	3024	15	VNLLTNMFTPLIQPI	67.4	6.5	86.61	8	496.73	12	28.64	2.5	386.45	9.5	1059.23	13	246.3	12	540.52	22	1270.38	17	1312.4	19	2610.56	18	14.49	4.5	61.42	2	147.88	21	266.57	14	588.28	20	159.68	11	377.68	11	-	-	-	-
ORF1ab	3033	15	PLIQPIGALDISASI	1457.02	47	1762.8	55	3714.39	55	154.14	27	2539.88	47	4241.51	42	93.65	3	88.27	1.4	1039.17	13	646.42	6.5	2652.36	19	16.87	5.5	250.41	15	237.75	31	140.98	6	342.93	12	269.62	18	891.07	30	-	-	-	-
ORF1ab	3034	15	LIQPIGALDISASIV	1595.35	49	2005.79	55	4084.15	60	155.66	27	2908.2	55	4196.18	41	77.42	1.8	73.89	0.9	917.58	11	550.49	5	2471.08	17	24.16	8.5	228.37	13	257.6	33	194.91	9	346.1	12	346.61	23	907	30	-	-	-	-
ORF1ab	3035	15	IQPIGALDISASIVA	2529.37	60	2964.24	65	5397.52	65	200.45	32	3959.24	60	4949.17	46	68.88	1.3	70.87	0.9	1054.76	13	584.93	5.5	2917.91	21	36.79	14	249.31	15	287.61	35	254.21	13	323.88	11	484.69	30	1030.94	33	-	-	-	-
ORF1ab	3036	15	QPIGALDISASIVAG	4430.45	75	4418.77	75	6491.29	70	257.59	38	4839.71	65	6848.28	60	64.65	1.2	68.45	0.8	1121.31	14	593.33	5.5	3130.34	23	42.89	15	309.55	18	313.3	37	315.64	17	309.64	10	609.45	35	1181.21	37	-	-	-	-
ORF1ab	3037	15	PIGALDISASIVAGG	5078.38	75	4997.87	80	7102.21	75	314	42	5387.31	70	7838.52	65	60.25	1	62.97	0.6	1390.9	19	674.06	7	3801.97	30	52.61	18	442.21	26	368.78	41	352.18	19	356.38	12	701.31	39	1357.92	42	-	-	-	-
ORF1ab	3038	15	IGALDISASIVAGGI	4701.49	75	4541.4	75	6720.84	75	326.36	43	5155.05	70	8893.46	65	52.89	0.7	57.64	0.5	1597.87	22	776	9	4146.53	33	63.95	21	714.69	37	467.59	47	388.6	20	388.48	13	753.53	40	1410.19	43	-	-	-	-
ORF1ab	3039	15	GALDISASIVAGGIV	5464.93	80	5370.78	80	7756.59	75	487.25	55	6048.88	75	12191.3	80	58.69	1	63.77	0.7	1943.81	28	991.27	13	4602.44	37	89.53	27	1056.06	48	590.75	55	454.43	24	528.07	18	1003.38	47	1691.21	48	-	-	-	-
ORF1ab	3040	15	ALDISASIVAGGIVA	6025.82	80	5808.05	80	8433.05	80	628.35	60	6730.23	75	13250.4	80	59.9	1	62.97	0.6	2114.38	30	1082.95	15	5014.23	40	116.79	31	1232.04	55	638.5	60	488.71	26	710.63	25	1187.95	55	1835.7	55	-	-	-	-
ORF1ab	3041	15	LDISASIVAGGIVAI	6427.96	80	6005.7	80	10582.6	85	987.51	70	8640.12	80	10343.7	70	69.53	1.4	65.71	0.7	2156.32	30	1163.28	16	5114.28	41	164.45	38	1901.42	65	858.59	65	557.41	29	1049.98	35	1324.72	55	2177.77	60	-	-	-	-
ORF1ab	3042	15	DISASIVAGGIVAIV	5896.69	80	5494.87	80	12010.4	90	1167.06	75	9566.46	85	8097.74	65	87.64	2.5	77.21	1	1758.38	25	971.81	13	4045.36	32	145.59	35	2796.71	75	1137.78	70	691.4	35	1315.37	42	1212.69	55	2364.19	60	-	-	-	-
ORF1ab	3053	15	VAIVVTCLAYYFMRF	23.06	1.6	22.7	1.6	257.23	5	59.84	9.5	251.78	5.5	704.23	8	665.17	31	1837.13	60	2453.31	35	2455.2	38	3598.4	28	288.92	49	641.68	34	258.77	33	1321.95	55	3412.27	75	158.94	10	518	17	-	-	-	-
ORF1ab	3054	15	AIVVTCLAYYFMRFR	13.18	0.6	11.89	0.5	103.36	1.1	48.14	7	116.05	1.3	561.1	6	1047.56	44	2303.41	70	3174.79	43	3218.02	49	4347.02	34	267.09	47	458.68	26	104.35	15	914.29	43	3199.72	75	86.69	4.5	305.17	8.5	-	-	-	-
ORF1ab	3055	15	IVVTCLAYYFMRFRR	9.69	0.3	7.26	0.12	45.77	0.17	41.11	5.5	53.77	0.2	550.32	6	1136.63	46	2369.8	70	3893.05	55	3951.32	60	4728.63	38	129.11	33	189.63	11	28.91	3	439.67	23	2002.04	60	38.01	0.9	122.05	1.6	-	-	-	-
ORF1ab	3056	15	VVTCLAYYFMRFRRA	8.05	0.15	5.54	0.04	30.01	0.05	32.17	3.5	37.83	0.06	545.31	6	995.13	42	1795.47	60	4518.36	60	4165.33	60	5325.07	43	22.77	8	77.36	3	15.22	0.7	214.05	11	1380.47	43	21.69	0.2	53.61	0.17	-	-	-	-
ORF1ab	3057	15	VTCLAYYFMRFRRAF	6.7	0.08	4.57	0.02	21.75	0.01	28.22	2.5	29.26	0.03	526.79	5.5	845.74	38	1529.5	55	4452.84	60	3919.81	60	5341.86	43	13.26	4	52.25	1.4	10.92	0.25	140.09	6	929.64	32	16.66	0.09	38.41	0.06	-	-	-	-
ORF1ab	3058	15	TCLAYYFMRFRRAFG	7.78	0.15	5.06	0.03	24.63	0.03	34.66	4	32.42	0.04	649.46	7.5	939.05	40	1626.86	55	5325.99	65	4453.42	65	6084.12	48	11.77	3.5	49.13	1.3	8.58	0.09	133.2	5.5	770.43	27	14.77	0.06	34.51	0.04	-	-	-	-
ORF1ab	3059	15	CLAYYFMRFRRAFGE	9.11	0.25	5.65	0.05	26.92	0.04	46.14	6.5	36.53	0.06	781	9	950.24	41	1542.46	55	4564.01	60	3786.29	60	5858.98	47	11.49	3.5	48.3	1.2	8.53	0.09	138.35	6	748.8	26	15.41	0.07	36.15	0.05	-	-	-	-
ORF1ab	3060	15	LAYYFMRFRRAFGEY	13.4	0.6	6.8	0.09	30.48	0.05	64.24	11	40.98	0.08	1257.16	15	971.02	41	1488.49	55	4628.46	60	3751.02	60	6753.57	55	11.26	3.5	48.91	1.3	8.47	0.09	130.92	5.5	674.7	23	15.05	0.07	35.38	0.04	-	-	-	-
ORF1ab	3061	15	AYYFMRFRRAFGEYS	34.71	3	13.81	0.6	61.42	0.4	102.61	19	81.66	0.6	2337.13	27	991.88	42	1208.15	45	4017.8	55	3332	55	5775.77	46	10.28	3	43.15	1	8.9	0.12	52.63	1.2	603.39	21	17.48	0.12	38.72	0.06	-	-	-	-
ORF1ab	3062	15	YYFMRFRRAFGEYSH	106.54	9.5	47.04	4.5	190.74	3.5	139.98	25	227.18	4.5	3127.16	34	1134.12	46	1207.25	45	3940.52	55	3109.45	48	6190.7	49	9.01	2	42.62	0.9	11.17	0.25	37.8	0.6	670.74	23	22.89	0.25	46.41	0.1	-	-	-	-
ORF1ab	3063	15	YFMRFRRAFGEYSHV	187.18	15	90.3	8.5	306.04	6.5	163.38	28	382.5	9.5	3823.84	39	1533.84	55	1325.99	48	3898.15	55	3023.88	47	6316.21	50	9.2	2.5	43.28	1	14.48	0.6	31.23	0.4	678.6	24	28.98	0.5	60.37	0.25	-	-	-	-
ORF1ab	3064	15	FMRFRRAFGEYSHVV	286.25	20	179.45	15	610.27	15	176.24	29	741.09	19	3670.44	38	1393.42	55	914.57	36	3342.87	45	2478.42	39	6026.93	48	9.14	2.5	48.13	1.2	23.82	1.8	30.38	0.4	740.33	26	47.34	1.5	83.96	0.6	-	-	-	-
ORF1ab	3065	15	MRFRRAFGEYSHVVA	357.89	23	275.61	20	1267.86	27	189.27	31	1570.55	35	3119.05	34	1083.36	44	734.5	30	3129.7	43	2331.04	37	5505.34	44	12.24	3.5	77.04	3	80.61	12	37.42	0.6	930	32	130.3	8	144.77	2.5	-	-	-	-
ORF1ab	3066	15	RFRRAFGEYSHVVAF	348.7	23	280.26	20	1440.48	30	170.29	29	1827.79	38	2685.3	30	799.5	36	524.33	21	2288.93	32	1715.2	26	4562.13	36	18.43	6.5	129.53	6.5	132.18	19	55.92	1.3	1077.87	36	209.93	14	217.17	5	-	-	-	-
ORF1ab	3070	15	AFGEYSHVVAFNTLL	221.98	17	193.36	16	1043.61	23	94.56	17	1085.98	26	3269.68	35	344.54	17	347.98	13	1578.04	22	1192.85	17	3552.22	28	17.2	6	107.58	5	165.26	23	66.56	1.8	1378.84	43	181.82	12	197.62	4	-	-	-	-
ORF1ab	3071	15	FGEYSHVVAFNTLLF	97.84	9	94.46	8.5	489.44	12	49.35	7	447.16	11	1928.52	23	366.98	18	401.49	16	1486.78	20	1235.74	18	3214.12	24	13.71	4.5	86.38	4	137.83	20	60.52	1.5	1169.33	38	129.5	8	163.26	3	-	-	-	-
ORF1ab	3074	15	YSHVVAFNTLLFLMS	27.45	2.5	29.23	2.5	213.72	4	26.38	1.9	178.98	3	821.46	9.5	438.23	22	1030.58	40	2114.52	30	2074.77	33	3030.17	23	39.09	14	215.92	13	226.82	30	338.79	18	1531.33	47	244.34	17	511.28	17	-	-	-	-
ORF1ab	3093	15	CLTPVYSFLPGVYSV	178.62	15	168.64	14	1073.16	24	111.75	20	1149.41	27	2282.4	26	968.01	41	961.18	38	3448.68	47	2663.72	42	5267.14	42	9.22	2.5	108.12	5	165.45	23	96.5	3.5	1564.48	47	84.29	4.5	124.22	1.6	-	-	-	-
ORF1ab	3094	15	LTPVYSFLPGVYSVI	117.14	11	114.18	11	1046.48	23	86.96	16	1136.57	27	1856.05	22	842.2	38	734.32	30	3239.99	44	2341.25	37	5119.2	41	7.54	1.3	93.33	4	170.14	24	79.01	2.5	1503.42	46	72.36	3.5	101.4	1	-	-	-	-
ORF1ab	3095	15	TPVYSFLPGVYSVIY	113.01	10	105.59	9.5	1050.36	23	81.92	15	1127.43	27	2001.04	23	769.33	35	659.43	27	3373.61	46	2334.42	37	5339.5	43	6.93	1.1	90.31	4	172.87	24	75.46	2.5	1460.85	45	72.13	3.5	97	0.9	-	-	-	-
ORF1ab	3096	15	PVYSFLPGVYSVIYL	101.74	9.5	98.24	9	1040.41	23	74.6	13	1057.61	26	1923.93	23	732.93	34	641.54	26	3128.07	43	2203.92	35	5026.5	40	7.31	1.2	103.17	5	187.28	26	82.56	3	1587.43	48	85.23	4.5	111.16	1.3	-	-	-	-
ORF1ab	3097	15	VYSFLPGVYSVIYLY	85.68	8	89.36	8.5	888.57	20	67.68	12	907.51	23	1716.5	20	648.39	30	634.23	26	2860.12	40	2039.12	32	4358.37	34	8.78	1.9	147.6	8	246.87	32	109.2	4.5	1801.42	55	129.85	8	155.18	2.5	-	-	-	-
ORF1ab	3103	15	GVYSVIYLYLTFYLT	25.87	1.9	26.66	2	443.43	10	75.1	13	441.17	11	651.6	7.5	2020.08	65	3635.03	85	3824.62	50	4071.27	60	4504.26	36	371.26	55	845.15	42	797.35	65	3248.03	85	7372.33	95	347.27	23	997.59	33	-	-	-	-
ORF1ab	3104	15	VYSVIYLYLTFYLTN	15.73	0.8	16.22	0.9	354.58	8	62.48	10	375.59	9	539.5	6	2276.9	70	5145.47	90	4219.26	55	4760.61	65	4682.96	37	384.67	55	770.08	39	808.1	65	3986.19	90	9849.73	95	363.77	24	1068.54	35	-	-	-	-
ORF1ab	3105	15	YSVIYLYLTFYLTND	16.28	0.9	17.11	1	375.1	8.5	59.36	9.5	404.69	10	422.04	4	2187.41	65	4901.53	90	3565.46	48	3962.54	60	3550.68	28	450.73	60	477.66	27	906.89	65	3120.4	85	9005.88	95	419.81	27	1013.56	33	-	-	-	-
ORF1ab	3106	15	SVIYLYLTFYLTNDV	17.05	1	18.47	1.1	398.36	9	44.65	6	426.71	11	214.36	1.3	2051.73	65	3717.36	85	2669.46	37	3204.19	49	2749.34	20	295.08	49	211.87	12	522.58	50	1606.16	65	2221.25	60	258.37	17	666.12	22	-	-	-	-
ORF1ab	3107	15	VIYLYLTFYLTNDVS	18.4	1.1	18.95	1.2	389.19	8.5	39.19	5	405.85	10	214.24	1.3	1601.11	60	2727.94	75	2525.93	36	2892.64	45	2602.81	18	142.54	35	114.49	5.5	386.16	42	851.02	41	1235.94	40	189.63	13	484.15	16	-	-	-	-
ORF1ab	3108	15	IYLYLTFYLTNDVSF	17.72	1.1	18.87	1.2	311.39	6.5	28.43	2.5	312.85	7	175.25	0.9	1277.63	49	2043.2	65	1681.9	23	2081.34	33	1817.1	11	60.32	20	72.11	3	308.04	37	405.73	21	620.34	22	149.4	9.5	316.3	8.5	-	-	-	-
ORF1ab	3109	15	YLYLTFYLTNDVSFL	21.97	1.5	25.32	1.8	258.87	5	21.73	1.2	237.36	5	186.7	1	1114.5	45	1619.94	55	1612.46	22	1940.2	30	1803.29	11	31.09	12	56.93	1.7	264.52	33	252.87	13	311.36	10	122.63	7.5	230.18	5.5	-	-	-	-
ORF1ab	3110	15	LYLTFYLTNDVSFLA	38.65	3.5	50.44	4.5	283.56	6	20.43	1	249.17	5	208.17	1.3	891.69	39	1112.03	42	1644.17	23	1934.08	30	2030.38	13	22.22	8	54.23	1.5	217.57	29	204.37	10	180.4	5	118.03	7	190.34	4	-	-	-	-
ORF1ab	3111	15	YLTFYLTNDVSFLAH	49.12	4.5	66.01	6	270.97	5.5	20.67	1	235.72	5	256.91	1.8	689.31	32	842.63	34	1426.35	19	1598.89	24	2144.8	14	21.4	7.5	64.26	2.5	193.99	26	192.11	9	135.38	3.5	127.75	8	190	4	-	-	-	-
ORF1ab	3112	15	LTFYLTNDVSFLAHI	57.93	5.5	79.91	7.5	247.21	5	22.24	1.2	212.61	4	366.97	3.5	461.06	23	599.99	24	1540.17	21	1618.21	25	2600.05	18	22.04	8	84.29	3.5	199.89	27	195.37	9.5	122.53	3	160.5	11	213.08	5	-	-	-	-
ORF1ab	3118	15	NDVSFLAHIQWMVMF	26.33	1.9	29.31	2.5	356.18	8	25.04	1.7	343.34	8	234.53	1.5	121.99	4.5	357.14	14	656.6	6.5	774.11	9	1266.04	6	33.06	12	201.66	12	139.49	20	187.06	9	1057.36	35	78.55	4	210.04	4.5	-	-	-	-
ORF1ab	3119	15	DVSFLAHIQWMVMFT	25.13	1.8	28.24	2.5	330.46	7	24.37	1.6	307.29	7	251.72	1.8	147.85	6	432.03	17	773.42	8.5	901.67	11	1419.27	7.5	31.9	12	206.86	12	150.85	21	196.24	9.5	1176.53	38	73.52	3.5	209.91	4.5	-	-	-	-
ORF1ab	3120	15	VSFLAHIQWMVMFTP	28.57	2.5	31.01	2.5	382.23	8.5	26.1	1.9	337.91	8	252.98	1.8	202.34	9	578.43	23	1049.71	13	1164.47	16	1736.28	10	32.96	12	205.64	12	169.94	24	231.29	12	1447.95	45	76.73	4	216.04	5	-	-	-	-
ORF1ab	3140	15	ITIAYIICISTKHFY	475.72	27	250.84	19	555.11	13	122.52	22	481.2	12	3198.96	34	625.28	30	1355.17	49	4007.25	55	3095.42	48	6069.07	48	25.28	9.5	81.78	3.5	22.37	1.6	187.86	9	330.79	11	35.99	0.8	125.22	1.6	-	-	-	-
ORF1ab	3141	15	TIAYIICISTKHFYW	345.09	23	175.1	15	397.1	9	126.89	23	377.44	9	5178.87	47	1048.85	44	1908.47	65	5532.15	65	4135.69	60	8258.42	65	21.83	8	73.67	3	18.93	1.1	170.87	8	278.13	8.5	27.86	0.5	103.74	1.1	-	-	-	-
ORF1ab	3142	15	IAYIICISTKHFYWF	213.54	17	125.4	11	319.43	7	128.78	23	318.94	7.5	4918.63	46	1788.12	60	2463.68	70	8623.12	80	6565.81	80	10441	75	22.84	8	78.53	3	17.96	1	181.32	8.5	251.95	8	25.48	0.4	97.87	1	-	-	-	-
ORF1ab	3143	15	AYIICISTKHFYWFF	106.72	10	73.02	7	265.57	5.5	138.31	24	283.49	6	3708.17	38	2571.29	70	3308.15	80	9797.44	85	7983.42	85	10922.9	75	32.06	12	104.01	5	19.5	1.2	234.71	12	280.36	9	28.96	0.5	112.49	1.3	-	-	-	-
ORF1ab	3144	15	YIICISTKHFYWFFS	64.54	6	47.59	4.5	220.86	4	138.08	24	265.14	5.5	2829.43	31	3403.31	80	4625.45	90	10236.6	85	9052.29	90	11329.7	80	64	21	182.76	10	24.33	1.9	434.87	23	377.29	13	39.21	1	147.88	2.5	-	-	-	-
ORF1ab	3147	15	CISTKHFYWFFSNYL	12.93	0.6	13.61	0.6	159.42	2.5	51.68	8	251.82	5.5	212.55	1.3	3022.41	75	4523.84	90	3418.58	46	4074.66	60	3183.7	24	153.67	36	144.29	7.5	287.64	35	574.71	30	4281.9	80	110.17	6.5	167.46	3	-	-	-	-
ORF1ab	3148	15	ISTKHFYWFFSNYLK	9.21	0.25	8.16	0.17	78.94	0.6	31.44	3	126.72	1.6	171.19	0.8	2465.12	70	3535.88	85	3141.13	43	3604.17	55	2779.88	20	48.66	17	56.22	1.7	109.82	16	257.02	13	2898.62	70	45.69	1.4	61.47	0.3	-	-	-	-
ORF1ab	3149	15	STKHFYWFFSNYLKR	6.9	0.08	5.79	0.05	38.85	0.1	20.15	0.9	62.9	0.3	131.26	0.5	1878.96	65	2690.89	75	2356.45	34	2633.17	41	2142.29	14	27.75	10	39.2	0.8	50.86	6.5	137.84	6	1517.92	46	28.59	0.5	41.47	0.07	-	-	-	-
ORF1ab	3150	15	TKHFYWFFSNYLKRR	5.93	0.05	4.85	0.03	27.49	0.04	17.54	0.6	43.9	0.1	131.97	0.5	1754.35	60	2257.64	70	2409.35	34	2658.22	42	2195.68	14	20.24	7	31.42	0.4	30.02	3	104.21	4	936.99	32	21.84	0.25	33.28	0.04	-	-	-	-
ORF1ab	3151	15	KHFYWFFSNYLKRRV	5.63	0.04	4.64	0.02	24.03	0.03	16.52	0.5	37.22	0.06	140.36	0.6	1622.79	60	1999.31	65	2498.91	35	2730.51	43	2291.78	15	17.7	6	30.2	0.4	19.06	1.1	83.88	3	706.88	24	18.77	0.15	31.05	0.03	-	-	-	-
ORF1ab	3152	15	HFYWFFSNYLKRRVV	6.28	0.06	4.96	0.03	25.25	0.03	18.1	0.7	39.78	0.07	193.09	1.1	1600.33	60	1753.41	60	2797.22	39	3002.01	46	2653.16	19	19.71	7	38.32	0.7	16.04	0.8	84.06	3	640.52	22	19.14	0.15	35.91	0.05	-	-	-	-
ORF1ab	3153	15	FYWFFSNYLKRRVVF	8.23	0.17	6.01	0.06	27.29	0.04	21.27	1.1	42.3	0.08	353.19	3	1625.19	60	1746.4	60	3581.82	48	3662.35	55	3505.33	27	26.37	9.5	55.85	1.7	14.29	0.6	98.15	3.5	612.11	21	20.68	0.17	43.72	0.09	-	-	-	-
ORF1ab	3154	15	YWFFSNYLKRRVVFN	15.44	0.8	9.16	0.25	39.82	0.12	39.93	5	64.05	0.4	1349.86	16	1909.64	65	2078.07	65	6500.28	70	5937.35	75	7350.35	60	43.45	16	95.19	4.5	14.85	0.6	140.69	6	727.95	25	27.94	0.5	65.79	0.4	-	-	-	-
ORF1ab	3155	15	WFFSNYLKRRVVFNG	44.23	4	22.28	1.5	99.09	1	101.39	18	143.69	2	2960.97	32	2230.64	70	2575.97	75	9500.24	85	8659.12	90	11225.2	80	78.95	25	231	14	17.23	0.9	238.42	12	968.4	33	43.61	1.3	123.12	1.6	-	-	-	-
ORF1ab	3156	15	FFSNYLKRRVVFNGV	241.63	18	111.21	10	267.02	5.5	272.52	39	350.76	8.5	7309.27	60	2544.61	70	2705.34	75	13811.1	95	12512.4	95	16310.3	90	111.88	30	412.69	24	20.86	1.4	398.34	21	1156.8	38	70.04	3.5	200.58	4.5	-	-	-	-
ORF1ab	3164	15	RVVFNGVSFSTFEEA	25.87	1.9	32.84	3	511.29	12	43.75	6	717.92	18	1439.11	17	686.06	32	657.25	27	628.99	6	666.58	7	1036.4	4.5	150.26	36	432.22	25	421.54	45	455.87	24	427.23	15	346.16	23	600.52	20	-	-	-	-
ORF1ab	3178	15	AALCTFLLNKEMYLK	42.19	4	41.16	4	135.64	1.8	26.58	2	125.53	1.5	770.85	9	818.46	37	1963.21	65	3380.41	46	3618.32	55	4920.39	39	25.91	9.5	114.36	5.5	119.85	17	464.38	25	343.48	12	114.88	6.5	232.86	5.5	1	1	1	-
ORF1ab	3179	15	ALCTFLLNKEMYLKL	26.64	2	25.9	1.9	81.81	0.7	21.94	1.2	80.45	0.6	749.31	8.5	910.07	40	1951.5	65	3801.93	50	4222.41	60	5610.82	45	20.75	7.5	110.17	5.5	83.62	12	374.7	20	275.92	8.5	95.32	5.5	198.55	4	1	1	1	-
ORF1ab	3180	15	LCTFLLNKEMYLKLR	27.79	2.5	25.61	1.9	70.22	0.5	22.21	1.2	71.13	0.5	909.59	11	1103.26	45	2161.48	65	4940.07	60	5299.61	70	6917.23	55	20.54	7.5	128.19	6.5	68.29	9.5	357.86	19	250.18	7.5	92.78	5	193.73	4	1	1	1	-
ORF1ab	3181	15	CTFLLNKEMYLKLRS	33.4	3	27.97	2.5	75.02	0.6	26.93	2	77.18	0.6	1715.31	20	1461.63	55	2473.67	70	7917.87	80	7707.99	85	9938.58	70	26.48	9.5	199.52	12	61.02	8.5	417.87	22	279.68	9	109.52	6.5	225.67	5	1	1	1	-
ORF1ab	3182	15	TFLLNKEMYLKLRSD	40.43	3.5	33.26	3	86.44	0.8	34.06	3.5	91.23	0.8	2218.32	25	1510.8	55	2254.32	70	7085.01	75	6879.84	80	9737.94	70	40.41	15	298.86	18	73.24	11	594.22	31	364.58	12	149.22	9.5	305.21	8.5	-	-	-	-
ORF1ab	3183	15	FLLNKEMYLKLRSDV	61.4	6	45.34	4	115.83	1.4	64.44	11	125.39	1.5	3053.34	33	1570.74	55	2402.09	70	8437.16	80	8372.86	85	11232.1	80	86.27	26	472.41	27	60.35	8	918.89	44	773.55	27	228.57	16	459.91	15	-	-	-	-
ORF1ab	3185	15	LNKEMYLKLRSDVLL	145.39	13	109.6	10	229.46	4.5	54.8	8.5	208.92	4	3106.72	33	1455.12	55	2293.51	70	6663.14	75	6983.41	80	9219.73	70	6.76	1	60.21	1.9	35.17	4	235.58	12	499.52	17	98.95	5.5	185.02	3.5	-	-	-	-
ORF1ab	3186	15	NKEMYLKLRSDVLLP	212.81	17	162.22	14	327.91	7	54.87	8.5	260.48	5.5	2771.8	31	1439.4	55	2045.99	65	5549.3	65	5916.83	75	8354.95	65	6.59	1	58.69	1.8	36.73	4	240.95	12	418.66	14	100.3	5.5	190	4	-	-	-	-
ORF1ab	3187	15	KEMYLKLRSDVLLPL	92.31	8.5	90.1	8.5	170.82	3	28.43	2.5	126.18	1.5	1707.41	20	1076.97	44	1286.21	47	4192.55	55	4796.13	65	5987.34	48	5.82	0.7	50.35	1.3	37.2	4	199.6	9.5	191.47	5.5	85.18	4.5	159.76	3	-	-	-	-
ORF1ab	3188	15	EMYLKLRSDVLLPLT	92.4	8.5	98.66	9	159.21	2.5	25.59	1.8	108.62	1.1	1730.36	21	874.32	38	1005.69	39	3884.34	55	4158.22	60	5615.68	45	6.94	1.1	63.25	2.5	51.27	6.5	232.43	12	159.55	4	109.55	6.5	198.77	4	-	-	-	-
ORF1ab	3189	15	MYLKLRSDVLLPLTQ	89.65	8.5	97.42	9	153.2	2.5	24.67	1.6	103.86	1	1918.84	23	557.98	27	845.94	34	2560.88	36	2592.52	40	4350.6	34	8.82	1.9	84.82	3.5	60.63	8	284.83	15	159.86	4	139.85	9	249.25	6	-	-	-	-
ORF1ab	3190	15	YLKLRSDVLLPLTQY	97.39	9	114.32	11	166.79	3	27.12	2.5	112.14	1.2	1997.93	23	475.07	23	763.47	30	1855.95	26	1887.74	29	3472.87	27	24.03	8.5	198.1	12	127.59	18	498.65	26	186.21	5	278.39	19	530.41	17	-	-	-	-
ORF1ab	3198	15	LLPLTQYNRYLALYN	51.92	5	42.72	4	167.86	3	51.98	8	210.2	4	2391.17	27	997.29	42	1381.12	49	5301.56	65	5180.22	70	7683.26	60	72.15	23	133.09	7	37.59	4.5	208.39	10	427.93	15	54.9	2	147.56	2.5	1	1	1	-
ORF1ab	3199	15	LPLTQYNRYLALYNK	61.2	6	48.58	4.5	209.27	4	56.28	9	264.08	5.5	2533.62	28	830.3	37	1204.64	45	5495.82	65	5109.63	70	7864.26	60	49.26	17	85.72	3.5	34.53	4	149.9	6.5	472.08	16	44.44	1.3	103.72	1.1	1	1	1	-
ORF1ab	3200	15	PLTQYNRYLALYNKY	61.21	6	47.56	4.5	200.76	3.5	59.79	9.5	273.77	6	2534.69	28	774.82	35	1122.52	42	4931.16	60	4502.11	65	7204.91	60	32.19	12	60.74	2	29.95	3	111.97	4.5	568.75	20	36.94	0.9	79.06	0.6	1	1	1	-
ORF1ab	3201	15	LTQYNRYLALYNKYK	71.39	6.5	47.82	4.5	160.97	2.5	67.29	12	235.09	5	2867.55	31	804.67	36	1162.3	43	5445.27	65	4877.67	70	7820.89	60	20.57	7.5	44.93	1.1	25.88	2.5	89.3	3	655.19	23	25.75	0.4	51.65	0.15	1	1	1	-
ORF1ab	3202	15	TQYNRYLALYNKYKY	101.76	9.5	54.87	5	169.27	3	87.12	16	250.28	5	3264.77	35	1004.64	42	1376.2	49	6218.29	70	5354.19	70	8746.79	65	16.14	5.5	40.07	0.8	24.27	1.9	88.75	3	821.86	28	23.65	0.3	45.61	0.1	1	1	1	-
ORF1ab	3203	15	QYNRYLALYNKYKYF	88.53	8	48.79	4.5	140.47	1.9	108.9	20	208.85	4	3415.07	36	1522.41	55	1907.12	65	6714.45	75	5816.22	75	9140.87	70	13.85	4.5	38.11	0.7	22.55	1.6	97.62	3.5	788.57	27	21.44	0.2	41.78	0.07	1	1	1	-
ORF1ab	3204	15	YNRYLALYNKYKYFS	97	9	56.61	5.5	146.42	2.5	132.51	24	215.24	4	4117.21	41	2149.14	65	2605.93	75	8859.37	80	7518.78	85	11395	80	15.16	5	49.67	1.3	24.43	1.9	139.57	6	803.55	28	25.33	0.4	47.84	0.12	1	1	1	-
ORF1ab	3205	15	NRYLALYNKYKYFSG	152.57	13	88.61	8	211.54	4	204.09	33	321.22	7.5	5762.6	55	3081.68	75	3391.43	80	12927.8	95	10822.8	95	15877.6	90	21.19	7.5	89.04	4	32.03	3.5	248.8	13	962.65	33	36.46	0.9	65.78	0.4	1	1	1	-
ORF1ab	3206	15	RYLALYNKYKYFSGA	175.05	14	106.44	9.5	243.07	5	244.02	37	361.61	8.5	6095.46	55	3961.16	85	3687.08	85	13992.4	95	11853.3	95	17147.1	95	30.55	11	117.97	6	34.3	4	323.8	17	1082.63	36	42.9	1.2	81.31	0.6	-	1	1	-
ORF1ab	3252	15	PPQTSITSAVLQSGF	2680.34	60	2285.36	60	4347.63	60	320.79	43	3550.03	60	10526.9	75	59.78	1	95.17	1.6	942.29	11	560.76	5	2891.61	21	359.82	55	1329.25	55	703.18	60	838.2	41	2290.49	60	2647.37	75	2813.49	65	1	1	1	-
ORF1ab	3253	15	PQTSITSAVLQSGFR	1930.65	55	1692.23	55	3245.71	50	276.01	39	2765.27	49	10316.5	70	55.73	0.9	94.26	1.6	1044.4	13	612.68	6	3008.44	22	329.57	55	1192.76	55	433.72	45	721.71	36	2107.21	60	1616.3	60	1998.58	55	1	1	1	-
ORF1ab	3254	15	QTSITSAVLQSGFRK	900.28	38	712.67	35	1661.55	33	243.4	37	1522.96	34	10178	70	58.25	1	103.07	1.9	1186.13	15	703.43	7.5	3344.75	25	174.16	39	1022.5	47	180.39	25	528.74	28	1682.25	50	385.21	25	817	27	1	1	1	-
ORF1ab	3255	15	TSITSAVLQSGFRKM	212.54	17	150.87	13	653.09	15	169.42	29	738.92	19	9138.99	70	69.68	1.4	121.5	3	1603.27	22	943.48	12	4223.19	34	91.32	27	918.1	44	103.7	15	414.42	22	1309.61	41	174.17	12	486.18	16	1	1	1	-
ORF1ab	3285	15	CGTTTLNGLWLDDVV	766.25	35	1235.9	45	4770.98	65	335.43	44	3985.41	60	160.51	0.7	784.36	35	1689.84	60	1498.46	21	1893.47	29	2478.82	17	1292.28	80	2209.1	70	3091.07	90	3467.83	85	5914.39	90	3428.99	80	5157.29	85	-	-	-	-
ORF1ab	3286	15	GTTTLNGLWLDDVVY	646.76	32	1100.74	43	4053.29	60	273.66	39	3177.5	55	115.46	0.4	772.82	35	1855.03	60	1406	19	1806.63	28	2225.24	15	1196.45	80	1862.97	65	2698.82	90	3488.68	85	4403.92	80	2844.07	75	4597.16	80	-	-	-	-
ORF1ab	3287	15	TTTLNGLWLDDVVYC	567.37	30	969.61	40	3005.06	48	225.14	35	2355.1	45	102.15	0.25	810.13	36	1797.06	60	1390.89	19	1768.53	27	2118.39	14	1149.65	75	1340.66	55	1980.28	85	3282.76	85	2271.71	60	1916.43	65	3057.6	70	-	-	-	-
ORF1ab	3288	15	TTLNGLWLDDVVYCP	697.21	33	1128.66	43	3068.21	49	248.58	37	2468.01	46	109.77	0.3	973.69	41	1772.17	60	1382.48	19	1743	27	2042.72	13	1303.57	80	1273.85	55	1900.59	85	3238.38	85	1889.87	55	1849.05	65	2946.53	65	-	-	-	-
ORF1ab	3289	15	TLNGLWLDDVVYCPR	838.43	36	1295.59	46	2799.22	46	260.85	38	2392.8	45	129.89	0.5	1398.11	55	2072.15	65	1647.29	23	2139.72	34	2447.32	17	1142.95	75	1149.05	50	1430.48	80	2726.76	80	1454.61	45	1504.04	60	2442.58	60	-	-	-	-
ORF1ab	3290	15	LNGLWLDDVVYCPRH	961.9	39	1388.58	47	2832.65	47	300.05	41	2451.53	46	192.69	1.1	1793.62	60	2275.2	70	1942.61	28	2477.83	39	2857.02	21	1205.72	80	1148.82	50	1338.47	75	2694.36	80	1405.97	44	1473.1	60	2358.34	60	-	-	-	-
ORF1ab	3317	15	YEDLLIRKSNHNFLV	1609.83	49	1556.59	50	1387.74	29	450.33	50	1266.11	30	12894.2	80	3597.55	80	3567.01	85	15437.2	95	13395.2	95	19134.6	95	121.39	32	567.43	31	39.24	4.5	781.43	39	82.71	1.3	144.52	9	568.49	19	-	-	-	-
ORF1ab	3318	15	EDLLIRKSNHNFLVQ	1216.75	43	1237.49	45	1179.83	26	371.64	46	1121.1	27	10895.7	75	3574.69	80	3404.3	80	15360.9	95	13912.2	95	18948.1	95	110.64	30	579.13	32	37.58	4.5	697.48	35	71.97	1	143.6	9	560.19	19	-	-	-	-
ORF1ab	3319	15	DLLIRKSNHNFLVQA	1000.88	40	1010.52	41	1018.78	23	299.54	41	967.75	24	8310.68	65	1153.59	46	1352.08	49	11411.4	90	10117.3	90	16343.9	90	99.97	28	564.11	31	36.98	4	622.29	32	67.25	0.8	137.64	8.5	518.8	17	-	-	-	-
ORF1ab	3320	15	LLIRKSNHNFLVQAG	1006.89	40	972.17	40	978.84	22	287.75	40	936.5	23	5877.01	55	170.88	7	307.41	11	5172.26	65	3855.83	60	10574.5	75	107.55	30	612.7	33	41.19	5	624.08	32	71.31	0.9	147.87	9.5	533.87	17	-	-	-	-
ORF1ab	3325	15	SNHNFLVQAGNVQLR	1137.49	42	784.84	36	2253.81	41	87.22	16	1734.99	37	4263.73	42	93.23	3	156.11	4.5	2180.41	31	1328.52	19	4717.44	38	8.86	1.9	107.57	5	188.09	26	141.51	6	144.08	3.5	206.11	14	318.31	9	-	-	-	-
ORF1ab	3326	15	NHNFLVQAGNVQLRV	889	38	615.19	32	1707.76	34	65.58	11	1253.2	29	4411.27	43	114.72	4	138.48	3.5	2105.69	30	1241.74	18	4667.48	37	6.95	1.1	89.18	4	155.71	22	113.57	4.5	107.43	2.5	155.52	10	264.61	6.5	-	-	-	-
ORF1ab	3327	15	HNFLVQAGNVQLRVI	799.45	36	576.16	31	1450.6	30	59.72	9.5	1037.6	25	4956.89	46	206.9	9.5	150.75	4	2326.25	33	1400.4	21	5029.6	40	6.63	1	92.85	4	144.7	21	111.47	4.5	95.98	1.7	142.51	9	264.98	6.5	-	-	-	-
ORF1ab	3328	15	NFLVQAGNVQLRVIG	965.5	39	722.38	35	1673.06	33	75.51	13	1210.98	29	6467.87	55	221.5	10	168.18	5	2819.31	39	1765.74	27	5926.18	47	8.13	1.6	129.25	6.5	174.59	24	159.5	7	120.82	3	186.92	13	353.02	10	-	-	-	-
ORF1ab	3361	15	TPKYKFVRIQPGQTF	387.36	24	243.12	19	673.42	16	85.33	15	756.22	19	4454.14	43	357.6	18	489.86	20	3533.24	47	2738.38	43	5806.79	46	8.19	1.6	49.7	1.3	23.92	1.8	47.77	1	321.86	11	79.54	4	142.71	2.5	1	1	1	-
ORF1ab	3362	15	PKYKFVRIQPGQTFS	381.23	24	253.28	19	676.09	16	81.4	15	731.27	19	4516.94	43	347.83	17	462.4	18	3593.66	48	2775.19	43	5872.82	47	6.59	1	50.05	1.3	22.91	1.7	41.34	0.7	221.18	6.5	70.69	3.5	131.47	1.8	1	1	1	-
ORF1ab	3363	15	KYKFVRIQPGQTFSV	380.38	24	258.88	19	717.04	17	71.54	13	738.57	19	4404.97	43	334.22	16	399.74	16	3613.27	48	2757.08	43	5746.04	46	5.54	0.6	52.89	1.5	22.07	1.6	35.88	0.5	144.13	3.5	62.41	3	121.62	1.6	1	1	1	-
ORF1ab	3364	15	YKFVRIQPGQTFSVL	504.94	28	396.16	25	1035.11	23	94	17	979.81	24	5023.57	47	389.67	19	412.78	16	3803.17	50	2815.08	44	5954.78	47	6.52	0.9	103.44	5	31.14	3	43.68	0.8	117.21	2.5	84.95	4.5	173.02	3.5	1	1	1	-
ORF1ab	3365	15	KFVRIQPGQTFSVLA	738.77	34	667.23	33	1667.05	33	145.59	25	1467.57	33	7208.74	60	794.64	36	615.76	25	4217.53	55	3163.71	49	6834.88	55	9.01	2	252.8	15	52.54	7	67.29	1.8	129.23	3	129.1	8	315.13	8.5	1	1	1	-
ORF1ab	3479	15	DRWFLNRFTTTLNDF	87.95	8	68.93	6.5	344.04	7.5	49.47	7.5	415.06	10	1370.03	17	1005.62	42	1398.11	50	2486.02	35	2653.53	42	3655.58	28	49.41	17	59.19	1.8	91.04	13	306.66	16	1085.92	36	168.2	11	265	6.5	1	1	1	-
ORF1ab	3480	15	RWFLNRFTTTLNDFN	98.48	9	77.82	7.5	382.77	8.5	50.58	7.5	447.18	11	2004.51	23	973.08	41	1366.19	49	2567.62	36	2669.08	42	3711.34	29	48.89	17	53.97	1.5	94.02	14	291.75	15	983.36	33	186.83	13	279.79	7.5	1	1	1	-
ORF1ab	3481	15	WFLNRFTTTLNDFNL	167.17	14	161.14	14	580.67	14	69.42	12	594.65	15	2325.93	26	973.85	41	1396.92	50	2467.74	35	2596.98	41	3666.75	29	79.62	25	59.15	1.8	145.27	21	312.78	16	1034.35	35	301.04	20	457.72	15	1	1	1	-
ORF1ab	3482	15	FLNRFTTTLNDFNLV	176	15	218.6	17	643.36	15	83.8	15	604.79	16	2189.23	25	1039.96	43	1543.81	55	2526.39	36	2693.22	42	3728.97	29	116.38	31	59.79	1.9	178.59	25	360.49	19	861.93	30	424.47	27	638.96	21	1	1	1	-
ORF1ab	3512	15	ILGPLSAQTGIAVLD	5678.67	80	5324.21	80	9217.44	80	654.99	60	7373.29	80	11585.3	75	94.97	3	105.75	2	1028.99	13	637.13	6.5	3132.82	23	26.98	10	914.12	44	493.77	49	253.21	13	394.37	13	741.79	40	1424.85	43	1	1	1	-
ORF1ab	3513	15	LGPLSAQTGIAVLDM	4481.31	75	4524.13	75	8277.21	80	511.36	55	6358.86	75	6194.79	55	80.57	2	98.78	1.7	522.66	4.5	445.92	3.5	1925.93	12	31.2	12	1002	46	567.4	55	298.93	16	406.74	14	788.68	41	1469.43	44	1	1	1	-
ORF1ab	3514	15	GPLSAQTGIAVLDMC	4310.07	75	4606.82	75	8437.16	80	546.1	55	6537.52	75	4444.32	43	80.12	1.9	119.94	2.5	479.15	4	416.41	3	1739.76	10	49.42	17	1377.33	55	734.4	60	443.87	23	523.55	18	1141.47	50	1929.42	55	1	1	1	-
ORF1ab	3515	15	PLSAQTGIAVLDMCA	3947.9	70	4282.27	75	7949.38	75	475.44	55	6082.15	75	3441.67	36	61.33	1	106.83	2	435.94	3.5	373.99	2.5	1585.08	8.5	89.64	27	1480.01	60	926.02	65	635.02	32	804.62	28	1470.57	60	2312.78	60	1	1	1	-
ORF1ab	3516	15	LSAQTGIAVLDMCAS	3393.41	65	3654.47	70	6604.42	70	423.25	49	5091.64	70	2697.62	30	49.7	0.6	103.87	1.9	427.7	3	361.58	2.5	1520.95	8	217.58	43	1104.63	49	938.03	70	1107.53	50	1620.79	48	1385.03	55	2395.24	60	-	-	-	-
ORF1ab	3517	15	SAQTGIAVLDMCASL	2424.23	60	2736.6	65	5278.44	65	310.4	42	3986.14	60	2350.9	27	56.25	0.9	128.77	3	510.01	4.5	419.92	3	1685.03	9.5	191.32	40	645.09	34	798.73	65	1290.81	55	1353.39	43	899.44	45	1983.71	55	-	-	-	-
ORF1ab	3518	15	AQTGIAVLDMCASLK	2124.84	55	2168.48	60	3792.44	55	232.46	36	2795.65	49	2559.08	29	72.37	1.5	185.89	5.5	733.08	8	608.44	6	2130.97	14	88.76	27	440.31	26	425.73	45	875.5	42	887.73	30	489.72	30	1134.35	36	-	-	-	-
ORF1ab	3539	15	MNGRTILGSALLEDE	374.49	24	448.85	27	1896.16	37	84.5	15	1427.97	32	1308.18	16	135.66	5	193.33	6	223.27	0.8	290.01	1.4	383.34	0.5	55.73	19	813.78	40	592.62	55	492.89	26	2797.59	70	998.54	47	1543.56	46	-	-	-	-
ORF1ab	3540	15	NGRTILGSALLEDEF	259.35	19	346.39	23	1554.15	32	65.38	11	1156.2	28	809.66	9.5	169.62	7	228.8	7.5	145.13	0.25	214.14	0.7	249.83	0.12	75.32	24	900.68	43	877.47	65	603.04	31	3197.64	75	1171.42	55	1864.58	55	-	-	-	-
ORF1ab	3541	15	GRTILGSALLEDEFT	248.47	18	337.53	23	1544.48	32	64.13	11	1139.93	27	590.51	6.5	212.9	9.5	310.03	12	147.91	0.25	218.96	0.7	245.21	0.12	119.39	32	1064.43	48	1178.86	75	920.88	44	4035.92	80	1445.08	60	2248.35	60	-	-	-	-
ORF1ab	3542	15	RTILGSALLEDEFTP	229.74	18	349.47	23	1643.23	33	68.05	12	1230.74	29	505.93	5.5	272.43	13	450.86	18	154.87	0.3	236.16	0.8	253.96	0.15	300.91	49	1370.51	55	1893.96	85	1679.08	65	5205.16	85	2105.59	65	3205.33	70	-	-	-	-
ORF1ab	3543	15	TILGSALLEDEFTPF	243.81	18	458.72	27	2173.67	40	120.33	22	1763.98	38	449.69	4.5	428.53	21	718.15	29	180.8	0.5	292.55	1.4	284.9	0.2	1758.84	85	2282.74	70	3781.58	95	3584.26	85	5530.42	90	4591.99	85	5539.88	85	-	-	-	-
ORF1ab	3544	15	ILGSALLEDEFTPFD	344.01	23	697.69	34	2739.95	46	238.97	36	2437.54	46	508.81	5.5	922.7	40	1463.83	55	251.14	1	433.08	3.5	357.24	0.4	3226.14	95	2884.98	80	5237.76	95	5007.5	90	5948.6	90	6396.54	90	6932.14	90	-	-	-	-
ORF1ab	3545	15	LGSALLEDEFTPFDV	282.32	20	620.75	32	2567.7	44	281.52	40	2372.21	45	615.4	7	2592.07	70	3623.21	85	474.9	4	841.27	10	651.35	1.6	3313.02	95	2699.43	75	5299.38	95	5075.91	90	4948.79	85	5778.71	90	6434.02	90	-	-	-	-
ORF1ab	3590	15	SLLVLVQSTQWSLFF	26.36	1.9	37.25	3.5	236.82	4.5	28.07	2.5	245.12	5	1580.06	19	277.25	13	657.03	27	1823.03	26	1766.77	27	3392.31	26	120.09	32	218.25	13	140.32	20	356.28	19	480.17	17	158.97	10	515.57	17	-	-	-	-
ORF1ab	3591	15	LLVLVQSTQWSLFFF	16.63	0.9	25.03	1.8	150.78	2.5	23.05	1.4	165.35	3	1133.7	14	638.58	30	1004.93	39	2574.99	36	2647.51	41	3397.79	26	125.09	32	277.83	16	139.29	20	341.76	18	467.78	16	153.77	10	504.53	16	-	-	-	-
ORF1ab	3592	15	LVLVQSTQWSLFFFL	11.79	0.5	18.81	1.2	113.56	1.3	23.54	1.4	128.01	1.6	814.88	9.5	815.31	37	1166.14	44	2776.75	39	2976.52	46	3135.6	23	170.47	38	453.7	26	171.54	24	404.32	21	564.29	20	194.12	13	632.62	21	-	-	-	-
ORF1ab	3593	15	VLVQSTQWSLFFFLY	11.4	0.4	17.28	1	115.21	1.4	28.78	2.5	131.7	1.7	723.21	8.5	1093.03	45	1595.68	55	2800.31	39	3151.31	49	3001.1	22	287.66	48	738.95	38	248.59	32	580.8	30	844.44	29	306.28	21	916.97	30	-	-	-	-
ORF1ab	3594	15	LVQSTQWSLFFFLYE	12.57	0.5	18.3	1.1	135.08	1.8	41.65	5.5	158.65	2.5	443.73	4.5	1807.98	60	2829.06	75	2374.08	34	2931.08	46	1899.4	12	699.66	70	1264.85	55	527.96	55	1153.3	55	1978.8	55	686.4	38	1576.08	46	-	-	-	-
ORF1ab	3595	15	VQSTQWSLFFFLYEN	14.69	0.7	20.61	1.3	197.2	3.5	68.92	12	243.75	5	304.8	2.5	2096.46	65	4002.44	85	1973.65	28	2484.67	39	1522.12	8	1732.45	85	1674.4	65	1374.88	75	2579.17	80	6545.73	90	1403.27	60	2352.7	60	-	-	-	-
ORF1ab	3596	15	QSTQWSLFFFLYENA	16.92	1	21.92	1.5	285.69	6	69.34	12	340.06	8	152.02	0.7	1976.24	65	5197.45	90	1594.71	22	2019.27	32	1161.37	5	1411.81	80	967.53	45	1429.35	80	3659.74	85	10995.1	95	912.05	45	1805.38	50	-	-	-	-
ORF1ab	3597	15	STQWSLFFFLYENAF	12.87	0.6	16.05	0.9	252.29	5	41.56	5.5	295.08	6.5	97.62	0.2	1764.23	60	4549.56	90	1186.91	15	1592.8	24	853.74	3	290.59	49	418.94	24	1253.76	75	1890.79	70	8623.96	95	486.97	30	736.19	25	-	-	-	-
ORF1ab	3598	15	TQWSLFFFLYENAFL	11.26	0.4	13.46	0.6	159.44	2.5	26.14	1.9	186.35	3.5	77.7	0.1	1495.44	55	3930.98	85	1038.47	13	1345.76	20	761.77	2.5	77.28	24	177.21	10	755.41	60	879.29	42	5156.23	85	199.59	13	342.63	9.5	-	-	-	-
ORF1ab	3599	15	QWSLFFFLYENAFLP	11.02	0.4	12.96	0.6	130.22	1.7	17.89	0.6	151.13	2.5	72.36	0.08	1325.63	50	2612.48	75	903.56	11	1107.46	15	718.87	2	27.57	10	82.05	3.5	457.73	47	321.55	17	2360.25	65	138.2	8.5	214.03	5	-	-	-	-
ORF1ab	3600	15	WSLFFFLYENAFLPF	7.56	0.12	9.19	0.25	77.88	0.6	12.31	0.12	89.1	0.7	65.18	0.06	1181.67	47	1979.72	65	858.69	9.5	1012.23	13	686.45	1.8	15.32	5	58.88	1.8	316.39	37	199.79	9.5	1133.99	37	105.75	6	149.91	2.5	-	-	-	-
ORF1ab	3601	15	SLFFFLYENAFLPFA	7.57	0.12	9.08	0.25	71.54	0.5	11.4	0.1	81.56	0.6	72.08	0.07	838.93	37	1144.77	43	913.02	11	966.1	12	845.27	3	12.1	3.5	52.28	1.4	283.88	35	141.9	6	870.39	30	93.08	5	130.29	1.8	-	-	-	-
ORF1ab	3602	15	LFFFLYENAFLPFAM	8.14	0.15	9.44	0.25	71.48	0.5	11.62	0.12	83.59	0.6	85.5	0.15	526.1	26	744.08	30	746.08	8	764.59	8.5	824.84	3	11.26	3.5	53.67	1.5	228.62	30	124.28	5	792.23	27	94.27	5	126.46	1.7	-	-	-	-
ORF1ab	3603	15	FFFLYENAFLPFAMG	9.87	0.3	11.47	0.4	94.62	0.9	14.81	0.3	116.46	1.3	167.31	0.8	255.7	12	418.04	17	797.85	9	683.37	7	1131.72	5	13.85	4.5	68.98	2.5	251.05	32	144.37	6.5	897.69	30	121.92	7.5	155.05	2.5	-	-	-	-
ORF1ab	3604	15	FFLYENAFLPFAMGI	14.25	0.7	16.6	0.9	145.32	2.5	20.14	0.9	182.39	3.5	303.03	2.5	193.02	8.5	330.42	12	809.73	9	669.91	7	1481.35	8	21.27	7.5	108.25	5	301.42	36	178.08	8.5	1127.87	37	187.67	13	222.9	5	-	-	-	-
ORF1ab	3609	15	NAFLPFAMGIIAMSA	430.87	26	394.36	25	2902.26	47	112.69	20	2651.09	48	1991.82	23	48.91	0.6	89.86	1.5	583.88	5.5	328.29	1.8	1791.53	11	24.56	9	208.67	12	465.72	47	211.47	11	3346.52	75	390.65	26	539.56	18	-	-	-	-
ORF1ab	3610	15	AFLPFAMGIIAMSAF	524.58	29	476.55	28	2961.58	48	112.4	20	2595.89	48	2026.56	24	45.33	0.5	87.59	1.4	472.39	4	285.32	1.3	1477.46	8	19.73	7	184.13	11	420.52	45	192.06	9	2992.86	70	360.63	24	502.15	16	-	-	-	-
ORF1ab	3611	15	FLPFAMGIIAMSAFA	745.12	34	651.65	33	3201.52	50	112.4	20	2641.3	48	2369.82	27	40.67	0.4	79.32	1.1	471.72	4	283.9	1.3	1513.12	8	16.1	5.5	162.77	9	342.4	39	179.67	8.5	2771.8	70	296.33	20	480.31	16	-	-	-	-
ORF1ab	3612	15	LPFAMGIIAMSAFAM	893.32	38	692.1	34	2822.15	46	92.51	17	2161.06	43	2521.39	28	41.51	0.4	78.85	1.1	497.78	4	284.58	1.3	1550.52	8.5	10.68	3	140.79	7.5	246.09	32	169.08	7.5	1807.87	55	141.65	9	330.04	9.5	-	-	-	-
ORF1ab	3613	15	PFAMGIIAMSAFAMM	143.43	13	144.95	13	1293.78	28	47.02	6.5	1134.15	27	1620.57	19	41.16	0.4	77.12	1	512.22	4.5	292.24	1.4	1471.59	7.5	9.72	2.5	152.29	8.5	208.48	28	170.41	8	1302.43	41	106.64	6	311.7	8.5	-	-	-	-
ORF1ab	3614	15	FAMGIIAMSAFAMMF	78.38	7.5	83.69	8	786.22	18	36.12	4	698.93	18	1093.97	13	41.67	0.4	79.21	1.1	410.85	3	255.57	1	1067.92	4.5	10.16	2.5	194.86	11	230.94	30	205.95	10	1200.67	39	95.29	5.5	309.52	8.5	-	-	-	-
ORF1ab	3615	15	AMGIIAMSAFAMMFV	58.55	5.5	66.72	6.5	649.1	15	30.98	3	573.51	15	746.61	8.5	57.44	0.9	114.28	2.5	569.51	5	395.28	3	1242.56	6	10.84	3	254.25	15	265.08	33	264.7	14	1152.39	38	91.97	5	336.93	9.5	-	-	-	-
ORF1ab	3616	15	MGIIAMSAFAMMFVK	57.5	5.5	63.31	6	594.61	14	31.35	3	527.45	14	820.29	9.5	80.46	2	152.17	4	725.53	7.5	551.91	5	1490.79	8	12.22	3.5	290.84	17	283.31	35	290.11	15	1252.82	40	102.72	6	374.38	11	-	-	-	-
ORF1ab	3620	15	AMSAFAMMFVKHKHA	168.03	14	105.56	9.5	379.39	8.5	135.07	24	444.29	11	2377.68	27	299.22	15	650.33	26	2235.33	32	1676.94	26	3680.74	29	32.98	12	139.44	7.5	14.09	0.5	283.32	15	1512.05	46	42.31	1.2	123.77	1.6	-	-	-	-
ORF1ab	3621	15	MSAFAMMFVKHKHAF	211.51	17	108.59	10	328.39	7	190.75	31	387.01	9.5	3436.01	36	537.4	26	1125.69	42	5198.41	65	3873.68	60	7073.91	55	25.1	9	107.51	5	11.05	0.25	221.36	11	847.8	29	28.72	0.5	94	0.9	-	-	-	-
ORF1ab	3622	15	SAFAMMFVKHKHAFL	151.17	13	71.56	7	207.01	4	150.67	26	242.91	5	4308.9	42	813.92	36	1427.11	50	7244.86	75	5445.57	70	9557.25	70	16.55	5.5	87.7	4	8.48	0.09	119.02	5	334.79	11	18.34	0.12	64.66	0.3	-	-	-	-
ORF1ab	3623	15	AFAMMFVKHKHAFLC	170.16	14	78.35	7.5	210.19	4	157.42	27	235.35	5	4806.57	45	1342.06	55	2041.48	65	10650.5	90	9194.23	90	13236.9	85	13.83	4.5	97.61	4.5	8.31	0.07	117.05	4.5	279.24	9	17.79	0.12	67	0.4	-	-	-	-
ORF1ab	3624	15	FAMMFVKHKHAFLCL	122.44	11	64.2	6	182.4	3	115.06	21	203.41	4	4674.81	44	1546.67	55	2158.77	65	12876.8	95	11915.4	95	15277	90	11.92	3.5	109.45	5.5	8.22	0.07	107.04	4	222.13	6.5	17.36	0.12	69.83	0.4	-	-	-	-
ORF1ab	3625	15	AMMFVKHKHAFLCLF	86.23	8	56.52	5.5	173.37	3	75.05	13	200.29	4	3615.89	37	1286.59	49	1998.34	65	9118.05	85	8594.34	85	12177.3	80	11.53	3.5	131.04	7	9.29	0.12	104.55	4	228.75	7	19.92	0.17	75.79	0.5	-	-	-	-
ORF1ab	3626	15	MMFVKHKHAFLCLFL	51.53	5	40.57	3.5	146.74	2.5	55.72	9	170.9	3	2917.31	32	1276.61	49	2001.07	65	7339.94	75	7253.88	80	9535.25	70	13.47	4.5	174.95	9.5	14.07	0.5	122.05	5	296.24	9.5	28.4	0.5	100.6	1	-	-	-	-
ORF1ab	3627	15	MFVKHKHAFLCLFLL	38.63	3.5	33.01	3	141.26	2	50.22	7.5	158.47	2.5	2451.72	28	1208.08	48	2146.89	65	6253.51	70	6312.45	80	7753.91	60	19.53	7	248.47	15	23.33	1.7	174.37	8	487.42	17	50.47	1.7	153.98	2.5	-	-	-	-
ORF1ab	3633	15	HAFLCLFLLPSLATV	60.83	6	53.65	5	721.36	17	24.47	1.6	547.98	14	409.37	4	430.51	21	1184.82	44	2067.47	30	1867.39	29	2800.31	20	6.63	1	72.24	3	276.47	34	510.82	27	2636.13	65	104.24	6	312.56	8.5	1	1	1	-
ORF1ab	3634	15	AFLCLFLLPSLATVA	64.46	6	53.94	5	738.91	17	21.84	1.2	541.55	14	468.76	5	245.64	12	480.08	19	1862.93	26	1452.97	22	2757.98	20	5.28	0.5	60.94	2	218.9	29	328.92	17	1778.07	55	81.66	4	251.29	6	1	1	1	-
ORF1ab	3635	15	FLCLFLLPSLATVAY	67.31	6.5	56.19	5.5	728.89	17	21.02	1	522.78	13	594.92	6.5	201.39	9	330.98	12	1680.37	23	1282.1	18	2868.02	21	4.8	0.4	59.83	1.9	194.97	26	240.52	12	1344.82	43	75.41	4	225.07	5	1	1	1	-
ORF1ab	3636	15	LCLFLLPSLATVAYF	71.33	6.5	61.68	6	752.63	18	21.27	1.1	517.86	13	844.18	10	179.45	8	286.21	11	1093.1	14	840.83	10	2215.8	15	5.01	0.4	66.88	2.5	195.52	27	212.43	11	1099.73	36	85.91	4.5	234.75	5.5	1	1	1	-
ORF1ab	3637	15	CLFLLPSLATVAYFN	90.06	8.5	80.88	7.5	836.34	19	25.57	1.8	615.09	16	1678.16	20	170.47	7	233.01	8	1065.39	13	767.61	8.5	2351.38	16	6.11	0.8	96.17	4.5	221.28	29	240.22	12	1185.17	38	122.08	7.5	269.38	7	1	1	1	-
ORF1ab	3646	15	TVAYFNMVYMPASWV	108.37	10	109.01	10	1105.85	25	48.86	7	1023.53	25	585.59	6.5	206.55	9.5	355.69	14	1752.29	24	1531.17	23	2511.02	18	7.96	1.5	70.16	2.5	83.43	12	78.26	2.5	1019.34	34	60.55	2.5	141.56	2.5	1	1	1	-
ORF1ab	3647	15	VAYFNMVYMPASWVM	88.03	8	84.47	8	912.06	21	37.88	4.5	861.23	22	626.56	7	168.75	7	256.61	9	1576.37	22	1356.08	20	2334.45	16	4.91	0.4	52.11	1.4	59.85	8	51.53	1.1	531.57	19	29.45	0.5	90.1	0.8	1	1	1	-
ORF1ab	3648	15	AYFNMVYMPASWVMR	64.84	6	50.67	4.5	584.56	14	32.43	3.5	643.21	17	860.48	10	158.75	6.5	221.08	7	1754.56	24	1454.7	22	2692.32	19	4.22	0.2	47.43	1.2	40.71	5	39.05	0.6	341.3	11	21.38	0.2	68.74	0.4	1	1	1	-
ORF1ab	3649	15	YFNMVYMPASWVMRI	63.57	6	44.47	4	418.04	9.5	31.99	3	453.8	12	962.06	12	135.23	5	180.64	5.5	1868.4	26	1468.25	22	3134.34	23	4.04	0.15	50.46	1.3	37.02	4	35.12	0.5	258.2	8	19.34	0.15	64.5	0.3	1	1	1	-
ORF1ab	3650	15	FNMVYMPASWVMRIM	64.75	6	43.63	4	383.02	8.5	35.13	4	412.43	10	1094.99	13	143.38	5.5	180.74	5.5	1901.6	27	1408.36	21	3227.71	24	4.6	0.3	74.22	3	42.14	5	38.57	0.6	256.56	8	24.14	0.3	80.3	0.6	1	1	1	-
ORF1ab	3651	15	NMVYMPASWVMRIMT	77.55	7.5	53.34	5	418.97	9.5	45.28	6.5	433.96	11	1149.34	14	190.04	8.5	228.35	7.5	2167.17	31	1637.41	25	3596.07	28	5.93	0.7	114.23	5.5	53.82	7	49.43	1.1	312.68	10	34.47	0.8	106.54	1.2	1	1	1	-
ORF1ab	3657	15	ASWVMRIMTWLDMVD	111.26	10	141.93	13	623.44	15	56.41	9	462.95	12	171.67	0.9	336.03	17	1404.39	50	1066.59	13	1667.71	26	1510.68	8	227.43	44	264.44	16	257.73	33	1689.2	65	3087.89	70	304.26	20	1179.47	37	-	-	-	-
ORF1ab	3658	15	SWVMRIMTWLDMVDT	110.83	10	142.72	13	605.26	14	54.07	8.5	435.44	11	161.49	0.8	371.25	18	1422.43	50	1135.93	15	1810.86	28	1602.08	9	235.11	44	268.79	16	285.14	35	1902.53	70	3065.19	70	344.47	23	1283.43	40	-	-	-	-
ORF1ab	3659	15	WVMRIMTWLDMVDTS	121.91	11	165.24	14	646.24	15	57.56	9	459.05	12	171.2	0.8	444.79	22	1135.29	43	1068.24	14	1712.23	26	1662.76	9	280.24	48	305.14	18	327.1	38	2107.97	70	2784.09	70	468.17	29	1572.83	46	-	-	-	-
ORF1ab	3660	15	VMRIMTWLDMVDTSL	132.57	12	192.02	16	718.49	17	57.83	9	509.1	13	159.69	0.7	435.51	22	1011.43	39	984.93	12	1500.34	23	1541.37	8	143.42	35	322.22	19	483.42	48	1514.56	60	2235.38	60	690.08	38	1686.49	48	-	-	-	-
ORF1ab	3661	15	MRIMTWLDMVDTSLS	176.63	15	268.68	20	952.52	22	67.55	12	687.54	18	188.06	1.1	523	26	891.39	35	1029.08	13	1328.15	19	1625.21	9	79.76	25	229.5	13	595.15	55	1074.16	49	1419.5	44	1005.95	47	1701.76	49	-	-	-	-
ORF1ab	3686	15	ASAVVLLILMTARTV	1008.55	40	647.63	33	1749.35	34	159.9	27	1115.14	27	5878.28	55	550.57	27	1721.34	60	4791.62	60	3721.47	55	6448.17	55	8.17	1.6	148.43	8	128.63	19	1052.13	48	1939.76	55	61.91	2.5	409.1	13	-	-	-	-
ORF1ab	3687	15	SAVVLLILMTARTVY	719.34	34	423.33	26	970.05	22	107.29	19	644.99	17	4823.77	45	533.61	26	1464.32	55	5338.92	65	4137.57	60	7026	55	5.5	0.6	109.05	5.5	62.01	8.5	661.06	34	814.75	28	38.13	1	281.9	7.5	-	-	-	-
ORF1ab	3688	15	AVVLLILMTARTVYD	701.72	33	425.75	26	902.55	21	102.94	19	597.46	15	4680.43	44	435.09	22	1003.61	39	4091.54	55	3167.51	49	6719.83	55	5.54	0.6	96.88	4.5	58.67	8	538.25	28	660.34	23	40.19	1.1	281.94	7.5	-	-	-	-
ORF1ab	3689	15	VVLLILMTARTVYDD	744.59	34	473.89	28	968.5	22	105	19	633.69	16	4146.94	41	404	20	869.01	34	2400.66	34	2341.53	37	4860.02	39	5.99	0.7	98.17	4.5	63.78	8.5	547.9	29	668.57	23	46.7	1.5	314.37	8.5	-	-	-	-
ORF1ab	3690	15	VLLILMTARTVYDDG	908.91	38	590.59	31	1209.99	26	125.92	22	804.63	20	4692.09	44	455.31	22	947.96	37	2604.44	37	2459.66	39	5074.81	41	7.26	1.2	125.02	6.5	71.28	10	624.7	32	744.93	26	62.54	3	383.15	12	-	-	-	-
ORF1ab	3722	15	YYGNALDQAISMWAL	1057.09	41	1405.26	48	3398.67	55	180.46	30	2601.43	48	1433.71	17	78.28	1.8	114.99	2.5	692.28	7	583.06	5.5	1835.7	11	106.51	29	491.88	28	528.41	55	291.01	15	438.33	15	676.11	37	1099.3	35	1	1	1	-
ORF1ab	3723	15	YGNALDQAISMWALI	479.15	27	708.38	35	2479.94	43	141.3	25	2026.36	41	1770.72	21	81.04	2	137.49	3.5	839.37	9.5	732.51	8	2091.29	14	103.01	29	505.7	28	479.35	48	289.78	15	487.17	17	479.88	30	916.49	30	-	-	-	-
ORF1ab	3732	15	SMWALIISVTSNYSG	1903.85	55	1402.99	48	2469.64	43	172.58	29	1847.65	39	5452.76	49	288.07	14	575.78	23	1807.1	25	1362.36	20	3740.48	29	20.64	7.5	51.92	1.4	67.82	9.5	213.49	11	146.43	3.5	95.96	5.5	254.57	6.5	-	-	-	-
ORF1ab	3733	15	MWALIISVTSNYSGV	1877.07	55	1325.88	47	2116.88	39	161.71	28	1614.59	36	8435.7	65	441.52	22	677.5	27	2806.29	39	1966.64	31	5116.27	41	16.29	5.5	41.04	0.8	54.52	7.5	178.43	8.5	113.8	2.5	70.14	3.5	197.78	4	-	-	-	-
ORF1ab	3734	15	WALIISVTSNYSGVV	1844.92	55	1333.93	47	2083.84	39	163.13	28	1599.58	35	10320.6	70	610.46	29	678.52	27	4571.57	60	3194.29	49	7014.46	55	16.53	5.5	39.43	0.8	49.81	6.5	177.31	8.5	98.61	1.8	62.44	3	181.22	3.5	-	-	-	-
ORF1ab	3735	15	ALIISVTSNYSGVVT	2222.35	60	1731.78	55	2666.51	45	226.56	35	2110.13	42	12468.2	80	929.01	40	749.37	30	8064.34	80	5678.24	75	11740.3	80	21.89	8	48.61	1.2	57.59	8	220.24	11	95.85	1.7	75.39	4	219.01	5	-	-	-	-
ORF1ab	3765	15	YCPIFFITGNTLQCI	80.34	7.5	80.06	7.5	535.88	13	24.73	1.6	457.33	12	1509.77	18	451.99	22	569.53	23	2391.56	34	1881.87	29	3847.74	30	12.92	4	50.38	1.3	168.27	23	150.06	6.5	286.23	9	98.15	5.5	191.82	4	-	-	-	-
ORF1ab	3766	15	CPIFFITGNTLQCIM	72.06	7	70.93	6.5	452.41	11	21.1	1	370.19	9	1334.08	16	215.28	9.5	309.97	12	1980.58	28	1616.42	25	3525.22	27	12.05	3.5	46.07	1.1	150.34	21	127.65	5.5	227.01	7	102.09	6	183.6	3.5	-	-	-	-
ORF1ab	3767	15	PIFFITGNTLQCIML	63.65	6	64.12	6	407.99	9.5	19.42	0.8	330.78	7.5	1278.61	16	155.3	6.5	255.06	9	1802.44	25	1506.68	23	3334.38	25	12.5	4	48.38	1.2	149.44	21	120.7	5	209.66	6	114.74	6.5	190.53	4	-	-	-	-
ORF1ab	3768	15	IFFITGNTLQCIMLV	66.56	6.5	68.35	6.5	421.86	9.5	20.51	1	336.32	8	1099.65	13	110.06	3.5	207.5	6.5	1643.28	23	1402.92	21	3215.76	24	16.89	5.5	64.03	2.5	192.43	26	148.11	6.5	241.33	7.5	173.87	12	255.83	6.5	-	-	-	-
ORF1ab	3791	15	TCYFGLFCLLNRYFR	29.49	2.5	21.07	1.4	120.69	1.5	57.99	9	132.85	1.7	802.11	9.5	1614.64	60	3039.92	80	4146.09	55	4143.44	60	5014.44	40	105.51	29	231.65	14	82.73	12	1111.42	50	2653.1	65	62.95	3	220.77	5	-	-	-	-
ORF1ab	3792	15	CYFGLFCLLNRYFRL	14.85	0.7	11.71	0.5	65.91	0.4	30.98	3	75.5	0.5	791.47	9.5	1295.45	49	2475.55	70	4611.26	60	4461.91	65	5505.22	44	42.38	15	143.45	7.5	37.92	4.5	643.36	33	816.64	28	28.75	0.5	107.94	1.2	1	1	1	-
ORF1ab	3793	15	YFGLFCLLNRYFRLT	17.15	1	13.33	0.6	65.46	0.4	34.39	4	71.66	0.5	1083.49	13	1416.49	55	2450.6	70	5802.77	70	5314.54	70	7018.48	55	36.38	13	142.53	7.5	35.81	4	658.7	34	745.44	26	27.28	0.4	102.98	1.1	1	1	1	-
ORF1ab	3794	15	FGLFCLLNRYFRLTL	14.56	0.7	11.94	0.5	46.93	0.17	36.69	4.5	50.96	0.17	932.82	11	1441.68	55	2669.54	75	7292.05	75	6788.81	80	8687.46	65	34.23	13	143.02	7.5	26.02	2.5	632.04	32	636.52	22	24.99	0.4	95.53	0.9	1	1	1	-
ORF1ab	3795	15	GLFCLLNRYFRLTLG	19.28	1.2	15.43	0.8	59.74	0.4	45.94	6.5	62.88	0.3	1297.61	16	956.22	41	1779.45	60	7777.18	80	7175.51	80	10487.4	75	41.54	15	175.73	10	27.82	2.5	639.51	33	727.85	25	28.84	0.5	112.28	1.3	1	1	1	-
ORF1ab	3796	15	LFCLLNRYFRLTLGV	16.6	0.9	13.6	0.6	54.13	0.25	36.98	4.5	57.72	0.25	1234.84	15	773.55	35	1548.51	55	7643.79	75	7009.98	80	10869.5	75	44.78	16	157.64	8.5	25.07	2	544.84	28	749.19	26	29.87	0.5	104.07	1.1	1	1	1	-
ORF1ab	3797	15	FCLLNRYFRLTLGVY	18.44	1.1	14.84	0.7	63.75	0.4	32.93	3.5	66.5	0.4	1273.42	16	674.46	31	1342.43	49	6557	70	5899.76	75	8658.93	65	40.69	15	132.55	7	26.41	2.5	392.89	21	818.3	28	37.28	0.9	109.43	1.2	1	1	1	-
ORF1ab	3798	15	CLLNRYFRLTLGVYD	30.42	2.5	25.65	1.9	122.56	1.5	33.27	3.5	125.64	1.5	1520.36	18	677.49	31	1257.58	46	3938.68	55	3929.49	60	6071.5	48	34.05	13	91.96	4	47.38	6	228.15	12	1185	38	68.22	3	161.22	3	1	1	1	-
ORF1ab	3800	15	LNRYFRLTLGVYDYL	33.05	3	30.7	2.5	155.07	2.5	28.05	2.5	154.4	2.5	866.69	10	626.68	30	1142.62	43	2241.84	32	2450.42	38	3652.46	28	17.36	6	59.88	1.9	73.58	11	141.96	6	1480.9	46	84.87	4.5	164.46	3	1	1	1	-
ORF1ab	3815	15	VSTQEFRYMNSQGLL	263.01	19	217.09	17	1052.09	23	76.63	14	1142.9	27	3955.51	40	1085.9	44	1139.63	43	5128.02	65	4392.6	65	7926.19	60	9.69	2.5	44.92	1.1	168.52	23	47.53	1	332.75	11	102.58	6	113.12	1.3	1	1	1	-
ORF1ab	3816	15	STQEFRYMNSQGLLP	231.63	18	200.3	16	1014.71	23	63.7	11	1069.18	26	3837.06	39	993.38	42	1052.98	40	4790.12	60	4026.5	60	7663.83	60	9.66	2.5	44.18	1	152.82	22	45.01	0.9	304.03	9.5	101.97	5.5	112.14	1.3	1	1	1	-
ORF1ab	3817	15	TQEFRYMNSQGLLPP	252.63	19	218.75	17	1083.19	24	63.96	11	1124.53	27	3587.44	37	865.57	38	927.91	37	4550.84	60	3796.96	60	7269.28	60	10.26	3	46.41	1.1	152.68	22	46.05	0.9	314.09	10	111.09	6.5	120.81	1.5	1	1	1	-
ORF1ab	3818	15	QEFRYMNSQGLLPPK	297.99	21	242.33	18	1123.31	25	65.21	11	1161.01	28	3982	40	898.58	39	896.09	35	5189.02	65	4186.97	60	8037.16	65	11.16	3	52.06	1.4	155.72	22	50.94	1.1	330.71	11	126.48	7.5	132.31	1.8	1	1	1	-
ORF1ab	3866	15	KCTSVVLLSVLQQLR	54.31	5	54.28	5	194.05	3.5	21.59	1.1	134.77	1.7	1017.92	12	143.88	5.5	455.89	18	792.94	8.5	880.49	11	1441.2	7.5	78.97	25	254.05	15	161.2	23	1416.77	60	2139.03	60	256.14	17	902.41	30	1	1	1	-
ORF1ab	3867	15	CTSVVLLSVLQQLRV	44.18	4	42.64	4	132.63	1.7	16.66	0.5	93.94	0.8	872.97	11	151.74	6	602.44	24	805.1	9	902.61	11	1415.71	7.5	38.67	14	187.42	11	79.25	11	598.67	31	1018.02	34	93.15	5	508.09	17	1	1	1	-
ORF1ab	3868	15	TSVVLLSVLQQLRVE	46.67	4.5	44.75	4	133.97	1.8	16.07	0.4	93.29	0.8	903.13	11	174.85	7.5	651.07	26	742.97	8	818.74	9.5	1369.13	7	33.12	12	182.01	10	77.49	11	550.55	29	964.65	33	87.17	4.5	500.72	16	1	1	1	-
ORF1ab	3869	15	SVVLLSVLQQLRVES	50.96	5	47.57	4.5	140.31	1.9	17.51	0.6	98.97	0.9	1002.73	12	211.04	9.5	745.67	30	871.31	10	976.33	13	1552.34	8.5	35.86	13	200.59	12	64.08	8.5	529.79	28	940.2	32	88.71	5	518.73	17	1	1	1	-
ORF1ab	3870	15	VVLLSVLQQLRVESS	66.07	6	59.73	5.5	162.53	2.5	21.56	1.1	119.97	1.4	1087.47	13	190.49	8.5	498.07	20	1020.73	13	1127.4	16	1930.79	12	35.91	13	157.6	8.5	55.38	7.5	459.55	24	875.97	30	97.53	5.5	515.9	17	1	1	1	-
ORF1ab	3904	15	TTEAFEKMVSLLSVL	181.55	15	139.37	12	329.13	7	33.92	3.5	271.3	6	3314.53	35	252.85	12	514.5	21	2021.37	29	1864.02	29	3843.83	30	8.23	1.7	54.55	1.6	125.13	18	168.11	7.5	1811.72	55	235.49	16	288.36	7.5	1	1	1	-
ORF1ab	3905	15	TEAFEKMVSLLSVLL	150.18	13	106.66	10	271.61	5.5	28.74	2.5	216.65	4.5	3223.04	34	255.96	12	537.44	22	2249.89	32	2049.89	32	3836.68	30	6.88	1.1	46.38	1.1	108.14	16	145.83	6.5	1600.74	48	165.03	11	240.96	6	1	1	1	-
ORF1ab	3906	15	EAFEKMVSLLSVLLS	143.61	13	105.87	9.5	292.68	6	26.97	2.5	217.67	4.5	2688.88	30	226.58	11	642.19	26	1974.5	28	1869.47	29	3096.19	23	7.34	1.2	52.02	1.4	115.06	17	169.47	7.5	1777.92	55	161.21	11	275.06	7	1	1	1	-
ORF1ab	3907	15	AFEKMVSLLSVLLSM	142.72	13	111.04	10	342.39	7.5	29.19	2.5	238.33	5	2548.63	29	238.56	11	721.1	29	2220.84	31	2015.49	32	3312.95	25	8.34	1.7	64.44	2.5	125.36	18	226.69	11	2079.96	60	175.39	12	346.82	10	1	1	1	-
ORF1ab	3932	15	EEMLDNRATLQAIAS	3419.21	65	2927.65	65	4748.27	65	406.48	48	3687.48	60	6757.16	60	61.61	1.1	86.29	1.3	1316.41	18	814.64	9.5	4313.43	34	208	42	1067.95	48	420.78	45	734.76	37	581.55	20	1682.5	60	2041.81	55	1	1	1	-
ORF1ab	3933	15	EMLDNRATLQAIASE	3665.8	70	3178.98	65	5122.69	65	432.07	50	4093.31	60	6851.61	60	48.26	0.6	76.34	1	455.15	3.5	307.72	1.6	1962.36	12	170.56	38	1077	48	434.11	45	681.56	35	752.67	26	1765.84	65	2072.98	55	1	1	1	-
ORF1ab	3934	15	MLDNRATLQAIASEF	3832.87	70	3438.21	70	5785.84	70	456.05	55	4960.16	65	7037.19	60	40.05	0.4	67.28	0.7	233.92	0.9	190.15	0.5	1031.83	4	124.67	32	1007.08	46	482.36	48	486.3	26	1487.63	46	1944.21	65	2072.44	55	1	1	1	-
ORF1ab	3935	15	LDNRATLQAIASEFS	2630.66	60	2644.45	65	5159.74	65	326.48	43	4538.65	65	6190.97	55	41.4	0.4	66.29	0.7	237.77	0.9	194.14	0.5	930.77	3.5	60.62	20	390.29	23	408.91	44	255.11	13	1756.25	55	1277.6	55	1536.08	45	1	1	1	-
ORF1ab	3936	15	DNRATLQAIASEFSS	1994.54	55	2042.21	55	4048.38	60	227.12	35	3512.32	60	6127.2	55	48.55	0.6	78.76	1.1	257.59	1.1	212.38	0.7	967.85	3.5	29.23	11	188.61	11	322.08	38	161.11	7.5	1401.1	44	752.01	40	1130.1	36	1	1	1	-
ORF1ab	3937	15	NRATLQAIASEFSSL	442.86	26	544.63	30	2085.53	39	108.16	20	1964.17	40	5075.25	47	62.36	1.1	100.33	1.8	274.9	1.2	230.18	0.8	983.39	4	16.55	5.5	110.89	5.5	232.77	30	108.62	4	965.86	33	426.05	27	743.36	25	1	1	1	-
ORF1ab	3938	15	RATLQAIASEFSSLP	377.73	24	468.28	28	1953.49	37	101.61	18	1837.09	39	4158.31	41	130.85	5	184.02	5.5	294.98	1.4	255.33	1	1025.92	4	18.91	6.5	115.45	5.5	264.67	33	118.09	5	972.2	33	466.7	29	808.54	27	1	1	1	-
ORF1ab	3939	15	ATLQAIASEFSSLPS	368.46	24	458.03	27	2040.84	38	108.33	20	1951.25	40	4142.99	41	229.21	11	282.93	10	393.45	3	330.87	1.8	1310.12	6.5	28.32	11	156.01	8.5	339.39	39	154.07	7	1156.61	38	638.72	36	1021.06	33	1	1	1	-
ORF1ab	3942	15	QAIASEFSSLPSYAA	479.2	27	514.63	29	2395.76	42	150.72	26	2637.3	48	4478.69	43	435.38	22	383.75	15	1345.55	18	966.32	12	3110.59	23	13.91	4.5	74.45	3	251.47	32	70.13	2	1370.29	43	390.9	26	297.35	8	1	1	1	-
ORF1ab	3943	15	AIASEFSSLPSYAAF	574.1	30	485.4	28	2264.07	41	144.37	25	2426.02	46	3969.96	40	306.37	15	274.86	9.5	1106.64	14	736.43	8	2676.17	19	7.03	1.1	37.23	0.7	152.3	22	39.52	0.7	1158.62	38	170.75	11	125.35	1.7	-	-	-	-
ORF1ab	3944	15	IASEFSSLPSYAAFA	751.15	35	514.39	29	2315.23	41	176.01	29	2577.61	47	4477.72	43	228.4	11	215.61	7	1112.27	14	672.8	7	2747.7	20	5.66	0.6	29.68	0.4	128.34	19	32.18	0.4	1111.75	37	125.17	7.5	90.48	0.8	-	-	-	-
ORF1ab	3945	15	ASEFSSLPSYAAFAT	890.33	38	570.95	31	2492.72	43	215.07	34	2863.96	50	5541.74	50	226.04	11	202.88	6.5	1155.91	15	683.09	7	2989.14	22	5.63	0.6	30.61	0.4	131.6	19	32.37	0.4	1236.3	40	122.63	7.5	91.61	0.8	-	-	-	-
ORF1ab	3946	15	SEFSSLPSYAAFATA	898.73	38	587.02	31	2546.92	44	226.43	35	2983.55	55	6108.99	55	197.13	8.5	176.16	5	1158.81	15	629.47	6.5	2991.05	22	6.08	0.8	35.93	0.6	147.28	21	37.71	0.6	1437.47	45	141.43	9	108.42	1.2	-	-	-	-
ORF1ab	3947	15	EFSSLPSYAAFATAQ	1003.99	40	708.02	35	2896.62	47	257.55	38	3359.44	55	6518.45	55	126.5	4.5	115.9	2.5	692.63	7	388.63	2.5	1977.22	12	7.79	1.5	58.45	1.8	196.31	27	50.6	1.1	2085.44	60	221.46	15	171.56	3.5	-	-	-	-
ORF1ab	3948	15	FSSLPSYAAFATAQE	761.03	35	614.99	32	2839.55	47	209.11	33	3385.42	55	3737.77	38	98.32	3	96.33	1.7	173.98	0.4	152.09	0.3	471.4	0.8	16.04	5.5	122.81	6.5	343.29	40	79.79	2.5	3517.53	75	510.67	31	374.67	11	-	-	-	-
ORF1ab	3949	15	SSLPSYAAFATAQEA	654.93	32	538.82	30	2553.63	44	162.56	28	3135.02	55	2966.59	32	71.48	1.5	69.52	0.8	83.1	0.05	68.31	0.01	285.45	0.2	64.31	21	129.98	6.5	591.96	55	86.78	3	4686.36	85	747.2	40	618.92	21	-	-	-	-
ORF1ab	3950	15	SLPSYAAFATAQEAY	499.69	28	416.06	26	2196.44	40	127.39	23	2736.96	49	2393.79	27	57.61	0.9	54.78	0.5	69.36	0.02	57.51	0.01	237.55	0.12	46.05	16	95.69	4.5	489.71	49	70.06	2	3891.92	80	674.18	37	529.37	17	-	-	-	-
ORF1ab	3951	15	LPSYAAFATAQEAYE	423.6	26	379.1	25	2188.97	40	109.67	20	2711.76	49	2002.02	23	57.85	0.9	54.98	0.5	61.7	0.01	53.69	0.01	214.25	0.07	48.58	17	97	4.5	523.19	55	72.49	2.5	3820.12	80	822.14	42	604.53	20	-	-	-	-
ORF1ab	3952	15	PSYAAFATAQEAYEQ	479.36	27	449.74	27	2587.95	44	121.42	22	3092.54	55	2067.49	24	62.92	1.1	59.98	0.5	61.49	0.01	53.94	0.01	217.64	0.07	66.07	22	124.25	6.5	663.66	60	85.14	3	3962.24	80	1168.01	55	808.12	27	-	-	-	-
ORF1ab	3953	15	SYAAFATAQEAYEQA	466.16	27	457.3	27	2712.17	46	120.4	22	3143.41	55	1812.86	21	70.4	1.4	78.34	1.1	62.6	0.01	56.09	0.01	221.38	0.08	90.86	27	160.92	9	746.52	60	109.52	4.5	4070.83	80	1372.26	55	1031.16	33	-	-	-	-
ORF1ab	3954	15	YAAFATAQEAYEQAV	548.18	29	568.56	31	3186.25	50	158.41	27	3520.31	60	1692.51	20	101.37	3	113.69	2.5	78.51	0.04	74.1	0.03	268.83	0.17	184.91	40	352.47	21	1098.78	70	206.85	10	4380.12	80	2018.61	65	1777.28	50	-	-	-	-
ORF1ab	3955	15	AAFATAQEAYEQAVA	958.5	39	970.68	40	4446.15	60	251.2	37	4739.95	65	2082.98	24	164.27	7	183.99	5.5	150.8	0.3	126.1	0.15	511.3	0.9	367.95	55	832.56	41	1917.93	85	365.38	19	5132.68	85	3181.67	75	2782.77	65	-	-	-	-
ORF1ab	3956	15	AFATAQEAYEQAVAN	1320.41	45	1309.4	46	5355.12	65	357.92	45	5575.18	70	2443.83	28	346.59	17	323.83	12	277.8	1.3	273.37	1.2	774.52	2.5	650.17	65	1241.38	55	2436.54	90	576.25	30	6070.97	90	4251.89	85	3685.73	75	-	-	-	-
ORF1ab	3972	15	DSEVVLKKLKKSLNV	2843.92	65	1412.71	48	999.73	22	1250.82	75	853.12	22	23715.5	95	3985.5	85	4440.82	90	20164.2	95	17004.1	95	24199.2	95	221.02	43	1101.72	49	19.41	1.2	1678.03	65	1460.53	45	223.3	15	1065.38	34	1	1	1	-
ORF1ab	3973	15	SEVVLKKLKKSLNVA	2553.52	60	1265.27	45	898.8	21	904.83	70	741.07	19	23618.5	95	3669.53	80	3598.25	85	23891.4	95	20769.4	95	26275.2	95	125.53	33	746.54	38	16.45	0.8	1160.66	55	815.85	28	160.85	11	752.4	25	1	1	1	-
ORF1ab	3974	15	EVVLKKLKKSLNVAK	2935.01	65	1471.58	49	983.64	22	758.67	65	786.85	20	23503.2	95	3356.1	80	2849.58	75	24243.7	95	21427.7	95	26063.1	95	79.78	25	537.29	30	15.62	0.7	721.77	36	442.94	15	140.22	9	602.07	20	1	1	1	-
ORF1ab	3975	15	VVLKKLKKSLNVAKS	3394.7	65	1701.5	55	1089.33	24	687.61	60	824.14	21	23254.6	95	1603.93	60	1528.27	55	20325.4	95	16555.8	95	23263.9	95	53.58	19	419.08	24	15.63	0.7	497.75	26	318.27	11	141.65	9	526.78	17	1	1	1	-
ORF1ab	3976	15	VLKKLKKSLNVAKSE	4178.92	70	2341.78	60	1485.85	31	783.51	65	1082.73	26	21067.9	95	1178.84	47	1060.86	41	7190.74	75	5444.56	70	13153.9	85	60.36	20	447.03	26	21.14	1.4	492.76	26	329.27	11	221.68	15	635.28	21	1	1	1	-
ORF1ab	4026	15	TSAMQTMLFTMLRKL	26.03	1.9	20.4	1.3	94.45	0.9	34.73	4	80.78	0.6	3154.24	34	393.24	19	1213.02	45	4897.13	60	4162.85	60	6536.04	55	116.23	31	291.1	17	65.02	9	1230.82	55	3555.02	75	113.27	6.5	511.38	17	1	1	1	-
ORF1ab	4027	15	SAMQTMLFTMLRKLD	30.55	2.5	22.95	1.6	100.61	1	37.27	4.5	86.93	0.7	2964.15	32	555.25	27	1942.11	65	5504.51	65	5046.72	70	7021.52	55	120.75	32	284.4	17	57.98	8	1463.46	60	4091.58	80	120.72	7	558.56	19	1	1	1	-
ORF1ab	4028	15	AMQTMLFTMLRKLDN	37.4	3.5	25.44	1.8	106.27	1.1	44.01	6	93.01	0.8	2954.19	32	683.85	32	2210.15	70	6158.57	70	5849.16	75	7537.27	60	99.75	28	203.66	12	42.07	5	1358.59	60	3564.34	75	114.02	6.5	504.58	16	1	1	1	-
ORF1ab	4029	15	MQTMLFTMLRKLDND	48.68	4.5	30.8	2.5	125.52	1.6	52.96	8	111.41	1.2	3216.31	34	859.87	38	2617.66	75	6553.53	70	6254.39	75	7736.56	60	113.78	31	207.57	12	43.08	5.5	1476.02	60	3663.3	75	128.04	8	552.05	18	1	1	1	-
ORF1ab	4030	15	QTMLFTMLRKLDNDA	77.53	7.5	45.79	4	162.03	2.5	77.57	14	143.53	2	3367.34	35	1099.99	45	2833.14	75	6804.18	75	6669.85	80	8265.48	65	121.74	32	204.18	12	38.91	4.5	1423.14	60	2348.08	65	142.65	9	600.58	20	1	1	1	-
ORF1ab	4060	15	NIIPLTTAAKLMVVI	575.1	30	367.36	24	563.48	13	81.23	14	390.71	9.5	9722.46	70	78.66	1.8	136.97	3.5	3267.45	45	1983.26	31	6041.68	48	14.66	5	196.53	11	32.1	3.5	106.4	4	183.57	5	94.29	5	313.04	8.5	-	-	-	-
ORF1ab	4061	15	IIPLTTAAKLMVVIP	666.2	33	438.72	27	698.36	16	102.99	19	471.47	12	9556.73	70	79.54	1.9	159.74	4.5	2955.08	41	1897.06	30	5999.53	48	26.96	10	447.24	26	43.8	5.5	160.25	7	284.27	9	173.36	12	503.61	16	-	-	-	-
ORF1ab	4062	15	IPLTTAAKLMVVIPD	974.32	39	699.56	34	1079.11	24	179.12	30	720.15	18	8536.79	65	82.02	2	176.08	5	2371.62	34	1710.01	26	4976.93	40	69.8	22	994.51	46	81.59	12	319.48	17	557.62	19	437.47	28	1096.85	35	-	-	-	-
ORF1ab	4084	15	CDGTTFTYASALWEI	80.54	7.5	82.7	8	953.38	22	52.04	8	1132.37	27	1174.42	14	132.36	5	180.75	5.5	330.45	1.8	297.02	1.4	719.34	2	44.57	16	189.14	11	508.23	50	85.83	3	2123	60	316.2	21	359.56	11	-	-	-	-
ORF1ab	4085	15	DGTTFTYASALWEIQ	32.77	3	35.61	3	495.88	12	29.49	3	626.55	16	690.58	8	109.63	3.5	162.85	4.5	223.74	0.8	225.92	0.8	445.82	0.7	35.57	13	130.22	6.5	344.29	40	66.26	1.8	1789.92	55	256.73	17	276.07	7	-	-	-	-
ORF1ab	4086	15	GTTFTYASALWEIQQ	28.07	2.5	30.56	2.5	409.07	9.5	24.31	1.6	522.2	13	517.16	5.5	103.75	3.5	156.48	4.5	197.04	0.6	210.86	0.7	390.51	0.5	32.47	12	117.82	6	294.43	36	63.14	1.7	1693.59	50	231.98	16	246.7	6	-	-	-	-
ORF1ab	4087	15	TTFTYASALWEIQQV	23.43	1.7	26.18	1.9	337.71	7.5	21.08	1	415.64	10	209.45	1.3	100.34	3	175.96	5	141.29	0.25	171.49	0.4	269.97	0.17	39.47	15	121.17	6	306.86	37	71.67	2.5	1830.72	55	247.87	17	268.26	7	-	-	-	-
ORF1ab	4088	15	TFTYASALWEIQQVV	24.15	1.7	28.36	2.5	364.12	8	22.3	1.2	431.03	11	123.43	0.4	114.35	4	201.08	6.5	142.44	0.25	183.47	0.5	260.06	0.15	58.87	20	162.07	9	352.21	40	101.66	4	1931.92	55	343.89	23	385.29	12	1	1	1	-
ORF1ab	4089	15	FTYASALWEIQQVVD	38.54	3.5	46.14	4.5	557.61	13	33.47	3.5	640.2	17	132.2	0.5	135.89	5	260.13	9	170.49	0.4	223.16	0.7	288.58	0.2	151.32	36	328.25	19	528.16	55	225.6	11	2343.38	65	695.4	38	797.08	26	1	1	1	-
ORF1ab	4090	15	TYASALWEIQQVVDA	85.18	8	107.2	10	900.58	21	51.12	7.5	886.73	22	129.44	0.5	157.77	6.5	308.98	12	218.22	0.7	283.6	1.3	368.21	0.4	163.1	37	348.95	21	575.9	55	391.12	21	2205.39	60	981.99	47	1170.79	37	1	1	1	-
ORF1ab	4091	15	YASALWEIQQVVDAD	167.37	14	220.74	17	1298.03	28	70	12	1179.68	28	146.51	0.6	217.49	10	424.32	17	219.26	0.7	301.5	1.5	369.8	0.4	148.31	36	414.51	24	716.21	60	540.23	28	2476.27	65	1261.47	55	1654.66	47	1	1	1	-
ORF1ab	4092	15	ASALWEIQQVVDADS	558.8	30	920.44	39	2706.16	45	112.04	20	2164.52	43	198.86	1.2	327.14	16	576.94	23	266.34	1.2	363.34	2.5	498.15	0.9	135.54	34	392.22	23	940.03	70	764.3	38	2526.67	65	1555.97	60	2177.65	60	1	1	1	-
ORF1ab	4093	15	SALWEIQQVVDADSK	924.21	38	1315.06	46	3703.67	55	141.22	25	2919.43	55	286.57	2.5	433.33	21	682.96	27	345.73	2	443.66	3.5	668.41	1.7	115.33	31	350.44	21	847.66	65	742.63	37	2247.96	60	1589.18	60	2220.09	60	1	1	1	-
ORF1ab	4123	15	AWPLIVTALRANSAV	641.69	32	369.63	24	761.59	18	117.9	21	606.89	16	9732.67	70	95.14	3	114.55	2.5	2431.72	35	1562.41	24	4935.69	39	7.86	1.5	110	5.5	23.07	1.7	107.92	4	253.15	8	88.29	4.5	241.39	6	1	1	1	-
ORF1ab	4124	15	WPLIVTALRANSAVK	866.97	37	483.26	28	965.65	22	142.82	25	746.29	19	11348.6	75	93.51	3	99.31	1.8	3272.44	45	1900.06	30	6015.07	48	6.48	0.9	104.1	5	20.74	1.4	93.08	3.5	198.16	5.5	80.47	4	231.78	5.5	1	1	1	-
ORF1ab	4125	15	PLIVTALRANSAVKL	1592	49	1026.83	41	1533.32	31	141.77	25	1091.8	27	11228.7	75	82.46	2	76.32	1	3683.89	49	1919.36	30	7210.84	60	5.71	0.6	100.67	4.5	20.78	1.4	50.64	1.1	44.56	0.3	69.95	3.5	192.37	4	1	1	1	-
ORF1ab	4126	15	LIVTALRANSAVKLQ	1898.21	55	1270.79	46	1551.25	32	126.73	23	1117.25	27	10519.6	75	88.44	2.5	72.71	0.9	2951.28	41	1612.06	25	6883.12	55	5.46	0.6	110.33	5.5	23.36	1.7	39.8	0.7	30.15	0.07	68.47	3	178.88	3.5	1	1	1	-
ORF1ab	4127	15	IVTALRANSAVKLQN	2237.72	60	1729.49	55	1897.7	37	144.94	25	1342.13	31	11621.1	75	105.13	3.5	83.75	1.2	3131.94	43	1753.25	27	7164.03	55	6.44	0.9	186.9	11	35.38	4	43.02	0.8	29.59	0.07	96.76	5.5	232.02	5.5	1	1	1	-
ORF1ab	4128	15	VTALRANSAVKLQNN	2607.37	60	2167	60	2163.44	40	167.39	28	1547.07	34	12213.6	80	101.84	3	85.26	1.3	3183.04	43	1799.1	28	7288.1	60	8.96	2	384.63	23	69.77	9.5	54.3	1.3	32.07	0.1	148.66	9.5	329.73	9.5	1	1	1	-
ORF1ab	4129	15	TALRANSAVKLQNNE	3278.75	65	2771.53	65	2737.61	46	226.36	35	1959.06	40	12691.5	80	126.33	4.5	124.6	3	3421.03	46	2146.73	34	7474.01	60	13.69	4.5	672.21	36	111.99	16	75.68	2.5	38.16	0.17	232.25	16	506.93	17	1	1	1	-
ORF1ab	4130	15	ALRANSAVKLQNNEL	3625.61	70	3203.7	70	3467.42	55	282.5	40	2496.15	47	12129.5	80	136.97	5	155.09	4	3451.96	47	2212.54	35	7602.8	60	24.92	9	845.04	42	163.01	23	134.12	5.5	55.15	0.5	399.24	26	833.46	28	1	1	1	-
ORF1ab	4176	15	KGGRFVLALLSDLQD	90.45	8.5	95.64	9	538.7	13	26.07	1.9	399	10	365.66	3.5	126.06	4.5	264.85	9.5	452.73	3.5	520.79	4.5	817.99	3	20.07	7	53.55	1.5	206.44	28	293.09	15	1726.9	55	246.78	17	551.16	18	-	-	-	-
ORF1ab	4177	15	GGRFVLALLSDLQDL	77.56	7.5	86.82	8	520.9	12	22.1	1.2	370.11	9	210.22	1.3	149.38	6	307.43	11	347.56	2	448.31	3.5	578.27	1.3	16.08	5.5	43.39	1	197.48	27	299.3	16	1242.63	40	211.41	14	518.15	17	-	-	-	-
ORF1ab	4178	15	GRFVLALLSDLQDLK	78.21	7.5	85.84	8	537.87	13	21.64	1.1	363.99	8.5	207.29	1.3	213.67	9.5	418.38	17	404.8	3	536.47	5	659.58	1.7	16.09	5.5	42.48	0.9	213.14	28	361.2	19	1087.47	36	223.26	15	561.49	19	-	-	-	-
ORF1ab	4179	15	RFVLALLSDLQDLKW	84.57	8	102.06	9.5	527.01	12	23.01	1.4	352.54	8.5	187.71	1.1	466.35	23	955.41	37	449.8	3.5	644.83	6.5	707.87	2	20.77	7.5	51.5	1.4	290.95	35	549.15	29	1087.82	36	281.35	19	743.98	25	-	-	-	-
ORF1ab	4180	15	FVLALLSDLQDLKWA	159.28	14	212.21	17	745.77	17	34.86	4	490.14	13	213.89	1.3	572.57	28	1133.65	43	537.94	4.5	762.34	8.5	822.02	3	42.65	15	99.14	4.5	433.13	45	959.42	45	1221.38	39	476.05	30	1148.04	36	-	-	-	-
ORF1ab	4220	15	PKGPKVKYLYFIKGL	42.05	4	25.37	1.8	131.84	1.7	130.08	23	190.61	3.5	3870.37	39	3614.25	80	4768.81	90	12962.5	95	12118.3	95	14680	90	274.66	48	427.48	25	43.88	5.5	1275.03	55	3009.78	70	104.74	6	358.47	11	1	1	1	-
ORF1ab	4221	15	KGPKVKYLYFIKGLN	39.76	3.5	24.44	1.7	122.07	1.5	103.85	19	174.1	3	2522.81	28	3127.6	75	4402.68	90	10691.4	90	9806.66	90	13457.4	85	151.69	36	225.94	13	34.97	4	889.07	43	2768.41	70	67.34	3	209.33	4.5	1	1	1	-
ORF1ab	4222	15	GPKVKYLYFIKGLNN	40.84	3.5	25.21	1.8	124.32	1.6	86.15	15	174.68	3	2064.18	24	2222.59	65	3171.8	80	9182.2	85	8167.34	85	11907.1	80	50.16	18	109.78	5.5	28.16	2.5	533.84	28	1802.4	55	44.06	1.3	135.54	2	1	1	1	-
ORF1ab	4223	15	PKVKYLYFIKGLNNL	31.8	3	20.87	1.4	104.28	1.1	55.47	8.5	139.6	1.8	1620.01	19	1754.98	60	2480.7	70	7602.38	75	6929.29	80	9608.78	70	19.06	6.5	65.11	2.5	23.91	1.8	292.89	15	956.67	32	33.04	0.7	87.97	0.7	1	1	1	-
ORF1ab	4224	15	KVKYLYFIKGLNNLN	41.36	4	25.41	1.8	128.31	1.6	49.71	7.5	162.16	2.5	1629.75	20	1657.32	60	2020.73	65	6998.31	75	6206.73	75	9108.29	70	10.78	3	34.53	0.6	23.8	1.8	131.55	5.5	389.78	13	32.33	0.6	76.19	0.5	1	1	1	-
ORF1ab	4225	15	VKYLYFIKGLNNLNR	86.34	8	51	4.5	290.35	6	54.37	8.5	319.81	7.5	1868.42	22	1562.18	55	1782.23	60	7228.1	75	6215.13	75	9353.97	70	6.57	1	23.3	0.17	30.07	3	80.03	2.5	181.38	5	30.63	0.6	65.43	0.3	1	1	1	-
ORF1ab	4226	15	KYLYFIKGLNNLNRG	136.11	12	80.35	7.5	377.64	8.5	66.92	11	391.17	9.5	2528.03	28	1622.66	60	1703.84	60	8155.42	80	6809.93	80	10360.4	75	6.16	0.8	22.86	0.15	29.89	3	75.76	2.5	163.53	4.5	32.25	0.6	67.76	0.4	1	1	1	-
ORF1ab	4227	15	YLYFIKGLNNLNRGM	342.29	22	189.57	16	654.9	15	82.27	15	612.31	16	5276.95	48	1552.47	55	1560.25	55	9873.74	85	7700.07	85	12206.6	80	5.8	0.7	22.6	0.15	30.91	3	72.07	2.5	141.28	3.5	36.41	0.9	75.02	0.5	1	1	1	-
ORF1ab	4228	15	LYFIKGLNNLNRGMV	743.74	34	464.69	28	965.52	22	110.64	20	852.28	22	8584.68	65	1525.94	55	1395.5	50	11619.7	90	9007.83	90	14255.7	85	7.17	1.2	29.39	0.4	35.88	4	92.48	3.5	138.15	3.5	54.08	2	109	1.2	1	1	1	-
ORF1ab	4229	15	YFIKGLNNLNRGMVL	1269.1	44	856.14	38	1337.26	28	176.97	29	1128.23	27	10238.3	70	787.9	35	721.23	29	11290.1	90	8631.52	90	14550	90	11.08	3	46.78	1.1	42.62	5	138.3	6	109.07	2.5	97.52	5.5	195.02	4	1	1	1	-
ORF1ab	4234	15	LNNLNRGMVLGSLAA	3514.79	70	3167.21	65	5064.55	65	471.19	55	3686.88	60	10001.6	70	67.63	1.3	113.65	2.5	3784.04	50	2327.54	37	8177.86	65	43.01	16	540.71	30	171.39	24	349.87	18	360.54	12	460.89	29	833.1	28	1	1	1	-
ORF1ab	4235	15	NNLNRGMVLGSLAAT	3931.66	70	3312.27	70	6239.86	70	503.42	55	4788.2	65	9790.55	70	69.97	1.4	116.84	2.5	3540.67	47	2068.92	33	7662.25	60	36.9	14	521.18	29	267.57	34	385.11	20	900.01	31	552.23	33	923.8	30	1	1	1	-
ORF1ab	4236	15	NLNRGMVLGSLAATV	2421.06	60	1924.5	55	5612.09	70	248.9	37	4501.53	65	7410.56	60	60.64	1	84.54	1.3	1838.26	26	955.93	12	4460.46	36	25.01	9	409.49	24	261.26	33	263.16	14	1158.44	38	476.8	30	806.36	27	1	1	1	-
ORF1ab	4237	15	LNRGMVLGSLAATVR	1845.56	55	1390.36	47	3917.26	55	185.01	30	3088.73	55	7364.52	60	61.07	1	71.61	0.9	1481.67	20	729.79	8	3530.45	27	17.32	6	353.71	21	215.79	29	181.64	8.5	820.1	28	349.79	23	619.05	21	1	1	1	-
ORF1ab	4238	15	NRGMVLGSLAATVRL	1296.55	45	989.96	41	2611.27	45	131.69	23	2014.12	41	7209.05	60	70.33	1.4	70.64	0.9	1337.63	18	656.8	7	3199.06	24	14	4.5	307.92	18	168.53	23	119.78	5	604.22	21	270.14	18	497.8	16	1	1	1	-
ORF1ab	4239	15	RGMVLGSLAATVRLQ	1099.53	41	828.47	37	2064.05	38	113.31	20	1574.27	35	7368.02	60	59.27	1	58.28	0.5	1072.93	14	512.18	4.5	2679.27	19	13.95	4.5	316.74	19	157.25	22	104.17	4	542.47	19	261.4	18	488.92	16	1	1	1	-
ORF1ab	4240	15	GMVLGSLAATVRLQA	979.74	39	648.04	33	1357.21	29	109.07	20	1103.03	27	7087.01	60	60.81	1	57.05	0.5	1039.35	13	515.34	4.5	2535.7	18	18.06	6	367.14	22	75.78	11	107.55	4	579.16	20	278.66	19	542.07	18	1	1	1	-
ORF1ab	4241	15	MVLGSLAATVRLQAG	1100.78	41	686.27	34	1354.63	28	132.37	24	1101.78	27	7825.04	65	49.72	0.6	49.12	0.3	1006	12	520.96	4.5	2590.5	18	24.59	9	407.78	24	67.39	9.5	133.54	5.5	666.58	23	330.36	22	636.97	21	1	1	1	-
ORF1ab	4242	15	VLGSLAATVRLQAGN	1443.38	47	885.35	39	1541.74	31	203.61	33	1264.81	30	9379.51	70	46.39	0.5	51.28	0.4	1313.97	18	695.56	7.5	3312.16	25	55.89	19	577.24	32	72.03	10	198.57	9.5	960.2	33	480.52	30	887.03	29	1	1	1	-
ORF1ab	4243	15	LGSLAATVRLQAGNA	2058.29	55	1201.12	44	1875.43	36	345.26	44	1538.46	34	11392.5	75	51.11	0.7	69.98	0.8	1905.83	27	980.73	13	4667.79	37	129.62	33	814.2	40	69.54	9.5	341.6	18	1092.35	36	588.29	34	1169.92	37	1	1	1	-
ORF1ab	4244	15	GSLAATVRLQAGNAT	3006.1	65	1959.54	55	2888.07	47	505.29	55	2462.19	46	12226.7	80	58.26	1	83.36	1.2	2338.37	33	1199.85	17	5582.36	44	47.42	17	932.15	44	77.49	11	397.26	21	529.08	19	609.98	35	1189.19	37	1	1	1	-
ORF1ab	4245	15	SLAATVRLQAGNATE	3494.01	70	2498.04	60	3517.91	55	577.81	60	2947.84	55	12577.5	80	70.27	1.4	100.22	1.8	2315.58	33	1314.9	19	5472.5	44	26.2	9.5	851.38	42	86.72	13	379.06	20	370.55	13	553.58	33	1194.47	38	1	1	1	-
ORF1ab	4265	15	TVLSFCAFAVDAAKA	402.46	25	415	26	2477.88	43	128.14	23	2431.22	46	447.12	4.5	108.36	3.5	127.25	3	397.36	3	290.5	1.4	926	3.5	68.26	22	151.31	8	393.85	43	234.18	12	1910.37	55	318.82	21	405.59	13	-	-	-	-
ORF1ab	4266	15	VLSFCAFAVDAAKAY	402.16	25	410.06	26	2009.66	38	96.43	17	1994.47	41	451.8	4.5	92.82	3	95.46	1.6	368.58	2.5	265.01	1.1	844.1	3	49.91	18	130.09	6.5	234.84	31	134.56	5.5	448.82	15	284.92	19	326.48	9	-	-	-	-
ORF1ab	4267	15	LSFCAFAVDAAKAYK	547.24	29	533.18	30	1880.71	36	102.93	19	1848.95	39	608.86	7	96.19	3	88.86	1.4	451.18	3.5	318.01	1.7	1051.34	4.5	41.8	15	133.79	7	183.13	25	99.41	3.5	258.12	8	289.65	20	307.55	8.5	-	-	-	-
ORF1ab	4268	15	SFCAFAVDAAKAYKD	894.45	38	797.63	37	2396.54	42	143.47	25	2358.06	45	984.72	12	114.32	4	92.21	1.5	524.88	4.5	345.44	2	1348.11	6.5	52.33	18	184.69	11	214.76	28	109.61	4.5	263.41	8	373.26	24	392.63	12	-	-	-	-
ORF1ab	4269	15	FCAFAVDAAKAYKDY	1059.7	41	1024.79	41	2532.52	44	186.59	31	2501.5	47	1608.17	19	131.35	5	97.72	1.7	675.71	7	392.2	3	1730.36	10	58.81	20	310.2	18	215.22	28	109.15	4.5	224.16	6.5	488.23	30	495.87	16	-	-	-	-
ORF1ab	4344	15	DLKGKYVQIPTTCAN	2897.21	65	2082.6	60	4700.12	60	489.1	55	4591	65	11787.3	75	1080.21	44	640.42	26	8458.91	80	5919.52	75	12587.7	85	6.49	0.9	43.8	1	120.26	17	71.75	2.5	1120.57	37	318.27	21	215.76	5	1	1	1	-
ORF1ab	4345	15	LKGKYVQIPTTCAND	3281.84	65	2364.42	60	4988.47	65	547.72	55	4923.48	65	14175.5	85	1317.75	50	774.48	31	8327.24	80	6011.17	75	12141	80	6.76	1	45.3	1.1	131.92	19	77.02	2.5	1236.62	40	355.68	23	237.85	5.5	1	1	1	-
ORF1ab	4346	15	KGKYVQIPTTCANDP	4577.11	75	3215.79	70	6717.65	75	787.34	65	6521.56	75	19326.6	95	1904.3	65	1246.09	46	7549.11	75	5794.93	75	11308.9	80	7.7	1.4	54.66	1.6	159.19	22	92.24	3.5	1474.79	45	477.26	30	308.24	8.5	1	1	1	-
ORF1ab	4397	15	QSFLNRVCGVSAARL	2441.63	60	1709.55	55	4289.32	60	382.05	47	3560.1	60	8637.78	65	88.47	2.5	100.92	1.8	2965.91	41	1520.8	23	5827.69	46	21.8	8	339.01	20	109.3	16	149.75	6.5	497.75	17	234.19	16	505.25	16	-	-	-	-
ORF1ab	4398	15	SFLNRVCGVSAARLT	2209.91	60	1481.19	49	3648.82	55	322.75	43	2892.61	55	9074.94	70	75.91	1.7	83.96	1.2	2421.51	34	1236.3	18	5085.42	41	15.27	5	329.32	20	95.04	14	103.21	4	473.76	16	173.67	12	416.97	13	-	-	-	-
ORF1ab	4399	15	FLNRVCGVSAARLTP	2473.86	60	1705.87	55	4017.84	60	364.45	46	3156.5	55	10944.2	75	84.07	2.5	88.3	1.4	2475.92	35	1282.17	18	5349.15	43	16.59	5.5	428.64	25	107.55	16	110.63	4.5	581.78	20	199.02	13	484.97	16	1	-	1	-
ORF1ab	4400	15	LNRVCGVSAARLTPC	2463.6	60	1835.98	55	4553.75	60	418.48	49	3686.2	60	11322.6	75	89.92	2.5	98.94	1.8	2627.19	37	1359.45	20	5655.49	45	19.88	7	687.99	36	146.55	21	131.94	5.5	782.31	27	256.42	17	615	21	1	-	1	-
ORF1ab	4457	15	LIDSYFVVKRHTFSN	173.34	14	94.31	8.5	264.89	5.5	209.77	33	315.05	7.5	4231.97	42	2953.2	75	3003.73	80	8661.93	80	7786.11	85	11122.8	75	136.03	34	432.14	25	25.17	2	622.92	32	1410.66	44	109.82	6.5	271.12	7	-	-	-	-
ORF1ab	4458	15	IDSYFVVKRHTFSNY	183.25	15	101.84	9.5	274.46	5.5	255.37	38	338.82	8	5434.79	49	3263.64	80	3315.42	80	9682.15	85	8544.18	85	12366.8	80	99.97	28	400.14	23	22.74	1.7	504.58	26	1097.28	36	101.43	5.5	249.87	6	-	-	-	-
ORF1ab	4459	15	DSYFVVKRHTFSNYQ	258.02	19	147.37	13	446.76	11	369.59	46	566.52	15	8655.09	65	4102	85	4386.9	90	11454	90	9831.52	90	14678.9	90	104.7	29	441.09	26	23.53	1.8	535.53	28	1067.29	35	113.31	6.5	272.87	7	-	-	-	-
ORF1ab	4460	15	SYFVVKRHTFSNYQH	232.7	18	139.17	12	471.56	11	344.82	44	594.7	15	9106.32	70	4399.92	85	4932.86	90	13485.2	95	11504	95	16047.6	90	99.01	28	377.13	22	22.64	1.6	534.76	28	1002.97	34	104.98	6	250.73	6	-	-	-	-
ORF1ab	4476	15	ETIYNLLKDCPAVAK	1614.29	49	1582.03	50	2672.84	45	214.6	34	2199.87	43	1897.16	22	973.67	41	760.17	30	5181.95	65	4196.18	60	7169.53	55	18.16	6.5	98.69	4.5	125.64	18	183.47	8.5	81.1	1.2	303.44	20	451.24	14	-	-	-	-
ORF1ab	4477	15	TIYNLLKDCPAVAKH	2118	55	1919.42	55	2635.74	45	200.45	32	2181.38	43	2837.74	31	931.74	40	673.91	27	6278.87	70	4494.28	65	8589.97	65	17.27	6	100.62	4.5	112.68	16	159.77	7	68.75	0.9	258.86	18	406.43	13	-	-	-	-
ORF1ab	4478	15	IYNLLKDCPAVAKHD	2654.4	60	2458.94	60	3222.2	50	246.99	37	2556.61	47	3658.35	37	1032.11	43	688.54	28	5725.87	65	3940.99	60	8710.61	65	22.75	8	141.03	7.5	137.97	20	195.46	9.5	77.08	1.1	347.05	23	529.77	17	-	-	-	-
ORF1ab	4479	15	YNLLKDCPAVAKHDF	4190.06	70	3866.19	70	4256.54	60	432.44	50	3433.97	55	6069.33	55	1204.95	48	710.09	29	6035.93	70	3896.42	60	9448.16	70	52.83	18	354.49	21	190.14	26	292.79	15	94.13	1.7	562.71	33	926.02	30	-	-	-	-
ORF1ab	4562	15	DILRVYANLGERVRQ	818.92	36	700.03	34	1248.9	27	126.97	23	1027.91	25	3642.35	37	964.94	41	754.57	30	4198.63	55	3288.52	50	6701.24	55	24.59	9	240.61	14	110.16	16	192.26	9	103.54	2	135.38	8.5	390.61	12	1	1	1	-
ORF1ab	4563	15	ILRVYANLGERVRQA	745.77	34	662.88	33	1254.1	27	135.67	24	1052.53	26	4371.55	43	389.63	19	351.03	13	3867.11	55	2543.04	40	6577.54	55	27.18	10	356.02	21	119.27	17	180.23	8.5	105.1	2	174.83	12	440.08	14	-	-	-	-
ORF1ab	4631	15	SLLMPILTLTRALTA	203.21	16	118.91	11	296.81	6	42.59	5.5	209.01	4	4790.01	45	171.75	7.5	362.34	14	4069.91	55	2988.33	46	6299.49	50	25.79	9.5	93.28	4	22.33	1.6	298.34	16	448.3	15	59.77	2.5	259.76	6.5	-	-	-	-
ORF1ab	4632	15	LLMPILTLTRALTAE	267.55	19	143.6	13	335.41	7.5	48.66	7	234.72	5	6337.7	55	123.36	4.5	262.13	9	2473.91	35	1671.76	26	5352.51	43	18.74	6.5	92.68	4	22.83	1.7	257.45	13	406.38	14	62.24	3	268.11	7	-	-	-	-
ORF1ab	4633	15	LMPILTLTRALTAES	359.08	23	195.27	16	453.29	11	56.25	9	304.89	7	7345.74	60	99.73	3	192.71	6	1690.51	24	1104.39	15	4331.39	34	15.58	5	92.04	4	24.21	1.9	173.09	8	389.66	13	73.83	3.5	292.71	8	-	-	-	-
ORF1ab	4635	15	PILTLTRALTAESHV	875.19	37	459.86	27	1128.81	25	87.32	16	755.08	19	8415	65	80.01	1.9	124.92	3	1079.17	14	649.42	6.5	3185.25	24	15.07	5	81.3	3.5	29.37	3	97.32	3.5	445.87	15	136.06	8.5	417.03	13	-	-	-	-
ORF1ab	4667	15	FTEERLKLFDRYFKY	70.05	6.5	53.76	5	103.62	1.1	190.72	31	132.42	1.7	2741.94	30	4432.7	85	6100.8	95	7446.16	75	7441.17	85	9674.19	70	1185.55	80	1169.07	55	82.7	12	2588.85	80	2520.22	65	236.6	16	764.82	26	-	-	-	-
ORF1ab	4668	15	TEERLKLFDRYFKYW	70.85	6.5	51.91	5	98.6	1	288.48	40	134.81	1.7	2656.35	30	5713.12	90	7810.07	95	9563.87	85	9431.82	90	11165.3	75	1164.26	80	1128.92	50	74.79	11	2971.63	80	2411.6	65	195.51	13	699.4	23	-	-	-	-
ORF1ab	4669	15	EERLKLFDRYFKYWD	73.94	7	55.85	5.5	110.22	1.2	321.89	43	153.82	2.5	1891.98	22	6213.05	90	7965.91	95	9157.3	85	8995.56	90	9702.81	70	1363.69	80	1287.36	55	88.85	13	3333.15	85	2732.08	70	240.63	16	823.71	28	-	-	-	-
ORF1ab	4670	15	ERLKLFDRYFKYWDQ	67.3	6.5	50.4	4.5	110.52	1.2	304.84	42	157.49	2.5	1290.02	16	5491.48	90	7178.69	95	8040.55	80	8226.31	85	8031.86	65	1370.57	80	1208.15	55	95.02	14	3020.35	80	2759.95	70	232.46	16	789.53	26	-	-	-	-
ORF1ab	4671	15	RLKLFDRYFKYWDQT	61.78	6	47.97	4.5	119.13	1.4	258.28	38	171.13	3	988.75	12	4984.42	90	6920.38	95	6904.97	75	7257.33	80	6867.2	55	1415.92	80	1181.45	55	108.17	16	2939.68	80	2977.33	70	243.83	17	778.16	26	-	-	-	-
ORF1ab	4704	15	NFNVLFSTVFPPTSF	66.61	6.5	78.3	7.5	792.5	18	49.27	7	783.34	20	1764.52	21	917.85	40	1128.6	43	2346.55	33	2252.83	36	3414.59	26	21.6	7.5	81.87	3.5	183.25	25	69.09	1.9	2142.36	60	285.86	19	295.45	8	1	1	1	-
ORF1ab	4705	15	FNVLFSTVFPPTSFG	83.78	8	99.32	9	979.76	22	64.78	11	990.73	25	2201.84	25	1370.15	55	1401.52	50	3183.59	43	2862.59	45	4249.59	34	22.79	8	90.6	4	196.93	27	70.17	2	2312.58	65	338.63	22	335.35	9.5	1	1	1	-
ORF1ab	4720	15	PLVRKIFVDGVPFVV	205.2	16	292.11	21	700.23	17	64.45	11	584.3	15	888.97	11	1602.81	60	1372.74	49	3147.32	43	2985	46	4533.94	36	86.67	26	270.18	16	166.71	23	279.83	15	102.19	2	188.37	13	396.39	12	1	1	1	-
ORF1ab	4721	15	LVRKIFVDGVPFVVS	157.06	13	217.48	17	607.65	14	51.97	8	501.84	13	851.6	10	1007.21	42	864.37	34	2602.47	37	2284.84	36	3996.46	31	48.75	17	245.52	15	182.57	25	217.83	11	94.76	1.7	161.91	11	318.89	9	1	1	1	-
ORF1ab	4722	15	VRKIFVDGVPFVVST	155.89	13	211.96	17	629.33	15	54.5	8.5	520.43	13	991.57	12	707.34	33	610.47	25	2235.13	32	1790.75	28	3812.77	30	40.93	15	277.66	16	226.23	30	217.3	11	103.47	2	169.78	11	319.55	9	1	1	1	-
ORF1ab	4760	15	FKELLVYAADPAMHA	493.32	28	577.41	31	1969.13	37	54.15	8.5	1545.87	34	431.3	4.5	187.03	8	142.52	3.5	392.22	3	337.74	1.9	743.63	2.5	18.89	6.5	111.96	5.5	121.62	18	75.19	2.5	138.09	3.5	180.13	12	349.59	10	1	1	1	-
ORF1ab	4761	15	KELLVYAADPAMHAA	488.53	28	573.35	31	1953.53	37	48.21	7	1469.33	33	472.6	5	193.02	8.5	98.07	1.7	416.38	3	327.69	1.8	844.38	3	11.86	3.5	77.97	3	92.46	13	42.45	0.7	98.2	1.8	142.59	9	262.87	6.5	1	1	1	-
ORF1ab	4762	15	ELLVYAADPAMHAAS	577.86	30	653.23	33	2142.87	39	55.09	8.5	1632.45	36	563.51	6	164.04	7	77.46	1	521.81	4.5	385.94	2.5	1076.48	4.5	10.9	3	74.52	3	92	13	37.65	0.6	97.34	1.8	146.39	9.5	251.82	6	1	1	1	-
ORF1ab	4763	15	LLVYAADPAMHAASG	752.89	35	817.77	37	2464.16	43	73.19	13	1914.9	40	860.14	10	167.03	7	80.57	1.2	845.1	9.5	542.25	5	1678.36	9.5	11.35	3.5	81.78	3.5	96.33	14	40.33	0.7	108.23	2.5	170.8	11	277.59	7	1	1	1	-
ORF1ab	4764	15	LVYAADPAMHAASGN	1882.22	55	1737.15	55	4372.82	60	195.94	32	3584.57	60	3372.3	35	232.68	11	103.18	1.9	1396.59	19	772.5	9	2915.83	21	18.63	6.5	144.81	7.5	164.12	23	60.98	1.6	180.92	5	407.6	26	494.22	16	1	1	1	-
ORF1ab	4809	15	KDFYDFAVSKGFFKE	146.16	13	96.66	9	387.98	8.5	119.25	21	565.03	15	3046.15	33	2184.94	65	1510.39	55	2696.54	38	2038.21	32	4519.29	36	48.79	17	213.37	13	128.39	19	71.61	2.5	1372.26	43	92.87	5	137.69	2	1	1	1	-
ORF1ab	4817	15	SKGFFKEGSSVELKH	1460.12	47	1180.55	44	3861.38	55	253.02	37	3819.17	60	5859.17	55	1583.52	60	1142.51	43	2232.69	32	1727.08	27	4815.42	39	23.05	8.5	271.29	16	897.05	65	71.05	2	1008.26	34	1273.71	55	782.44	26	1	1	1	-
ORF1ab	4818	15	KGFFKEGSSVELKHF	1243.75	44	1026.31	41	3363.44	55	204.08	33	3292.69	55	6523.04	55	1327.7	50	959.47	38	1894.78	27	1494.46	23	4191.37	33	20.09	7	270.66	16	878.58	65	65	1.7	931.7	32	1223.99	55	732.27	25	1	1	1	-
ORF1ab	4829	15	LKHFFFAQDGNAAIS	249.14	18	225.24	18	1769.97	35	95.83	17	2118.44	42	619.07	7	693.99	32	338.19	13	1643.44	23	1026.31	14	2733.97	20	8.79	1.9	61.24	2	222.78	29	71.84	2.5	153.94	4	216.92	15	185.03	3.5	1	1	1	-
ORF1ab	4844	15	DYDYYRYNLPTMCDI	188.45	15	153.21	13	946.63	21	84.9	15	1093.37	27	1170.08	14	1576.12	55	1323.35	48	3113.12	43	3108.44	48	4740.77	38	12.08	3.5	60.4	1.9	107.18	16	59.48	1.5	448.77	15	197.54	13	185.2	4	1	1	1	-
ORF1ab	4845	15	YDYYRYNLPTMCDIR	244.97	18	180.99	15	977.22	22	82.14	15	1105.01	27	1509.99	18	1403.81	55	1195.99	44	3308.65	45	3282.8	50	5342.15	43	9.85	2.5	52.46	1.4	95.03	14	51.58	1.1	392.13	13	166.07	11	159.43	3	1	1	1	-
ORF1ab	4846	15	DYYRYNLPTMCDIRQ	373.49	24	279.48	20	1303.36	28	114.02	21	1378.61	32	2226.69	25	1403.43	55	1349.66	49	3803.17	50	3652.38	55	6236.42	49	12.2	3.5	67.25	2.5	125.2	18	67.69	1.9	499.07	17	232.68	16	210.74	4.5	1	1	1	-
ORF1ab	4932	15	TQMNLKYAISAKNRA	2615.51	60	1475.62	49	2145.26	39	512.43	55	2086.14	42	12986.8	80	377.37	19	366.23	14	9188.96	85	6129.18	75	12272.3	80	21.29	7.5	178.05	10	26.13	2.5	66.66	1.8	301.22	9.5	126.01	7.5	252.57	6	1	1	1	1
ORF1ab	4933	15	QMNLKYAISAKNRAR	2411.47	60	1235.94	45	1846.29	36	459.66	55	1774.63	38	14035.9	85	484.97	24	403.63	16	9763.36	85	6432.63	80	12552.7	80	16.77	5.5	153.24	8.5	20.78	1.4	52.51	1.2	272.74	8.5	98.98	5.5	194.27	4	1	1	1	1
ORF1ab	4934	15	MNLKYAISAKNRART	2504.21	60	1263.81	45	1859.22	36	521.92	55	1815.57	38	16391.9	90	725.64	33	506.12	20	10839.4	90	7202.81	80	13326.4	85	17.8	6	174.93	9.5	18.31	1.1	56.67	1.4	281.24	9	103.88	6	199.57	4	1	1	1	1
ORF1ab	4935	15	NLKYAISAKNRARTV	2705.02	60	1423.97	48	2132.21	39	643.67	60	1998.58	41	20503.2	95	1132.33	46	584.59	24	11534.4	90	7594.41	85	14161.8	85	22.13	8	248.83	15	18.39	1.1	72.19	2.5	293.1	9.5	121.92	7.5	230.6	5.5	1	1	1	1
ORF1ab	4936	15	LKYAISAKNRARTVA	3220.73	65	1796.23	55	2541.44	44	957.57	70	2398.25	45	23534.5	95	1341.87	55	643.87	26	13169.8	95	8829.89	90	15758	90	33.81	13	442.56	26	20.57	1.3	115.19	4.5	365.01	12	159.59	11	304.31	8	1	1	1	1
ORF1ab	4961	15	RQFHQKLLKSIAATR	851.59	37	410.2	26	680.89	16	226.21	35	625.33	16	15503	85	416.07	21	489.66	20	9071.11	85	5705.46	75	12698.6	85	10.35	3	212.87	12	25.24	2	162.41	7.5	571.15	20	121.68	7.5	292.06	8	1	1	1	-
ORF1ab	4962	15	QFHQKLLKSIAATRG	1355.14	46	674.14	34	882.1	20	265.1	39	788.35	20	17629	90	363.93	18	377.86	15	8109.13	80	5075.19	70	12018.2	80	8.88	1.9	197.61	12	25.34	2.5	94.19	3.5	411.47	14	108.71	6.5	301.58	8	1	1	1	-
ORF1ab	4963	15	FHQKLLKSIAATRGA	1771.21	55	932.74	40	1003.8	23	275.03	39	855	22	19345	95	334.85	16	310.36	12	7498.71	75	4379.83	65	11635.7	80	6.51	0.9	160.48	8.5	25.11	2	61.79	1.6	306.16	10	90.3	5	256.27	6.5	1	1	1	-
ORF1ab	4964	15	HQKLLKSIAATRGAT	2562.76	60	1206.44	45	1262.81	27	297.16	41	1039.47	25	22181.1	95	347.82	17	279.82	10	7357.99	75	4338.47	65	11959.3	80	6.02	0.7	159.28	8.5	28.34	2.5	57.56	1.4	288.86	9.5	90.56	5	260.21	6.5	1	1	1	-
ORF1ab	4965	15	QKLLKSIAATRGATV	1869.07	55	1039.83	42	1352.89	28	253.09	37	1110.38	27	19219.2	95	238.06	11	172.52	5	5550.14	65	3078.78	47	9616.79	70	5.86	0.7	165.54	9	29.63	3	52.4	1.2	201.25	6	90.51	5	253.19	6	1	1	1	-
ORF1ab	4966	15	KLLKSIAATRGATVV	1703.72	50	1012.97	41	1589.7	32	257.75	38	1295.28	30	18545.9	90	211.19	9.5	142.18	3.5	4869.49	60	2611.52	41	8486.97	65	6.69	1	199.11	12	32.47	3.5	54.49	1.3	161.98	4.5	107.67	6	286.04	7.5	1	1	1	-
ORF1ab	4967	15	LLKSIAATRGATVVI	1845.18	55	1231.22	45	2364.09	42	324.92	43	2059.81	42	18030.3	90	212.77	9.5	141.59	3.5	4511.28	60	2463.5	39	8386.65	65	9.43	2.5	305.7	18	46.15	6	63.52	1.7	153	4	161.66	11	408.84	13	1	1	1	-
ORF1ab	4968	15	LKSIAATRGATVVIG	3120.94	65	2571.79	65	5778.34	70	573.94	60	4824.86	65	18374	90	112.43	4	107.4	2	3806.95	50	1681.39	26	7805.26	60	18.26	6.5	655.69	35	97.49	14	110.12	4.5	200.15	6	340.35	23	719.43	24	1	1	1	-
ORF1ab	4969	15	KSIAATRGATVVIGT	4269.27	75	3799.63	70	8139.72	80	864.57	65	6659.61	75	18701.3	90	94.47	3	100.64	1.8	3313.7	45	1471.24	22	7437.14	60	32.92	12	1150.86	50	157.72	22	174.84	8	267.57	8.5	566.29	33	1142.68	36	1	1	1	-
ORF1ab	4970	15	SIAATRGATVVIGTS	6498.45	80	6005.9	80	11344.7	85	1440.88	75	9486.17	85	19200.5	95	78.31	1.8	95.08	1.6	3065.45	42	1396.93	20	7155.74	55	77.96	24	2036.71	70	324.3	38	340.32	18	532.52	19	1137.21	50	1913.41	55	1	1	1	-
ORF1ab	4971	15	IAATRGATVVIGTSK	8952.45	90	8763.36	90	13631.1	90	2600.05	85	11818.7	90	20713.2	95	80.89	2	107.51	2	3506.66	47	1591.68	24	7833.17	60	399.58	55	3654.2	85	698.36	60	1007.8	46	1711.9	50	2940.95	75	3745.22	75	1	1	1	-
ORF1ab	5014	15	CDRAMPNMLRIMASL	1966.68	55	1538.84	49	2103.29	39	264.43	38	1552.39	34	8755.02	65	67.36	1.3	206.73	6.5	4649.49	60	3055.59	47	8453.33	65	64.66	21	504.25	28	101.84	15	517.34	27	1020.54	34	447	28	937.09	31	1	1	1	-
ORF1ab	5015	15	DRAMPNMLRIMASLV	1427.35	46	1109.25	43	1525.02	31	137.41	24	1052.74	26	6466.68	55	46.64	0.5	157.53	4.5	3625.53	48	2457.16	39	6778.9	55	18.31	6.5	221.91	13	62.94	8.5	343.38	18	773.17	27	134.94	8.5	494.65	16	1	1	1	-
ORF1ab	5016	15	RAMPNMLRIMASLVL	617.62	31	474.01	28	784.21	18	55.69	9	477.81	12	4196.45	41	42.37	0.4	133.89	3.5	2960.3	41	2139.98	34	5855.31	47	5.86	0.7	82.64	3.5	37.36	4.5	162.78	7.5	343.82	12	36.79	0.9	213.05	5	1	1	1	-
ORF1ab	5017	15	AMPNMLRIMASLVLA	432.59	26	299.55	21	615.11	15	41.67	5.5	365.24	8.5	3574.58	37	40.73	0.4	124.99	3	2571.96	36	1771.73	27	4948.42	39	4.19	0.2	57.74	1.8	33.3	3.5	124.84	5	264.74	8.5	26.08	0.4	157.55	3	1	1	1	-
ORF1ab	5018	15	MPNMLRIMASLVLAR	281.34	20	174.33	15	323.74	7	30.94	3	190.72	3.5	3117.87	34	34.99	0.2	75.58	1	1865.92	26	1232.63	18	3965.79	31	3.67	0.09	47.52	1.2	20.15	1.3	98.63	3.5	156.65	4	17.69	0.12	119.43	1.5	1	1	1	-
ORF1ab	5019	15	PNMLRIMASLVLARK	241.79	18	135.09	12	232.06	4.5	28.32	2.5	145.21	2	3309.22	35	41.71	0.4	79.04	1.1	2002.52	29	1279.81	18	4149.54	33	3.77	0.12	46.95	1.2	15.58	0.7	94.19	3.5	134.34	3.5	15.81	0.07	110.3	1.3	1	1	1	-
ORF1ab	5020	15	NMLRIMASLVLARKH	229.96	18	123.98	11	209.99	4	30	3	134.42	1.7	3504.35	36	63.07	1.1	92.29	1.5	2048.21	29	1336.38	19	4242.84	34	4.44	0.25	56.99	1.7	14.02	0.5	113.87	4.5	150.73	4	17.2	0.12	122.41	1.6	1	1	1	-
ORF1ab	5021	15	MLRIMASLVLARKHT	261.62	19	134.26	12	221.91	4	36.92	4.5	146.07	2	4586.38	44	78.58	1.8	107.56	2	2416.24	34	1561.57	24	4708.06	38	6.56	1	92.51	4	15.09	0.7	162.1	7.5	222.54	6.5	23.11	0.25	164.4	3	-	-	-	-
ORF1ab	5022	15	LRIMASLVLARKHTT	412.53	25	192.59	16	294.16	6	65.9	11	205.45	4	6447.82	55	100.76	3	132.79	3.5	2986.97	42	1945.89	30	5957.62	47	15.29	5	185.66	11	16.53	0.8	276.57	14	355.24	12	43.31	1.2	236.6	5.5	-	-	-	-
ORF1ab	5023	15	RIMASLVLARKHTTC	769.63	35	330.12	23	437.75	10	150.73	26	337.57	8	9249.21	70	143.39	5.5	178.84	5	4058.08	55	2572.54	40	8034.03	65	50.4	18	325.96	19	17.99	1	423.5	22	507.08	18	71.56	3.5	343.34	10	-	-	-	-
ORF1ab	5024	15	IMASLVLARKHTTCC	1675.93	50	700.09	34	898.52	21	439.8	50	743.9	19	13446.6	80	278.92	13	345.98	13	6391.21	70	4032.95	60	10573.7	75	91.47	27	635.92	34	23.8	1.8	693.92	35	1020.15	34	125.75	7.5	547.7	18	-	-	-	-
ORF1ab	5038	15	CSLSHRFYRLANECA	99.86	9	72.65	7	519.73	12	98.28	18	676.91	17	1802.77	21	876.05	38	1432.23	55	3225.9	44	3059.69	47	5364.92	43	11.05	3	58.06	1.8	43.16	5.5	124.14	5	1141.62	38	109.75	6.5	161.04	3	-	-	-	-
ORF1ab	5039	15	SLSHRFYRLANECAQ	162.82	14	120.86	11	739.19	17	89.06	16	921.17	23	1634.29	20	654.17	31	893.59	35	2032.53	29	1890.69	29	3748.87	29	6.39	0.9	34.96	0.6	45.59	5.5	78.29	2.5	876.74	30	103.28	6	120.21	1.5	-	-	-	-
ORF1ab	5040	15	LSHRFYRLANECAQV	277.82	20	205.75	16	826.1	19	77.56	14	916.26	23	1561.2	19	523.1	26	711.57	29	1636.59	23	1558.85	23	3347.94	25	4.98	0.4	25.98	0.25	50.51	6.5	62.74	1.7	673.22	23	101.47	5.5	100.2	1	1	1	1	-
ORF1ab	5041	15	SHRFYRLANECAQVL	261.37	19	204.23	16	745.9	17	52.24	8	729.29	19	1219.43	15	336.1	17	383.57	15	952.34	12	988.66	13	2124.75	14	4.37	0.25	23.08	0.15	67.19	9.5	52.94	1.2	433.01	15	97.67	5.5	92.24	0.8	1	1	1	-
ORF1ab	5042	15	HRFYRLANECAQVLS	291.99	20	236.81	18	787.44	18	52.25	8	738.36	19	1378.76	17	277.58	13	321.55	12	1032	13	981.63	13	2211.06	15	4.61	0.3	25.86	0.25	91.75	13	59.87	1.5	373.77	13	119.58	7	106.03	1.2	1	1	1	-
ORF1ab	5043	15	RFYRLANECAQVLSE	379.44	24	324.81	22	957.93	22	58.67	9.5	853.01	22	1672.86	20	146.07	6	213.68	7	528.18	4.5	497.77	4	1591.21	8.5	5.58	0.6	36.47	0.6	133.22	19	81.82	3	433.01	15	178.24	12	154.47	2.5	1	1	1	1
ORF1ab	5086	15	FNICQAVTANVNALL	3099.67	65	2784.87	65	3970.86	60	205.66	33	2832.89	50	8272.46	65	107.88	3.5	115.16	2.5	2254.76	32	1357.4	20	4890.35	39	26.53	9.5	193.35	11	164.03	23	157.44	7	81.42	1.3	403.5	26	721.21	24	1	1	1	-
ORF1ab	5087	15	NICQAVTANVNALLS	2797.16	65	2825.97	65	3260.18	50	171.78	29	2155.8	43	8405.9	65	92.55	2.5	106.05	2	2045.61	29	1169.5	16	5200.04	42	42.51	15	259.98	15	174.41	24	247.87	13	61.91	0.7	521.02	31	1060.94	34	1	1	1	-
ORF1ab	5088	15	ICQAVTANVNALLST	2529.26	60	2595.41	65	2908.58	47	149.76	26	1891.12	39	8151.71	65	85.26	2.5	101.94	1.8	1970.09	28	1160.75	16	5160.91	41	54.44	19	336.28	20	206.06	27	358.84	19	59.7	0.6	631.87	36	1306.81	40	1	1	1	-
ORF1ab	5089	15	CQAVTANVNALLSTD	3042.16	65	3126.11	65	3472.3	55	180.84	30	2242.26	44	7870.38	65	91.81	2.5	111.83	2.5	1438.03	20	883.64	11	4231.29	34	80.84	25	503.27	28	284.01	35	504.98	26	69.32	0.9	907.11	45	1872.16	55	1	1	1	-
ORF1ab	5090	15	QAVTANVNALLSTDG	3471.1	70	3687.04	70	3969.83	60	213.78	34	2527.62	47	8117.65	65	97.28	3	124.71	3	1688.63	24	1013.53	13	4666.88	37	91.82	27	470.78	27	308.98	37	474.34	25	79.6	1.2	1050.63	48	2095.62	55	1	1	1	-
ORF1ab	5127	15	RDVDTDFVNEFYAYL	20.62	1.4	32.92	3	369	8	43.83	6	508.95	13	311.01	2.5	2318.14	70	2898.15	75	964.6	12	1532.59	23	1229.58	6	560.59	65	830.97	41	1259.88	75	896.03	43	1882.79	55	761.42	40	833.55	28	-	-	-	-
ORF1ab	5128	15	DVDTDFVNEFYAYLR	12.1	0.5	15.51	0.8	121.46	1.5	29.15	2.5	183.07	3.5	269.77	2	1739.18	60	1959.59	65	1030.25	13	1537.99	23	1341.85	6.5	273.19	48	496.67	28	316.81	37	442.94	23	1304.05	41	235.21	16	385.43	12	-	-	-	-
ORF1ab	5129	15	VDTDFVNEFYAYLRK	10.83	0.4	12.47	0.5	80.54	0.7	25.56	1.8	118.27	1.3	313.58	2.5	1458.43	55	1710.03	60	1479	20	2078.79	33	1862.97	11	188.47	40	376.93	22	179.36	25	342.03	18	1151.02	38	151.29	9.5	281.91	7.5	-	-	-	-
ORF1ab	5130	15	DTDFVNEFYAYLRKH	10.79	0.4	11.55	0.4	69.66	0.5	25.8	1.8	98.07	0.9	423.79	4	1381.99	55	1604.33	55	2233.37	32	2464.19	39	2905.88	21	166.92	38	356.77	21	110.76	16	314.48	17	1221.29	39	125.58	7.5	234.7	5.5	-	-	-	-
ORF1ab	5131	15	TDFVNEFYAYLRKHF	9.42	0.25	9.14	0.25	45.14	0.15	23.54	1.4	62.49	0.3	393.27	4	1201.97	47	1443.41	55	2523.28	36	2597.8	41	3236.17	24	105.72	29	189.72	11	31.87	3.5	202.73	9.5	874.59	30	44.21	1.3	110.16	1.3	-	-	-	-
ORF1ab	5132	15	DFVNEFYAYLRKHFS	11.58	0.4	10.27	0.3	48.26	0.2	31.53	3	67	0.4	574.69	6.5	1318.42	50	1464.92	55	3160.26	43	3116.15	48	4093.8	32	64.42	21	145.22	7.5	20.17	1.3	180.95	8.5	951.63	32	35.42	0.8	83.8	0.6	-	-	-	-
ORF1ab	5133	15	FVNEFYAYLRKHFSM	15.07	0.8	11.5	0.4	50.24	0.25	41.73	5.5	68.13	0.4	848.75	10	1206.79	48	1563.5	55	3891.96	55	3585.66	55	5052.51	40	41.73	15	114.61	5.5	14.69	0.6	169.95	8	1053.02	35	27.68	0.5	67.11	0.4	-	-	-	-
ORF1ab	5134	15	VNEFYAYLRKHFSMM	26.19	1.9	16.29	0.9	67.68	0.5	55.41	8.5	87.76	0.7	1540.02	19	1383.46	55	1828.8	60	5307.41	65	4708.21	65	6683.79	55	26.15	9.5	96.7	4.5	13.6	0.5	155.3	7	929.74	32	26.55	0.4	60.72	0.25	-	-	-	-
ORF1ab	5135	15	NEFYAYLRKHFSMMI	39.9	3.5	20.39	1.3	114.38	1.3	44.15	6	139.01	1.8	1765.47	21	1242.08	48	1533.74	55	7171.47	75	5988.25	75	8565.66	65	14.98	5	76.74	3	12.64	0.4	105.16	4	183.75	5	24.15	0.3	55.78	0.2	-	-	-	-
ORF1ab	5136	15	EFYAYLRKHFSMMIL	32.95	3	18.41	1.1	93.83	0.9	28.3	2.5	108.32	1.1	1549.92	19	902.17	39	1147.29	43	7350.27	75	6447.75	80	9068.76	70	9.96	2.5	61.31	2	12.04	0.4	79.72	2.5	107.37	2.5	20.66	0.17	51.41	0.15	1	1	1	-
ORF1ab	5137	15	FYAYLRKHFSMMILS	37.38	3.5	21.26	1.4	105.6	1.1	24.61	1.6	112.26	1.2	1678.05	20	386.63	19	651.75	26	6487.92	70	5087.62	70	8999.16	70	8.97	2	61.4	2	13.13	0.5	80.79	2.5	96.94	1.8	22.53	0.25	56	0.2	1	1	1	-
ORF1ab	5138	15	YAYLRKHFSMMILSD	61.74	6	40.39	3.5	185.72	3.5	25.99	1.9	188.23	3.5	1937.11	23	216.15	10	482.75	19	2621.74	37	2496.66	39	4892.89	39	11.29	3.5	85.15	3.5	23.56	1.8	115.77	4.5	117.29	2.5	44.31	1.3	111.66	1.3	1	1	1	-
ORF1ab	5141	15	LRKHFSMMILSDDAV	169.9	14	175.45	15	541.87	13	36.85	4.5	471.14	12	551.5	6	153.42	6	395.21	16	730.05	7.5	874.7	11	1542.81	8.5	50.69	18	61.28	2	156.27	22	397.29	21	562.59	20	234.17	16	553.73	18	1	1	1	-
ORF1ab	5142	15	RKHFSMMILSDDAVV	242.43	18	280.9	20	907.01	21	43.77	6	722.74	18	410.73	4	164.94	7	405.79	16	664.8	6.5	771.57	8.5	1447.01	7.5	45.61	16	56.43	1.7	298.33	36	546.27	29	497.12	17	434.26	28	837.75	28	1	1	1	-
ORF1ab	5154	15	AVVCFNSTYASQGLV	390.84	24	337.83	23	2383.61	42	145.1	25	2830.81	50	4392.22	43	373.15	18	294.41	11	2509.91	35	1726.24	27	5074.59	41	31.19	12	82.15	3.5	159.47	22	49.97	1.1	329.2	11	177.18	12	215.07	5	-	-	-	-
ORF1ab	5155	15	VVCFNSTYASQGLVA	426.37	26	368.06	24	2716.72	46	159.41	27	3195.36	55	4651.85	44	235.73	11	166.77	4.5	2281.16	32	1451.43	22	4942.96	39	27.47	10	86.68	4	187.66	26	45.3	0.9	413.4	14	254.42	17	249.14	6	-	-	-	-
ORF1ab	5156	15	VCFNSTYASQGLVAS	553.67	30	489.57	28	3051.22	49	183.08	30	3391.54	55	5364.8	49	144.63	5.5	120.02	2.5	1946.67	28	1152.81	16	4811.83	39	29.49	11	117.59	6	304.18	36	55.79	1.3	738.44	26	509.1	31	367.97	11	-	-	-	-
ORF1ab	5157	15	CFNSTYASQGLVASI	853.27	37	766.63	36	3529.84	55	226.49	35	3565.73	60	6213.65	55	101.48	3	93.16	1.6	1751.81	24	953.21	12	4665.36	37	30.65	11	180.01	10	427.79	45	89.42	3	1309.57	41	645.36	36	480.6	16	-	-	-	-
ORF1ab	5158	15	FNSTYASQGLVASIK	1844.54	55	1674.73	55	4981.67	65	356.66	45	4471.62	65	8744.42	65	89.66	2.5	84.58	1.3	1977.75	28	955.01	12	4991.82	40	34.27	13	446.12	26	493.93	49	194.27	9	1966.72	55	819.8	42	697.03	23	-	-	-	-
ORF1ab	5159	15	NSTYASQGLVASIKN	2822.61	65	2417.63	60	5419.53	65	492.89	55	4815.68	65	11412.5	75	100.09	3	90.38	1.5	2456.15	35	1162.43	16	5754.94	46	36.84	14	606.79	33	520.29	50	291.16	15	2473.43	65	1035.5	48	862.36	29	-	-	-	-
ORF1ab	5160	15	STYASQGLVASIKNF	2858.35	65	2464.83	60	4639.39	60	514.49	55	4298.29	65	11610.1	75	99.15	3	92.02	1.5	2300.27	32	1090.96	15	5355.23	43	41.79	15	644.7	34	477.6	48	311.95	16	2189.18	60	1015.91	48	894.31	30	-	-	-	-
ORF1ab	5163	15	ASQGLVASIKNFKSV	1675.51	50	1020.71	41	1175.66	26	486.62	55	1131.67	27	13529	80	383.32	19	349.63	13	5006.2	60	2733.41	43	8678.91	65	38.01	14	138.51	7.5	25.04	2	261.03	13	442.48	15	56.94	2.5	224.4	5	-	-	-	-
ORF1ab	5164	15	SQGLVASIKNFKSVL	1135.16	42	645.65	33	702.54	17	335.66	44	695.1	18	12013	75	698.2	32	676.9	27	7245.49	75	4729.04	65	11158.2	75	21.88	8	82.77	3.5	19	1.1	195.68	9.5	304.19	9.5	35.77	0.8	142.17	2.5	-	-	-	-
ORF1ab	5165	15	QGLVASIKNFKSVLY	502.37	28	315.4	22	346.8	7.5	140.91	25	348.28	8	7729.62	60	945.88	40	943.32	37	8155.24	80	6332.97	80	12194.6	80	17.13	6	65.28	2.5	17.03	0.9	164.61	7.5	221.62	6.5	28.8	0.5	117.6	1.5	-	-	-	-
ORF1ab	5166	15	GLVASIKNFKSVLYY	215.2	17	153.38	13	211.66	4	89.99	16	220.03	4.5	6071.04	55	1119.14	45	1175.46	44	7764.24	80	6401.87	80	11704.8	80	18.73	6.5	67.65	2.5	17.81	1	181.09	8.5	211.67	6	29.57	0.5	120.75	1.5	-	-	-	-
ORF1ab	5167	15	LVASIKNFKSVLYYQ	118.62	11	91.86	8.5	190.29	3.5	65.55	11	194.85	3.5	4851.3	45	945.3	40	1302.57	47	6446.35	70	5430.33	70	10006.2	70	24.66	9	81.21	3.5	22.05	1.6	232.94	12	243.2	7.5	38.41	1	149.26	2.5	-	-	-	-
ORF1ab	5236	15	VDDIVKTDGTLMIER	2001.72	55	2110.38	60	2764.13	46	219.28	34	1610.85	36	9860.29	70	1540.39	55	1131.82	43	3443.98	47	2718.84	43	6730.16	55	134.45	34	685.74	36	280.21	35	705.02	35	99.59	1.8	690.59	38	1932.34	55	1	1	1	-
ORF1ab	5237	15	DDIVKTDGTLMIERF	1551.28	48	1694.08	55	2379.87	42	184.07	30	1416.29	32	5922.33	55	793.89	36	728.41	29	1381.51	19	1302.05	19	3211.1	24	180.05	39	720.62	37	299.44	36	732.09	37	101.47	1.9	792.95	41	2039.87	55	1	1	1	-
ORF1ab	5238	15	DIVKTDGTLMIERFV	509.4	28	560.12	31	1326.42	28	128.33	23	831.89	21	4517.38	43	587.53	28	598.78	24	1276.85	17	1213.23	17	2950.42	22	166.53	38	639.48	34	234.36	30	648.33	33	103.48	2	566.98	33	1645.08	47	1	1	1	-
ORF1ab	5244	15	GTLMIERFVSLAIDA	31.77	3	31.92	2.5	236.14	4.5	26.36	1.9	222.19	4.5	983.81	12	239.26	11	517.46	21	647.92	6.5	740.32	8	1545.37	8.5	39.57	15	200.65	12	90.66	13	289.55	15	580.88	20	91.67	5	304.76	8.5	1	1	1	-
ORF1ab	5245	15	TLMIERFVSLAIDAY	44.34	4	49.7	4.5	286.52	6	23.19	1.4	255.29	5.5	565.38	6	194.45	8.5	423.85	17	435.86	3.5	521	4.5	1026.89	4	29.8	11	116.69	6	107.58	16	201.63	9.5	477.01	17	94.58	5	279.22	7.5	1	1	1	-
ORF1ab	5246	15	LMIERFVSLAIDAYP	82.01	7.5	92.05	8.5	419.95	9.5	28.76	2.5	363.62	8.5	456.3	4.5	196.89	8.5	392.53	15	349.43	2	409.01	3	819.38	3	30.5	11	105.37	5	136.9	20	194.59	9	513.14	18	113.91	6.5	331.84	9.5	1	1	1	-
ORF1ab	5247	15	MIERFVSLAIDAYPL	137.44	12	153.74	13	522.56	12	29.9	3	445.88	11	387.69	3.5	175.15	7.5	306.17	11	311.68	1.6	353.19	2.5	736.75	2.5	26.06	9.5	86.53	4	150.3	21	174.36	8	449.84	16	143.33	9	335.94	9.5	1	1	1	-
ORF1ab	5248	15	IERFVSLAIDAYPLT	127.66	11	158.75	14	650.91	15	32.48	3.5	541.02	14	400.53	4	191.78	8.5	300.29	11	344.35	2	379.79	2.5	798.38	2.5	24.93	9	93.93	4.5	199.83	27	187.6	9	493.25	17	220.4	15	395.98	12	1	1	1	-
ORF1ab	5266	15	NQEYADVFHLYLQYI	24.69	1.8	29.48	2.5	170.58	3	38.94	5	194.11	3.5	275.81	2.5	834.85	37	1483.07	55	1017.04	13	1566.05	24	1578.62	8.5	325.63	55	496.09	28	360.42	41	828.86	40	2024.28	60	278.61	19	524.26	17	1	1	1	-
ORF1ab	5267	15	QEYADVFHLYLQYIR	16.19	0.9	16.4	0.9	64.38	0.4	31.22	3	79.98	0.6	201.47	1.2	744.33	34	1397.64	50	1070.18	14	1554.89	23	1577.24	8.5	146.74	35	233.73	14	88.43	13	615.12	32	1586.14	48	79.53	4	208.21	4.5	1	1	1	-
ORF1ab	5268	15	EYADVFHLYLQYIRK	15.87	0.8	14.82	0.7	53.39	0.25	31.16	3	64.84	0.4	240.75	1.6	874.36	38	1765.26	60	1472.21	20	2005.1	32	2031.1	13	96.23	28	176.97	10	59.63	8	619.34	32	1533.97	47	55.14	2.5	168.67	3	1	1	1	-
ORF1ab	5269	15	YADVFHLYLQYIRKL	11.6	0.4	10.65	0.4	36.49	0.08	21.88	1.2	43.56	0.1	232.32	1.5	715.09	33	1618.52	55	1679.21	23	2124.27	33	2211.25	15	51.64	18	121.82	6	38.33	4.5	468.08	25	1046.87	35	36.72	0.9	117.36	1.4	1	1	1	-
ORF1ab	5270	15	ADVFHLYLQYIRKLH	12.74	0.5	10.61	0.4	30.96	0.05	22.96	1.4	37.59	0.06	279.81	2.5	713.29	33	1649.12	60	2160.26	31	2575.38	40	2744.97	20	34.14	13	84.84	3.5	15.51	0.7	315.37	17	620.3	22	23.2	0.3	81.36	0.6	1	1	1	-
ORF1ab	5271	15	DVFHLYLQYIRKLHD	15.62	0.8	11.82	0.5	33.19	0.06	26.42	2	39.17	0.07	356.67	3.5	807.06	36	1728.26	60	3057.64	42	3540.9	55	3597.55	28	34.44	13	86.02	4	14.27	0.6	336.42	18	633.35	22	23.37	0.3	84.38	0.7	1	1	1	-
ORF1ab	5272	15	VFHLYLQYIRKLHDE	18.72	1.2	13	0.6	36.8	0.09	31.27	3	41.7	0.08	571.3	6.5	958.47	41	1921.73	65	4201.27	55	4395.16	65	5086.63	41	35.57	13	88.07	4	14.25	0.6	373.45	20	704.77	24	24.49	0.3	89.63	0.8	1	1	1	-
ORF1ab	5273	15	FHLYLQYIRKLHDEL	27.41	2.5	16.86	0.9	43.9	0.15	45.4	6.5	49.59	0.15	1054.44	13	1154.25	46	2267.68	70	4908.74	60	5025.09	70	6105.36	49	43.93	16	93.16	4	13.49	0.5	416.96	22	722.6	25	26.45	0.4	97.93	1	1	1	1	-
ORF1ab	5274	15	HLYLQYIRKLHDELT	79.68	7.5	41.4	4	102.13	1.1	80.15	14	108.59	1.1	1596.99	19	1626.76	60	2942.07	75	5920.03	70	6336.13	80	7218.41	60	66.17	22	145.77	7.5	17.11	0.9	561.19	29	736.64	26	43.93	1.3	158.62	3	1	1	1	-
ORF1ab	5275	15	LYLQYIRKLHDELTG	121.65	11	59.95	5.5	134.02	1.8	118.33	21	141.42	1.9	1943.18	23	2008.53	65	3496.88	85	6711.62	75	7135.4	80	8340.86	65	84.04	26	170.6	9.5	20.38	1.3	698.99	35	799.29	28	64.76	3	237.34	5.5	1	1	1	-
ORF1ab	5290	15	HMLDMYSVMLTNDNT	485	28	528.06	30	1524.23	31	78.05	14	1174.84	28	1925.29	23	341.72	17	653.14	26	2069.64	30	1927.27	30	4146.45	33	34.26	13	54.57	1.6	482.63	48	394.81	21	2175.44	60	441.94	28	769.6	26	1	1	1	-
ORF1ab	5291	15	MLDMYSVMLTNDNTS	801.89	36	837.54	38	2354.18	42	120.41	22	1808.77	38	2378.04	27	433.69	21	720.81	29	2172.05	31	2031.54	32	4296.94	34	39.02	14	45.09	1.1	420.48	45	329.75	17	1505.82	46	557.26	33	778.74	26	1	1	1	-
ORF1ab	5292	15	LDMYSVMLTNDNTSR	1605.2	49	1587.72	50	3657.84	55	210.32	33	2831.57	50	3911.12	39	561.6	27	842.38	34	2805.01	39	2521.53	40	5076.95	41	33.87	13	41.48	0.9	366.76	41	302.65	16	820.28	28	636.19	36	787.34	26	1	1	1	-
ORF1ab	5293	15	DMYSVMLTNDNTSRY	4728.99	75	4431.26	75	7951.44	75	468.56	55	6461.92	75	6884.08	60	993.03	42	1269.76	47	4131.22	55	3432.71	55	6891.09	55	44.16	16	54.3	1.5	356.7	40	383.58	20	470.64	16	881.25	44	1041.5	34	1	1	1	-
ORF1ab	5310	15	PEFYEAMYTPHTVLQ	279.48	20	228.51	18	2044.66	38	150.07	26	2243.11	44	3153.56	34	1335.83	50	1137.32	43	3097.23	43	2673.13	42	4184.71	33	8.72	1.9	76.57	3	225.82	30	83.36	3	1588.54	48	350.05	23	200.72	4.5	1	1	1	-
ORF1ab	5311	15	EFYEAMYTPHTVLQA	313.05	21	232.21	18	1722.31	34	114.46	21	1814	38	3529.73	37	635.89	30	612.36	25	2594.9	37	2044.22	32	4368	35	9.06	2	74.06	3	191.57	26	81.58	3	1275.82	41	337.94	22	198.28	4	1	1	1	-
ORF1ab	5359	15	ISTSHKLVLSVNPYV	1221.91	43	1121.44	43	1855.75	36	159.1	27	1555.67	34	6023.86	55	258.11	12	434.06	17	5555.79	65	4379.12	65	9371.2	70	56.67	19	197.61	12	106.39	15	297.68	15	94.8	1.7	132	8	425.16	13	1	1	1	-
ORF1ab	5360	15	STSHKLVLSVNPYVC	1120.35	42	1012.41	41	1674.64	33	126.55	22	1376.89	32	4953.45	46	325.05	16	524.7	21	5470.9	65	4371.97	65	8973.78	65	29.52	11	132.23	7	85.91	13	230.55	12	71.32	0.9	79.01	4	302.23	8	1	1	1	-
ORF1ab	5361	15	TSHKLVLSVNPYVCN	990.87	40	895.77	39	1602.06	32	112.21	20	1281.53	30	4610.71	44	466.14	23	703.02	28	5644.92	65	4499.09	65	9085.06	70	24.66	9	117.92	6	78.94	11	209.85	10	64.88	0.8	69.98	3.5	277.02	7	1	1	1	-
ORF1ab	5362	15	SHKLVLSVNPYVCNA	924.09	38	814.61	37	1560.91	32	104.61	19	1215.31	29	4386.28	43	652.97	31	835.5	33	5429.68	65	4267.33	65	8721.36	65	21.74	8	111.67	5.5	78.7	11	200.69	9.5	62.06	0.7	63.78	3	256.17	6.5	1	1	1	-
ORF1ab	5363	15	HKLVLSVNPYVCNAP	1012.51	40	903.22	39	1759.58	35	120.75	22	1372.79	32	4493.01	43	990.53	42	1098.58	42	5851.76	70	4779.09	65	9179.62	70	27.13	10	145.75	7.5	87.92	13	251	13	71.23	0.9	75.53	4	300.67	8	1	1	1	-
ORF1ab	5364	15	KLVLSVNPYVCNAPG	1271.41	44	1203.13	45	2359.51	42	172.03	29	1848.73	39	5281.35	48	1163.5	46	1209.72	45	6557.93	70	5421.87	70	10173.8	75	47.89	17	263.27	16	128.7	19	398.63	21	100.66	1.9	118.4	7	448.76	14	1	1	1	-
ORF1ab	5450	15	CTERLKLFAAETLKA	46.37	4.5	46.06	4.5	173.38	3	19.62	0.8	173.29	3	1140.33	14	136.23	5	230.62	7.5	947.69	11	858.11	10	1888.21	12	14.84	5	91.55	4	70.75	10	97.12	3.5	497.98	17	101.74	5.5	202.9	4.5	1	1	1	-
ORF1ab	5451	15	TERLKLFAAETLKAT	31.22	2.5	27.97	2.5	135.32	1.8	15.11	0.4	137.88	1.8	1168.63	14	111.76	4	171.3	5	932.75	11	756.77	8.5	1876.95	12	9.52	2.5	50.37	1.3	48.66	6	67.38	1.8	326.25	11	73.94	3.5	143.2	2.5	1	1	1	-
ORF1ab	5452	15	ERLKLFAAETLKATE	30.66	2.5	26.68	2	137.29	1.9	15.03	0.3	140.2	1.9	1372.54	17	154.88	6.5	176.55	5	818.22	9	661.97	7	1785.47	11	9.4	2.5	47.32	1.2	48.35	6	67.75	1.9	323.86	11	77.54	4	148.02	2.5	1	1	1	-
ORF1ab	5453	15	RLKLFAAETLKATEE	33.36	3	28.46	2.5	144.88	2.5	16.24	0.5	150.64	2.5	1669.3	20	181.43	8	195.93	6	501.49	4	424.49	3	1354.16	6.5	10.07	2.5	49.34	1.3	52.95	7	75.16	2.5	347.78	12	85.03	4.5	162.98	3	1	1	1	-
ORF1ab	5454	15	LKLFAAETLKATEET	45.38	4	39.68	3.5	212.56	4	22.9	1.3	223.71	4.5	2352.07	27	198.19	9	215.47	7	478.23	4	407.12	3	1353.87	6.5	15.7	5	71.65	3	73.61	11	109.29	4.5	491.87	17	142.06	9	246.69	6	1	1	1	-
ORF1ab	5455	15	KLFAAETLKATEETF	201.74	16	142.5	13	652.2	15	63.02	11	728.15	19	6346.08	55	233.41	11	254.44	9	369.01	2.5	346.63	2	1211.45	5.5	33.15	12	139.63	7.5	109.88	16	189.66	9	797.48	28	362.53	24	491.71	16	1	1	1	-
ORF1ab	5465	15	TEETFKLSYGIATVR	437.85	26	385.03	25	1502.61	31	125.21	22	1580.38	35	4150.62	41	734.17	34	460.37	18	5039.52	65	3260.39	50	8373.04	65	10.83	3	161.88	9	193.48	26	60.05	1.5	446.1	15	142.28	9	169	3	1	1	1	-
ORF1ab	5466	15	EETFKLSYGIATVRE	479.83	27	403.36	26	1588.54	32	122.77	22	1602.75	35	3882.07	39	457.04	22	337.15	13	1625.35	22	1075.44	14	3898.83	31	10.72	3	158.2	8.5	196.11	27	58.2	1.5	426.27	15	145.97	9.5	174.78	3.5	1	1	1	-
ORF1ab	5467	15	ETFKLSYGIATVREV	501.65	28	401.28	25	1565.02	32	104.13	19	1525.69	34	3383.74	35	283.74	14	212.52	7	869.56	10	625.19	6	2305.41	16	10.77	3	150.74	8	175.9	24	52.57	1.2	396.29	14	148.38	9.5	179.79	3.5	1	1	1	-
ORF1ab	5468	15	TFKLSYGIATVREVL	579.82	30	419.09	26	1465.7	30	95.43	17	1388.52	32	3306.93	35	234.33	11	180.01	5.5	730.3	7.5	532.69	4.5	1882.06	12	12.31	3.5	169.49	9.5	183.46	25	51.99	1.2	415.15	14	173.86	12	211.15	4.5	1	1	1	-
ORF1ab	5469	15	FKLSYGIATVREVLS	681.12	33	529.13	30	1522.54	31	110.01	20	1357.14	31	3466.71	36	207.93	9.5	179.99	5.5	709.53	7.5	538.64	5	1763.55	10	21.84	8	247.3	15	214.91	28	69.68	1.9	620.19	22	289.99	20	345.28	10	1	1	1	-
ORF1ab	5504	15	YVFTGYRVTKNSKVQ	1052.16	41	624.88	32	2607.17	45	490.21	55	2617.15	48	9326.28	70	1990.46	65	1429.64	50	12418.6	90	8713.54	90	14440.4	90	16.77	5.5	105.13	5	34.99	4	67.24	1.8	296.11	9.5	142.44	9	154.03	2.5	1	1	1	-
ORF1ab	5505	15	VFTGYRVTKNSKVQI	2733.14	60	1555.72	50	3679.15	55	663.99	60	3469.41	55	13696	80	2008.72	65	1482.15	55	14400	95	10183.2	90	17005.9	95	11.51	3.5	97.14	4.5	29.52	3	55.14	1.3	186.87	5	139.97	9	144.14	2.5	1	1	1	-
ORF1ab	5506	15	FTGYRVTKNSKVQIG	5383.12	80	3459.63	70	5146.03	65	1003.46	70	4566.48	65	16414.6	90	730.17	33	589.99	24	12553	90	8463.22	85	16758.1	95	12.21	3.5	139.01	7.5	33.49	3.5	67.59	1.8	185.66	5	212.05	14	216.45	5	1	1	1	-
ORF1ab	5530	15	GDAVVYRGTTTYKLN	795.2	36	459.64	27	1695	34	281.18	40	2061.26	42	16502.5	90	1921.1	65	1746.66	60	10676.1	90	7611.93	85	14025.7	85	19.04	6.5	124.55	6.5	65.58	9	71.05	2	554.08	19	149.84	9.5	185.51	4	1	1	1	-
ORF1ab	5531	15	DAVVYRGTTTYKLNV	530.89	29	281.27	20	1141.8	25	184.09	30	1432.71	33	14506.5	85	1719.44	60	1466	55	10583.6	85	7242.27	80	13554.9	85	12.79	4	86.25	4	54.16	7	53.54	1.2	462.13	16	113.1	6.5	129.96	1.8	1	1	1	-
ORF1ab	5532	15	AVVYRGTTTYKLNVG	589.47	31	302.61	21	1235.37	27	198.43	32	1516.99	34	14438.5	85	1289.96	49	1206.1	45	11176.3	90	7433.44	85	14618.2	90	12.48	4	86.44	4	55.46	7.5	56.93	1.4	497.74	17	118.74	7	129.72	1.8	1	1	1	-
ORF1ab	5533	15	VVYRGTTTYKLNVGD	737.16	34	375.27	24	1454.5	30	252.95	37	1803.2	38	14698.6	85	1308.7	50	1332.55	48	11663.7	90	7897.94	85	15376.2	90	15.58	5	109.08	5.5	74.06	11	71.4	2	728.54	25	168.53	11	165.97	3	1	1	1	-
ORF1ab	5543	15	LNVGDYFVLTSHTVM	100.55	9	99.29	9	717.56	17	59.23	9.5	748.99	19	1453.69	18	968.57	41	1126.58	42	3042.65	42	2759.71	43	4554.54	36	6.5	0.9	59.32	1.8	121.18	17	143.18	6	1204.92	39	130.65	8	123.67	1.6	1	1	1	-
ORF1ab	5544	15	NVGDYFVLTSHTVMP	143.1	13	116.18	11	899.11	21	66.7	11	931.23	23	2190.7	25	899.62	39	1070.25	41	3287.6	45	2915.7	45	4928.12	39	6.06	0.8	56.08	1.7	112.39	16	141.45	6	930.31	32	129.23	8	121.1	1.5	1	1	1	-
ORF1ab	5545	15	VGDYFVLTSHTVMPL	101.21	9.5	80.86	7.5	706.45	17	38.66	5	692.81	18	1997.91	23	405.63	20	581.74	23	2642.99	37	2312.93	36	4084.02	32	5.32	0.5	47.49	1.2	87.08	13	108.81	4	435.73	15	104.46	6	105.38	1.1	1	1	1	-
ORF1ab	5546	15	GDYFVLTSHTVMPLS	116.48	11	89	8.5	748.74	18	35.22	4	703.59	18	2712.2	30	218.31	10	354.72	14	2667.44	37	2095.8	33	4388.23	35	5.7	0.6	50.47	1.3	84.55	12	108.53	4	352.54	12	109.66	6.5	113.5	1.3	1	1	1	-
ORF1ab	5547	15	DYFVLTSHTVMPLSA	118.6	11	95.27	9	731.28	17	33.37	3.5	669.86	17	2851.68	31	101.33	3	184.49	5.5	2490.67	35	1780.86	28	4350.88	34	6.72	1	61.13	2	89.66	13	127.05	5.5	331.85	11	122.19	7.5	135.96	2	1	1	1	-
ORF1ab	5566	15	PQEHYVRITGLYPTL	359.55	23	238.35	18	944.58	21	130.51	23	950.44	24	6707.7	60	436.03	22	705.23	28	4578.45	60	3914.3	60	7692.24	60	15.86	5.5	60.86	2	45.6	5.5	152.17	6.5	791.73	27	70.72	3.5	146.64	2.5	1	1	1	-
ORF1ab	5567	15	QEHYVRITGLYPTLN	335.38	22	218.83	17	883.21	20	96.62	17	885.87	22	5313.68	48	366.08	18	561.64	23	4306.62	55	3545.54	55	7294.33	60	12.9	4	53.64	1.5	42.77	5	109.87	4.5	667.94	23	68.84	3	140.46	2.5	1	1	1	-
ORF1ab	5568	15	EHYVRITGLYPTLNI	326.68	22	210.88	17	889.64	20	72.99	13	848.08	21	3793.67	39	345.26	17	462.13	18	3699.47	49	3055.78	47	6597.35	55	10.31	3	46.61	1.1	41.24	5	85.21	3	529.64	19	66.45	3	138.29	2.5	1	1	1	-
ORF1ab	5569	15	HYVRITGLYPTLNIS	392.44	24	243.22	19	1010.84	23	76.71	14	935.67	23	4033.87	40	411.14	20	467.5	19	4620.85	60	3668.1	55	7300.41	60	10.02	2.5	50.18	1.3	44.61	5.5	86.13	3	533.52	19	74.12	3.5	158.89	3	1	1	1	-
ORF1ab	5615	15	FAIGLALYYPSARIV	182.02	15	157.97	14	813.15	19	96.62	17	800.59	20	1165.85	14	422.41	21	475.18	19	2386.21	34	1839.12	29	3802.59	30	30.53	11	220.69	13	86.8	13	106.02	4	421.59	15	50.32	1.7	138.46	2.5	1	1	1	-
ORF1ab	5616	15	AIGLALYYPSARIVY	144.15	13	122.25	11	525.11	12	88.49	16	539.07	14	1241.23	15	520.35	25	497	20	3237.54	44	2282.05	36	4634.92	37	23.15	8.5	199.46	12	64.22	9	81.71	3	322.1	11	41.37	1.1	116.01	1.4	1	1	1	-
ORF1ab	5617	15	IGLALYYPSARIVYT	140.65	12	121.72	11	469.7	11	83.97	15	488.04	13	1439.95	17	567.79	27	456.28	18	3621.06	48	2490.78	39	5000.25	40	21.42	7.5	208.98	12	59.76	8	79.18	2.5	308.38	10	43.23	1.2	115.72	1.4	1	1	1	-
ORF1ab	5618	15	GLALYYPSARIVYTA	165.54	14	141.92	13	494.99	12	93.36	17	512.1	13	1980.95	23	418.4	21	351.67	13	3163.58	43	2117.61	33	5037.61	40	23	8.5	261.02	15	62.28	8.5	84.22	3	344.63	12	54.52	2	132.69	1.9	1	1	1	-
ORF1ab	5628	15	IVYTACSHAAVDALC	3258.1	65	2289.99	60	6369.6	70	649.06	60	6349.85	75	5546.84	50	127.82	4.5	102.27	1.9	763.01	8	492.44	4	2402.35	16	46.94	17	584.96	32	171.37	24	201.81	9.5	790.31	27	714.97	39	833.24	28	1	1	1	-
ORF1ab	5629	15	VYTACSHAAVDALCE	4598.46	75	3566.39	70	9445.71	80	955.62	70	9105.53	85	4438.22	43	121.64	4.5	104.81	2	364.17	2.5	285.74	1.3	1266.32	6	113.52	31	1314.66	55	461.47	47	356.2	19	1846.13	55	1806.3	65	1702.09	49	1	1	1	1
ORF1ab	5630	15	YTACSHAAVDALCEK	5017.75	75	4347.21	75	10232.3	85	1065.21	70	10056	85	4340.21	42	133.29	5	122.58	3	374.54	2.5	287.5	1.3	1331.17	6.5	399.13	55	2200.48	70	1244.06	75	793.69	39	2797.59	70	3789.86	80	3810.7	75	1	1	1	1
ORF1ab	5631	15	TACSHAAVDALCEKA	5855.75	80	5685.19	80	11344.8	85	1209.42	75	11344.8	90	4682.96	44	154.51	6.5	151.13	4	403.98	3	317.81	1.6	1460.01	7.5	911.28	75	2616.27	75	2592.57	90	1555.09	65	3980.93	80	6814.35	90	6889	90	1	1	1	1
ORF1ab	5685	15	NALPETTADIVVFDE	4165.06	70	5378.87	80	9739.2	85	1117.02	70	8499.65	80	3037.98	33	821.41	37	908.92	36	307.67	1.5	458.7	3.5	786.95	2.5	2805.5	90	3905.25	85	4281.76	95	4142.9	90	3943.2	80	9012.51	95	9352.36	95	1	1	1	-
ORF1ab	5686	15	ALPETTADIVVFDEI	1679.83	50	2778.94	65	6245.4	70	597.47	60	5477.77	70	1437.21	17	666.22	31	856.37	34	233.66	0.9	363.94	2.5	551.97	1.1	3315.17	95	3512.62	85	4126.93	95	4454	90	4445.86	85	7782.66	95	8850.07	95	1	1	1	-
ORF1ab	5687	15	LPETTADIVVFDEIS	1049.48	41	1996.74	55	4741.03	65	413.99	49	4104.71	60	849.22	10	626.74	30	819.55	33	224.46	0.8	344.5	2	472.28	0.8	3861	95	3010.63	80	3895.33	95	4997.44	90	5510.11	90	6426.78	90	8330.57	95	1	1	1	-
ORF1ab	5688	15	PETTADIVVFDEISM	558.14	30	1147.41	44	2338.44	42	256.97	38	1786.75	38	609.2	7	663.93	31	953.62	37	244.69	1	378.11	2.5	483.78	0.8	2467.02	90	1774.49	65	2100.22	85	4171.06	90	3363.4	75	2369.92	70	4383.86	80	1	1	1	-
ORF1ab	5689	15	ETTADIVVFDEISMA	356.87	23	683.57	34	1401.32	29	116.93	21	997.1	25	468.79	5	619.97	29	788.99	32	261.62	1.1	406.72	3	503.44	0.9	1116.82	75	841	41	964.17	70	2413.84	75	561.92	20	1268.58	55	2643.39	65	1	1	1	-
ORF1ab	5690	15	TTADIVVFDEISMAT	306.1	21	551.81	30	1093.49	24	84.48	15	752.97	19	472.61	5	628.03	30	719.33	29	351.77	2.5	519.74	4.5	642.31	1.6	482.93	60	491.64	28	604.43	55	1286.53	55	287.26	9	879.59	44	1710.77	49	1	1	1	-
ORF1ab	5705	15	NYDLSVVNARLRAKH	1082.12	41	694.4	34	682.31	16	176.25	29	545.46	14	10362.2	75	307.84	15	306.73	11	3354.25	45	2118.78	33	6636.09	55	45.62	16	326.08	19	24.66	1.9	238.75	12	271.05	8.5	138.64	8.5	397.73	12	1	1	1	-
ORF1ab	5706	15	YDLSVVNARLRAKHY	1147.4	42	721.17	35	668.51	16	245.35	37	540.59	14	12879.3	80	450.41	22	391.75	15	5107.81	65	3428.29	55	8288.23	65	55.78	19	432.64	25	17.59	1	298.84	16	290.53	9.5	109.78	6.5	400.25	12	1	1	1	-
ORF1ab	5707	15	DLSVVNARLRAKHYV	1450.97	47	890.09	39	813.2	19	468.37	55	696.01	18	14921.2	85	658.09	31	592.62	24	8728.82	80	6434.3	80	12138.7	80	77.76	24	642.45	34	13.55	0.5	401.75	21	364.05	12	98.68	5.5	444.86	14	1	1	1	-
ORF1ab	5708	15	LSVVNARLRAKHYVY	1422.7	46	830.11	37	821.81	19	688.89	60	754.48	19	15538.1	85	924.42	40	797.01	32	12326.7	90	9254.81	90	15546.1	90	87.08	26	714.11	37	11.39	0.3	442.89	23	386.5	13	83.03	4.5	385.58	12	1	1	1	-
ORF1ab	5709	15	SVVNARLRAKHYVYI	1043.18	40	676.66	34	1258.01	27	757.03	65	1253.58	29	13068.1	80	1205.42	48	996.76	39	13781.3	95	10898.1	95	17073	95	87	26	814.35	40	12.19	0.4	495.43	26	471.66	16	89.12	5	361.04	11	1	1	1	-
ORF1ab	5710	15	VVNARLRAKHYVYIG	1129.49	42	714.19	35	1390.21	29	849.72	65	1474.3	33	13117.7	80	1571.35	55	1327.79	48	14168.2	95	11316.1	95	17751	95	99.83	28	913.94	44	14.79	0.6	560.35	29	617.66	22	99.04	5.5	379.95	12	1	1	1	-
ORF1ab	5711	15	VNARLRAKHYVYIGD	1268.72	44	854.88	38	1824.08	36	963.38	70	2008.83	41	9772.13	70	2377.45	70	2107.65	65	12468.8	90	10378.5	90	16381.2	90	169.95	38	1279.22	55	24.12	1.9	770.45	38	856.92	29	156.62	10	512.05	17	1	1	1	-
ORF1ab	5799	15	FYKGVITHDVSSAIN	3869.2	70	3429.25	70	6332.43	70	396.86	48	5355.35	70	8878.27	65	589.71	28	362.58	14	4879.09	60	3191.32	49	7713.41	60	36.88	14	196.49	11	184.81	25	144.24	6	80.72	1.2	709.87	39	821.01	27	1	1	1	-
ORF1ab	5800	15	YKGVITHDVSSAINR	5091.69	75	5010.32	80	7264.09	75	498.79	55	5974.47	70	10145.9	70	555.33	27	312.72	12	5427.74	65	3510.49	55	8485.86	65	101.13	29	386.02	23	194.41	26	255.77	13	60.58	0.6	764.57	41	1237.39	39	1	1	1	-
ORF1ab	5801	15	KGVITHDVSSAINRP	6769.3	85	6731.47	85	9043.18	80	679.41	60	7516.99	80	12098.3	80	679.83	32	351.64	13	4741.13	60	2908.74	45	7956.09	60	194.09	41	657.42	35	293.8	36	439.14	23	71.65	1	1010.63	47	1840.39	55	1	1	1	-
ORF1ab	5802	15	GVITHDVSSAINRPQ	8267.72	85	8130.83	90	10425.4	85	973.41	70	8836.29	80	12984.8	80	656.98	31	343.92	13	4142.19	55	2473.49	39	7623.22	60	291.19	49	892.82	43	365.8	41	560.95	29	95.79	1.7	1371.99	55	2239.1	60	1	1	1	-
ORF1ab	5835	15	FISPYNSQNAVASKI	8377.58	85	7185.61	85	12615.8	90	1346.52	75	11601.4	90	12646.4	80	251.03	12	135.78	3.5	3578.06	48	1801.11	28	7623.8	60	11.35	3.5	243.87	14	371.55	42	66.41	1.8	887.08	30	798.94	42	594.19	20	1	1	1	-
ORF1ab	5836	15	ISPYNSQNAVASKIL	6727.03	85	5606.87	80	8873.56	80	946.51	70	7956.09	80	14991.9	85	179.59	8	101.57	1.8	2937.49	41	1499.19	23	6624.25	55	9.5	2.5	213.54	13	277.93	34	54.48	1.3	805.31	28	698.27	38	486.42	16	1	1	1	-
ORF1ab	5837	15	SPYNSQNAVASKILG	6635.87	80	5619.2	80	8127.84	80	1066.69	70	7204.06	75	19889.2	95	175.62	7.5	107.48	2	3504.57	47	1838.1	29	7489.23	60	12.35	3.5	307.33	18	307.92	37	70.81	2	1015.09	34	971.26	46	675.87	23	1	1	1	-
ORF1ab	5838	15	PYNSQNAVASKILGL	2695.67	60	2601.37	65	4602.19	60	577.36	60	3874.35	60	15978.8	85	136.71	5	106.23	2	3313.49	45	1769.13	27	7198.14	60	19.31	7	497.27	28	295.12	36	104.48	4	1036.85	35	997.62	47	843.8	28	1	1	1	-
ORF1ab	5845	15	VASKILGLPTQTVDS	2025.33	55	1748.73	55	3991.32	60	164.38	28	2867.34	50	5610.03	50	355.28	18	530.43	21	2898.06	40	2163.49	34	5542.22	44	9.09	2	106.18	5	179.25	25	284.64	15	365.42	12	305.97	21	797.42	27	1	1	1	-
ORF1ab	5846	15	ASKILGLPTQTVDSS	2246.72	60	2024.37	55	4277.46	60	176.95	29	3131.87	55	5952.46	55	426.81	21	563.49	23	3010.82	42	2233.18	35	5783.9	46	8.79	1.9	104.72	5	211.93	28	293.4	15	359.97	12	309.47	21	814.98	27	1	1	1	-
ORF1ab	5882	15	VNRFNVAITRAKVGI	1670.69	50	933.53	40	1155.49	25	286.65	40	1050.4	26	11981.8	75	246.79	12	203.61	6.5	5600.27	65	3264.94	50	8369.97	65	22.61	8	258.77	15	22.33	1.6	89.99	3	419.36	14	145.5	9	274.79	7	-	-	-	-
ORF1ab	5883	15	NRFNVAITRAKVGIL	1622.01	49	907.2	39	1223.71	26	325.54	43	1086.85	26	16155.6	90	255.6	12	202.16	6.5	6009.15	70	3420.8	55	9158.39	70	23.77	8.5	310.26	18	20.76	1.4	97.2	3.5	256.31	8	138.23	8.5	298.2	8	-	-	-	-
ORF1ab	5884	15	RFNVAITRAKVGILC	1737.48	50	994.11	41	1353.21	28	321.4	43	1151.94	28	16007.1	85	261.61	13	222.63	7.5	6362.09	70	3606.59	55	9853.03	70	26.12	9.5	406.86	24	21.25	1.4	117.94	5	201.44	6	139.99	9	341.09	9.5	-	-	-	-
ORF1ab	5907	15	DKLQFTSLEIPRRNV	63.63	6	49.55	4.5	201.62	3.5	34.95	4	209.51	4	2213.33	25	1199.68	47	1374.22	49	2624.5	37	2824.72	44	3611.98	28	21.26	7.5	49.08	1.3	69.35	9.5	126.3	5	1156.14	38	143.51	9	253.35	6.5	1	1	1	-
ORF1ab	5908	15	KLQFTSLEIPRRNVA	84.36	8	60.2	5.5	229.37	4.5	41.76	5.5	245.25	5	2818	31	1292.06	49	1374.92	49	3908.46	55	3778.02	60	5430.86	43	17.58	6	43.44	1	60.06	8	111.15	4.5	1038.07	35	131.57	8	220.74	5	1	1	1	-
ORF1ab	5909	15	LQFTSLEIPRRNVAT	270.79	19	141.98	13	497.01	12	91.08	16	555.41	14	4933.02	46	1802.05	60	1698.25	60	5021.72	65	4616.2	65	7035.13	55	22.95	8.5	61.97	2	82.95	12	146.97	6.5	1375.74	43	203.86	14	310.12	8.5	1	1	1	-
ORF1ab	5970	15	IPKDMTYRRLISMMG	475.86	27	239.59	18	445.98	11	140.84	25	412.92	10	9729.3	70	635.66	30	1127.95	43	8590.07	80	6628.91	80	11723.9	80	6.2	0.8	33.07	0.5	22.38	1.6	77.59	2.5	965.16	33	87.35	4.5	141.87	2.5	1	1	1	-
ORF1ab	5971	15	PKDMTYRRLISMMGF	344.49	23	166.12	14	322.34	7	74.74	13	296.88	6.5	7198.45	60	408.46	20	747.98	30	5930.22	70	4538.01	65	8590.62	65	3.8	0.12	18.64	0.07	17.59	1	42.35	0.7	702.89	24	50.15	1.7	76.07	0.5	1	1	1	-
ORF1ab	5972	15	KDMTYRRLISMMGFK	343.06	23	159.17	14	297.98	6.5	69.11	12	272.88	6	7418.66	60	363.27	18	637.65	26	6398.34	70	4728.38	65	9184.39	70	3.38	0.05	16.6	0.05	15.37	0.7	36.46	0.6	621.53	22	37.95	0.9	62.77	0.3	1	1	1	-
ORF1ab	5973	15	DMTYRRLISMMGFKM	273.51	20	126.31	11	275.18	5.5	58.22	9.5	233.91	5	7120.98	60	336.69	17	611.95	25	6277.58	70	4617.5	65	8840.6	65	3.11	0.03	15.3	0.03	13.49	0.5	33.54	0.5	582	20	20.93	0.2	49.76	0.12	1	1	1	-
ORF1ab	5974	15	MTYRRLISMMGFKMN	227.98	17	102.41	9.5	256.44	5	54.39	8.5	215.95	4.5	6268.21	55	314.89	16	567.45	23	6271.33	70	4597.21	65	8712.59	65	3.02	0.02	15.2	0.03	13.04	0.5	33.91	0.5	567.5	20	18.86	0.15	47.05	0.1	1	1	1	-
ORF1ab	5975	15	TYRRLISMMGFKMNY	204.91	16	99.94	9.5	283.05	6	59.2	9.5	239.99	5	5670.44	50	333.54	16	623.52	25	6766.01	75	5007.99	70	9366.33	70	3.57	0.08	20.81	0.1	15.45	0.7	51.34	1.1	738.15	26	21.59	0.2	60.71	0.25	1	1	1	-
ORF1ab	5976	15	YRRLISMMGFKMNYQ	216.48	17	113.1	10	379.85	8.5	71.32	12	340	8	2926.92	32	370.44	18	708.53	29	5389.3	65	4373.2	65	8830.66	65	5.97	0.7	48.85	1.2	26.97	2.5	135.54	6	1216.4	39	28.85	0.5	103.7	1.1	1	1	1	-
ORF1ab	5977	15	RRLISMMGFKMNYQV	235.93	18	133.75	12	534.25	13	94.34	17	478.63	12	2182.02	25	381.11	19	741.9	30	5397.41	65	4679.16	65	8559.91	65	14.86	5	137.08	7	55.27	7.5	448.04	24	1296.26	41	37.34	0.9	168.02	3	1	1	1	-
ORF1ab	6000	15	TREEAIRHVRAWIGF	1438.62	47	1166.76	44	1939.95	37	724.18	65	1734.8	37	7786.95	65	430.01	21	584.61	24	5714.61	65	4649.54	65	10131.3	75	42.82	15	461.2	26	23.55	1.8	256.66	13	317.44	10	67.29	3	239.97	6	1	1	1	-
ORF1ab	6029	15	NLPLQLGFSTGVNLV	1076.37	41	1163.93	44	3985.58	60	183.85	30	3174.41	55	4316.37	42	579.65	28	424.23	17	3580.97	48	2519.68	40	6840.06	55	12.7	4	227.36	13	445.04	46	66.42	1.8	260.47	8	161.09	11	318.41	9	1	1	1	-
ORF1ab	6030	15	LPLQLGFSTGVNLVA	941.07	39	992.06	41	3627.41	55	154.08	27	2910.72	55	4058.6	40	320.06	16	266.39	9.5	2919.11	40	1857.64	29	5838.98	47	12.93	4	197.73	12	424.97	45	66.6	1.8	245.31	7.5	164.07	11	312.77	8.5	1	1	1	-
ORF1ab	6066	15	PPGDQFKHLIPLMYK	199.37	16	101.41	9.5	228.2	4.5	57.52	9	226.65	4.5	3452.37	36	1076.88	44	1511.94	55	6836.43	75	6143.73	75	8824.73	65	7.26	1.2	44.12	1	31.12	3	56.52	1.4	611.64	21	57.62	2.5	136.24	2	1	1	1	-
ORF1ab	6067	15	PGDQFKHLIPLMYKG	217.18	17	108.78	10	241.27	5	61.73	10	232.81	5	3862.17	39	789.7	36	1150.53	43	7316.55	75	6493.82	80	9317.61	70	6.81	1	43.39	1	30.56	3	57.43	1.4	608.28	21	56.22	2.5	130.08	1.8	1	1	1	-
ORF1ab	6068	15	GDQFKHLIPLMYKGL	152.32	13	71.87	7	184.24	3.5	51.01	7.5	180.03	3	3471.1	36	721.14	33	1068.17	41	7034.37	75	6376.84	80	8988.75	65	6.07	0.8	38.5	0.7	27.35	2.5	52.44	1.2	549.61	19	46.32	1.5	110.33	1.3	1	1	1	-
ORF1ab	6069	15	DQFKHLIPLMYKGLP	152.47	13	73.66	7	189.36	3.5	52.81	8	183.59	3.5	3566.89	37	787.09	35	1181.79	44	7325.97	75	6700.66	80	9346.18	70	6.87	1.1	44.42	1	30.53	3	64.94	1.7	648.84	23	55.24	2.5	130.11	1.8	1	1	1	-
ORF1ab	6070	15	QFKHLIPLMYKGLPW	148.08	13	73.86	7	207.91	4	64.73	11	207.2	4	3502.15	36	961.59	41	1429.83	50	7942.5	80	7287.71	80	9970.68	70	8.48	1.8	59.87	1.9	32.58	3.5	89.22	3	820.24	28	58.72	2.5	150.27	2.5	1	1	1	-
ORF1ab	6085	15	NVVRIKIVQMLSDTL	306.89	21	256.01	19	346.32	7.5	38.87	5	219.4	4.5	2598.05	29	205.48	9	502.33	20	2720.28	38	2744.25	43	5071.13	40	13.98	4.5	52.76	1.5	43.12	5.5	330.78	17	243.97	7.5	113.34	6.5	471.76	15	1	1	1	-
ORF1ab	6086	15	VVRIKIVQMLSDTLK	273.59	20	221.24	17	304.64	6.5	32.91	3.5	194.61	3.5	2736.87	30	245.65	12	579.05	23	3068.24	42	3015.39	46	5509.81	44	6.73	1	30.04	0.4	41.47	5	222.11	11	198.13	5.5	87.09	4.5	367.23	11	1	1	1	-
ORF1ab	6087	15	VRIKIVQMLSDTLKN	307.99	21	251.76	19	348.41	7.5	35.31	4	231.59	4.5	3317.4	35	350.75	17	792.87	32	3859.25	55	3590.51	55	6413.31	50	5.9	0.7	26.32	0.25	50.4	6.5	209.22	10	209.35	6	88.41	4.5	381.38	12	-	-	-	-
ORF1ab	6088	15	RIKIVQMLSDTLKNL	216.2	17	189.79	16	319.2	7	31.82	3	218.23	4.5	3225.86	34	549.05	27	1206.19	45	4825.86	60	4478.45	65	7589.56	60	5.01	0.4	23.05	0.15	56.9	7.5	180.02	8.5	175.86	5	73.69	3.5	356.5	11	-	-	-	-
ORF1ab	6089	15	IKIVQMLSDTLKNLS	262.66	19	241.1	18	425.6	9.5	37.2	4.5	279.71	6	3640.5	37	837.39	37	1502.34	55	5547.5	65	5046.94	70	8194.69	65	6.21	0.8	31.28	0.4	91.28	13	248.41	13	210.99	6	108.65	6.5	482.17	16	-	-	-	-
ORF1ab	6090	15	KIVQMLSDTLKNLSD	351.45	23	337.3	23	549.91	13	53.15	8	357.72	8.5	4806.63	45	1617.63	60	2025.64	65	6759.72	75	6084.58	75	9225.82	70	9.42	2.5	53.15	1.5	130.3	19	399.2	21	289.67	9.5	194.18	13	722.01	24	-	-	-	-
ORF1ab	6104	15	DRVVFVLWAHGFELT	33.03	3	40.04	3.5	498.33	12	43.47	6	448.2	11	237.03	1.6	285.57	14	759.45	30	1049.45	13	1169.54	16	1748.8	10	32.95	12	379.41	22	209.55	28	406.53	21	1681.57	50	118.69	7	427.96	13	1	1	1	-
ORF1ab	6105	15	RVVFVLWAHGFELTS	31.06	2.5	36.18	3	437.09	10	39.96	5	421.6	11	251.92	1.8	439.02	22	876.13	35	1226.79	16	1285.32	19	1765.38	10	28.88	11	394.31	23	241.75	31	360.27	19	1640.42	49	121.3	7	410.36	13	1	1	1	-
ORF1ab	6106	15	VVFVLWAHGFELTSM	33.99	3	42.48	4	490.7	12	38.88	5	462.65	12	253.08	1.8	428.18	21	644.35	26	1205.42	16	1153.24	16	1757.39	10	37.56	14	497.14	28	460.05	47	381.1	20	1830.54	55	183.89	12	520.73	17	1	1	1	-
ORF1ab	6119	15	SMKYFVKIGPERTCC	738.26	34	399.51	25	1224.78	26	227.26	35	1243.69	29	7829.11	65	2745.92	75	2199.63	70	4849.09	60	4222.78	60	7012.33	55	8.36	1.7	169.32	9.5	58.55	8	82.9	3	1224.63	39	178.37	12	310.52	8.5	1	1	1	-
ORF1ab	6120	15	MKYFVKIGPERTCCL	827.59	36	465.63	28	1460.99	30	215.9	34	1453.63	33	7722.35	60	2760.42	75	1805.72	60	4769.33	60	3966.7	60	6785.66	55	6.82	1	153.98	8.5	55.55	7.5	72.17	2.5	933.53	32	164.06	11	283.87	7.5	1	1	1	-
ORF1ab	6121	15	KYFVKIGPERTCCLC	1254.41	44	740.7	35	2065.74	38	319.54	43	1998.19	41	9370.99	70	3243.5	80	1957.89	65	5893.57	70	4688.89	65	8170.17	65	8.41	1.7	228.26	13	75.6	11	94.67	3.5	1051.82	35	241.86	16	399.95	12	1	1	1	-
ORF1ab	6155	15	SIGFDYVYNPFMIDV	25.85	1.9	42.75	4	280.07	6	33.43	3.5	357.27	8.5	499.73	5.5	1928.31	65	1904.2	65	2327.84	33	2643.68	41	3070.17	23	57.31	20	134.33	7	419.6	45	315.55	17	692.5	24	203.07	14	247.38	6	-	-	-	-
ORF1ab	6156	15	IGFDYVYNPFMIDVQ	24.2	1.7	39.24	3.5	278.71	5.5	30.55	3	349.2	8	407.41	4	1449.17	55	1554.66	55	1257.96	17	1646.56	25	1995.7	13	63.29	21	147.68	8	437.96	46	344.93	18	853.45	29	223.16	15	266.86	6.5	-	-	-	-
ORF1ab	6157	15	GFDYVYNPFMIDVQQ	26.65	2	43.96	4	315.02	7	31.38	3	384.16	9.5	422.72	4	1218.23	48	1552.87	55	925.81	11	1310.16	19	1583.24	8.5	95.23	28	214.22	13	494.02	49	456.31	24	1043.02	35	309.16	21	363.89	11	1	1	1	-
ORF1ab	6236	15	KVQHMVVKAALLADK	1175.07	43	705.16	34	1588.42	32	132.11	23	1169.46	28	7489.96	60	81.87	2	156.49	4.5	2172.66	31	1619.86	25	4354.93	34	13.74	4.5	302.39	18	45.83	6	270.17	14	868.88	30	196.24	13	452.72	14	-	-	-	-
ORF1ab	6282	15	SDKAYKIEELFYSYA	36.92	3.5	46.23	4.5	115.03	1.4	45.95	6.5	146.17	2	946.93	12	2388.02	70	2516	75	2295.43	32	2885.7	45	3192.63	24	259.12	46	339.64	20	419.14	45	784.81	39	2507.36	65	444.82	28	536.19	18	1	1	1	-
ORF1ab	6283	15	DKAYKIEELFYSYAT	33.94	3	41.97	4	111.18	1.2	42.49	5.5	138.9	1.8	942.99	12	2026.08	65	2332.96	70	2301.09	32	2645.91	41	3200.31	24	206.57	42	307.35	18	398.12	43	671.24	34	2467.5	65	383.71	25	476.68	15	1	1	1	-
ORF1ab	6284	15	KAYKIEELFYSYATH	30.1	2.5	33.65	3	101.4	1	40.03	5	131.85	1.7	1127.36	14	1764.6	60	2163.23	65	2643.7	37	2641.93	41	3597.51	28	171.62	38	251.6	15	280.53	35	509.65	27	2043.03	60	269.93	18	350.12	10	1	1	1	-
ORF1ab	6285	15	AYKIEELFYSYATHS	37.58	3.5	38.29	3.5	143.36	2	44.07	6	200.27	4	1226.83	15	1414.21	55	1499.87	55	2661.5	37	2443.61	38	3784.57	29	114.18	31	195.69	11	208.25	28	288.1	15	1144.72	38	185.66	13	245.21	6	-	-	-	-
ORF1ab	6358	15	KSAFVNLKQLPFFYY	44.76	4	37.87	3.5	120.47	1.5	36.62	4.5	135.33	1.8	1152.53	14	723.29	33	1436.76	55	3065.49	42	2967.87	46	4609.57	37	35.09	13	143.19	7.5	59.22	8	330.26	17	703.22	24	97.25	5.5	294.1	8	-	-	-	-
ORF1ab	6359	15	SAFVNLKQLPFFYYS	42.62	4	33.75	3	121.25	1.5	41.4	5.5	138.32	1.8	1369.26	17	945.85	40	1847.83	60	3509.01	47	3352.83	55	5100.96	41	42.38	15	183.53	11	80.6	12	388.46	20	876.85	30	98.82	5.5	307.62	8.5	-	-	-	-
ORF1ab	6360	15	AFVNLKQLPFFYYSD	46.28	4.5	37.02	3.5	139.85	1.9	53.21	8	163.9	2.5	1423.51	17	1715.76	60	3105.55	80	4557.94	60	4801.27	65	5553.8	44	68.8	22	268.34	16	108.07	16	616.65	32	1285.71	41	131.95	8	419.53	13	-	-	-	-
ORF1ab	6387	15	DIDYVPLKSATCITR	2851.06	65	1875.98	55	3187.25	50	573.17	60	2784.63	49	15893.1	85	952.61	41	975.9	38	8739.5	80	5693.68	75	12511.5	80	8.64	1.8	202.42	12	169.37	23	140.65	6	1174.28	38	470.56	29	459.29	15	1	1	1	-
ORF1ab	6388	15	IDYVPLKSATCITRC	3264.2	65	1958.25	55	3115.95	49	630.74	60	2710.23	49	19011.8	90	983.83	42	934.5	37	9562.01	85	6289.07	75	13536.3	85	8.21	1.7	199.69	12	165.02	23	139.06	6	1195.59	39	442.37	28	439.47	14	1	1	1	-
ORF1ab	6413	15	ANEYRLYLDAYNMMI	56.42	5.5	72.67	7	246.98	5	24.27	1.6	221.32	4.5	229.89	1.5	916.48	40	1094.13	42	1857.86	26	2333.64	37	2627.71	19	25.71	9.5	64.73	2.5	211.34	28	183.67	8.5	209.8	6	115.58	7	169.56	3	-	-	-	-
ORF1ab	6414	15	NEYRLYLDAYNMMIS	54.19	5	67.02	6.5	216.42	4	20.5	1	184.02	3.5	228.08	1.5	341.37	17	512.17	21	1655.26	23	1791.24	28	2782.68	20	18.44	6.5	59.57	1.9	188.69	26	153.51	7	166.93	4.5	102.28	6	147.26	2.5	-	-	-	-
ORF1ab	6415	15	EYRLYLDAYNMMISA	51.71	5	65.34	6	205.94	4	18.81	0.7	171.88	3	245.78	1.7	141.62	5.5	253.24	9	1439.03	20	1405.74	21	2627.36	19	16.33	5.5	60.51	1.9	179.31	25	147.31	6.5	154.05	4	101.36	5.5	142.16	2.5	-	-	-	-
ORF1ab	6416	15	YRLYLDAYNMMISAG	67.36	6.5	82.71	8	257.85	5	23.7	1.5	213.1	4	397.78	4	106.9	3.5	199.51	6	1938.25	28	1505.07	23	3452.37	26	18.06	6	79.47	3.5	200.21	27	159.21	7	169.27	4.5	116.93	7	167.1	3	-	-	-	-
ORF1ab	6419	15	YLDAYNMMISAGFSL	561.21	30	514.56	29	1767.98	35	97.73	18	1473.09	33	3085.12	33	83.7	2.5	166.33	4.5	1720	24	1107.98	15	3864.52	30	8.94	1.9	105.39	5	369.35	41	99.13	3.5	1031.77	34	123.47	7.5	194.19	4	1	1	1	-
ORF1ab	6420	15	LDAYNMMISAGFSLW	476.86	27	437.11	27	2364.09	42	117.49	21	1972.39	40	3331.71	35	103.46	3.5	196.85	6	1817.3	26	1213.55	17	3570.25	28	8.34	1.7	123.45	6.5	372.85	42	104.18	4	1325.99	42	107.2	6	196.44	4	1	1	1	-
ORF1ab	6441	15	TYNLWNTFTRLQSLE	39.92	3.5	33.55	3	127.23	1.6	33.08	3.5	149.42	2.5	1314.62	16	220.22	10	432.57	17	1520.88	21	1447.21	22	2977.49	22	95.62	28	132.63	7	39.62	4.5	268.89	14	951.09	32	120.1	7	261.19	6.5	1	1	1	-
ORF1ab	6442	15	YNLWNTFTRLQSLEN	48.85	4.5	41.92	4	157.27	2.5	31	3	182.05	3.5	1411.64	17	199.25	9	434.48	17	1501.28	21	1437.15	21	2844.22	21	46.77	17	57.99	1.8	34.29	4	159.18	7	1020.1	34	129.6	8	276.53	7	1	1	1	-
ORF1ab	6443	15	NLWNTFTRLQSLENV	72.59	7	58.78	5.5	239.3	4.5	34.23	4	263.34	5.5	1421.53	17	178.02	7.5	394.59	15	1317.75	18	1312.3	19	2601.82	18	20.65	7.5	31.93	0.5	43.8	5.5	111.11	4.5	1065.81	35	166.23	11	261.15	6.5	1	1	1	-
ORF1ab	6444	15	LWNTFTRLQSLENVA	122.07	11	81.49	7.5	283.91	6	39.24	5	288.4	6.5	1665.6	20	172.36	7.5	380.93	15	1337.06	18	1321.79	19	2724.2	20	14.66	5	25.55	0.25	43.41	5.5	99.33	3.5	1155.44	38	154.87	10	220.23	5	1	1	1	-
ORF1ab	6445	15	WNTFTRLQSLENVAF	171.88	14	116.31	11	377.8	8.5	40.63	5	351.74	8.5	1962.22	23	200.25	9	392.59	15	1425.12	19	1454.61	22	2949.21	22	12.43	4	23.34	0.17	51.59	6.5	95.72	3.5	632.19	22	155.15	10	229.39	5.5	-	-	-	-
ORF1ab	6446	15	NTFTRLQSLENVAFN	228.41	17	188.24	15	538.64	13	44.15	6	455.62	12	2520.17	28	269	13	477.56	19	1602.18	22	1620.22	25	3297.25	25	13.16	4	28.12	0.3	97.32	14	108.79	4	515.63	18	197.52	13	305.13	8.5	-	-	-	-
ORF1ab	6447	15	TFTRLQSLENVAFNV	257.57	19	231.33	18	631.14	15	47.67	7	525.59	14	2800.47	31	449.36	22	615.16	25	2003.51	29	1913.74	30	3951.75	31	14.22	4.5	36.64	0.7	116.12	17	126.44	5	383.44	13	225.36	15	390.05	12	-	-	-	-
ORF1ab	6483	15	VYTKVDGVDVELFEN	1041.46	40	1586.9	50	3548.91	55	327.12	43	2778.91	49	1020.6	12	1560.84	55	1859.14	60	436.96	3.5	671.28	7	673.43	1.7	263.85	47	1462.26	60	1349.13	75	999.57	46	1947.39	55	2978	75	3290.9	70	-	-	-	-
ORF1ab	6517	15	PVPEVKILNNLGVDI	2285.96	60	2513.17	60	3211.69	50	192.08	31	2124.31	42	5505.94	49	1743.45	60	2293.36	70	8060.85	80	7261.18	80	12254.7	80	50.54	18	226.89	13	140.71	20	685.39	35	90.13	1.5	193.43	13	777.53	26	-	-	-	-
ORF1ab	6518	15	VPEVKILNNLGVDIA	1575.72	48	1897.68	55	2462.38	43	110.67	20	1476.14	33	2664.5	30	572.23	28	933.23	37	3491.93	47	3190.53	49	6908.41	55	35.41	13	165.66	9	111.4	16	510.4	27	66.56	0.8	156.87	10	635.86	21	-	-	-	-
ORF1ab	6519	15	PEVKILNNLGVDIAA	1380.35	46	1748.21	55	2245.24	41	89.97	16	1301.25	30	2129.61	25	226.25	11	364.42	14	2280.72	32	1914.71	30	5128.02	41	31.17	12	151.77	8	113.12	16	460.1	24	61.63	0.7	158.8	10	628.13	21	-	-	-	-
ORF1ab	6520	15	EVKILNNLGVDIAAN	1442.72	47	1829.75	55	2429.61	43	89.89	16	1398.87	32	1987.67	23	97.64	3	160.96	4.5	1362.26	18	956.56	12	3598.79	28	33.56	13	179.95	10	134.83	19	496.71	26	65.83	0.8	190.58	13	682.79	23	-	-	-	-
ORF1ab	6521	15	VKILNNLGVDIAANT	1734.57	50	2184.57	60	2942.42	48	103.05	19	1752.89	37	1948.44	23	75.87	1.7	108.87	2.5	1140.06	15	734.7	8	3073.56	23	39.85	15	245.7	15	185.39	25	582.96	30	82.79	1.3	286.55	19	880.79	29	-	-	-	-
ORF1ab	6522	15	KILNNLGVDIAANTV	2578.89	60	3373.39	70	4368.99	60	163.57	28	2688.71	49	2129.68	25	65.51	1.2	85.09	1.3	976.94	12	600.63	5.5	2725.2	20	64.96	21	353.07	21	301.38	36	683.06	35	127.16	3	627.42	36	1440.38	43	1	1	1	-
ORF1ab	6523	15	ILNNLGVDIAANTVI	3893.43	70	4712.39	75	6412.89	70	291.32	40	4348.57	65	2518.75	28	61.69	1.1	78.39	1.1	910.22	11	541.29	5	2588.93	18	108.71	30	560.53	31	451.9	47	622.71	32	199.06	5.5	1085.47	49	1801.23	50	1	1	1	-
ORF1ab	6524	15	LNNLGVDIAANTVIW	5524.08	80	6415.39	85	8629.75	80	466.72	55	6314.23	75	4104.31	41	70.9	1.5	84.12	1.3	955.14	12	541.92	5	2704.2	19	124.8	32	888.71	43	641.44	60	553.4	29	193.6	5.5	1518.91	60	2195.73	60	1	1	1	-
ORF1ab	6525	15	NNLGVDIAANTVIWD	4908.05	75	5608.15	80	9252.51	80	520.04	55	7269.2	80	3778.47	38	90.53	2.5	105.69	2	860.06	10	577.71	5.5	2360.76	16	166.07	38	1123.43	50	860.45	65	640.05	33	223.28	6.5	1744.25	65	2588.99	65	1	1	1	-
ORF1ab	6581	15	GQVDLFRNARNGVLI	2229.41	60	1567.76	50	2227.26	40	297.61	41	1989.6	41	8118.79	65	1731.78	60	1037.36	40	10644.4	90	7563.82	85	13808.6	85	19.13	6.5	161.7	9	54.21	7	113.27	4.5	79.28	1.2	129.61	8	286.63	7.5	1	1	1	-
ORF1ab	6582	15	QVDLFRNARNGVLIT	2223.65	60	1574.53	50	2248.13	41	278.31	39	1913.14	40	8239.23	65	789.3	36	541.96	22	7491.5	75	5141.63	70	11467.7	80	14.61	5	161.96	9	50.79	6.5	95.01	3.5	72.84	1	137.19	8.5	269.21	7	1	1	1	-
ORF1ab	6583	15	VDLFRNARNGVLITE	2864.89	65	2178.34	60	2937.55	48	376.48	46	2526.01	47	8684.73	65	447.64	22	368.87	14	4110.35	55	2812.7	44	8595.92	65	15.56	5	225.66	13	62.11	8.5	103.76	4	80.41	1.2	197.49	13	341.09	9.5	1	1	1	-
ORF1ab	6655	15	FKPRSQMEIDFLELA	116.31	11	203.08	16	672.2	16	73.6	13	551.66	14	263.1	1.9	1110.19	45	1649.89	60	661.15	6.5	1078.88	14	871.67	3	1406.06	80	1087.42	49	1158.34	75	1992.77	70	2290.51	60	3065.06	75	3754.31	75	-	-	-	-
ORF1ab	6656	15	KPRSQMEIDFLELAM	71.29	6.5	128.08	12	383.14	8.5	43.87	6	274.98	6	193.24	1.1	770.47	35	1309.23	47	555.41	5	968.36	12	745.03	2.5	1007.31	75	776.51	39	1118.51	70	2003.93	70	1486.1	46	2204.85	70	3315.89	70	-	-	-	-
ORF1ab	6657	15	PRSQMEIDFLELAMD	67.95	6.5	123.63	11	385.18	8.5	36.93	4.5	259.6	5.5	138.1	0.5	452.91	22	961.98	38	343.9	2	614.22	6	479.09	0.8	848	70	570.37	32	1078.66	70	1958.21	70	1527.89	47	1914.17	65	2950.52	65	-	-	-	-
ORF1ab	6658	15	RSQMEIDFLELAMDE	64.61	6	116.23	11	363.01	8	32.02	3	245.61	5	114.13	0.4	320.24	16	776.98	31	168.31	0.4	305.58	1.5	232.24	0.1	724.09	70	442.54	26	1070.58	70	1717.13	65	1553.83	47	1828.3	65	2802.83	65	-	-	-	-
ORF1ab	6659	15	SQMEIDFLELAMDEF	54.24	5	102.65	9.5	353.82	7.5	25.88	1.9	230.31	4.5	91.18	0.17	284.07	14	734.82	30	125.85	0.15	232.17	0.8	165.96	0.03	553.91	65	365.42	21	1176.59	75	1352.42	60	1780.44	55	1617.81	60	2515.48	65	-	-	-	-
ORF1ab	6660	15	QMEIDFLELAMDEFI	45.96	4.5	84.63	8	321	7	22.7	1.3	208.45	4	65.29	0.06	256.8	12	719.99	29	115.7	0.12	212.73	0.7	157.8	0.03	357.26	55	300.57	18	1166.67	75	980.96	46	1618.24	48	1204.35	55	2021.17	55	-	-	-	-
ORF1ab	6661	15	MEIDFLELAMDEFIE	51.95	5	93.93	8.5	384.4	8.5	24.57	1.6	258.37	5.5	70.75	0.07	293.22	14	858.52	34	115.75	0.12	217.91	0.7	145.28	0.02	342.56	55	343.78	20	1534.77	80	1031.05	47	2094.17	60	1354.84	55	2191.34	60	-	-	-	-
ORF1ab	6662	15	EIDFLELAMDEFIER	48.58	4.5	83.89	8	347.1	7.5	25.91	1.9	261.44	5.5	77.68	0.1	390.54	19	1066.94	41	129.31	0.17	253.14	1	161.06	0.03	330.94	55	405.85	24	1824.75	85	1043.41	48	2198.99	60	1482.04	60	2371.23	60	-	-	-	-
ORF1ab	6663	15	IDFLELAMDEFIERY	46.35	4.5	80.12	7.5	330.27	7	27.22	2.5	274.66	6	78.42	0.1	506.27	25	1257.69	46	148.93	0.25	275.81	1.2	178.21	0.04	340.52	55	487.21	28	1915.42	85	1061.65	48	1977.95	55	1609.06	60	2427.8	60	-	-	-	-
ORF1ab	6664	15	DFLELAMDEFIERYK	56.95	5.5	98.05	9	363.1	8	37.42	4.5	316	7.5	116.49	0.4	1112.11	45	2094.85	65	260.14	1.1	464.91	4	285.36	0.2	540.38	65	838.09	41	1576.08	80	1470.86	60	2211.3	60	1990.68	65	2977.42	70	-	-	-	-
ORF1ab	6665	15	FLELAMDEFIERYKL	59.16	5.5	92.34	8.5	275.38	5.5	42.07	5.5	250	5	153.58	0.7	1484.4	55	2478.95	70	525.77	4.5	897.06	11	636.85	1.6	630.85	65	1062.59	48	847.86	65	1616.58	65	2010.62	60	1723.55	65	2652.73	65	-	-	-	-
ORF1ab	6675	15	ERYKLEGYAFEHIVY	25.45	1.9	37.76	3.5	343.73	7.5	48.08	7	468.6	12	353.48	3	1585.39	60	1661.68	60	1236.23	16	1441.44	21	1680.03	9.5	199.19	41	514.41	29	851.93	65	372.87	20	3196.78	75	539.38	32	606.01	20	-	-	-	-
ORF1ab	6696	15	QLGGLHLLIGLAKRF	608.45	31	337.8	23	560.99	13	127.9	23	461.5	12	4734.37	45	195.62	8.5	461.28	18	5414.37	65	3476.1	55	8125.47	65	8.04	1.6	216.42	13	63.78	8.5	271.33	14	1132.83	37	55.01	2	207.42	4.5	-	-	-	-
ORF1ab	6697	15	LGGLHLLIGLAKRFK	480.61	27	238.19	18	358.69	8	113.83	21	301.51	7	5347.3	48	241.34	11	509.42	20	6190.3	70	4021.54	60	8913.4	65	6.97	1.1	194.54	11	34.72	4	190.54	9	723.21	25	38.86	1	163.42	3	-	-	-	-
ORF1ab	6698	15	GGLHLLIGLAKRFKE	468.66	27	228.68	18	307.67	6.5	119.3	21	261.83	5.5	6037.3	55	332.08	16	604.8	24	6487.49	70	4334.01	65	9205.98	70	7.71	1.4	222.42	13	30.88	3	195.48	9.5	703.95	24	40.6	1.1	175.3	3.5	-	-	-	-
ORF1ab	6699	15	GLHLLIGLAKRFKES	433.78	26	211.38	17	283.71	6	116.86	21	243.51	5	6783.31	60	429.44	21	690.18	28	7062.59	75	4851.3	70	9607.95	70	9.96	2.5	286.82	17	30.32	3	211.04	11	719.65	25	46.35	1.5	198.47	4	-	-	-	-
ORF1ab	6709	15	RFKESPFELEDFIPM	25.99	1.9	40.43	3.5	327.12	7	63.08	11	360.58	8.5	426.23	4.5	4087.87	85	4897.18	90	1263.96	17	1973.65	31	1091.89	4.5	1001.47	75	975.98	46	2096.66	85	1842.18	70	3790.88	80	2291.95	70	2315.15	60	-	-	-	-
ORF1ab	6741	15	KCVCSVIDLLLDDFV	140.87	12	283.02	20	734.24	17	87.57	16	437.07	11	139.14	0.6	777.03	35	1830.03	60	857.98	9.5	1675.83	26	1115.2	5	763.17	70	811.59	40	1732.74	80	3216	85	2920.12	70	1556.81	60	3608.03	75	1	1	1	-
ORF1ab	6742	15	CVCSVIDLLLDDFVE	133.02	12	261.26	19	743.29	17	83.31	15	450.86	12	90.42	0.17	772.26	35	1942.13	65	654.05	6.5	1287.58	19	841.77	3	755.69	70	763.54	39	2067.71	85	3643.26	85	2768.92	70	1650.14	60	3957.39	75	1	1	1	-
ORF1ab	6743	15	VCSVIDLLLDDFVEI	50.46	4.5	116.71	11	450.2	11	50.96	7.5	281.79	6	63.58	0.05	862.22	38	2125	65	616.35	6	1239.64	18	767.82	2.5	553.85	65	615.89	33	1757.47	80	3135.97	85	1636.41	49	1266.43	55	3086.19	70	1	1	1	-
ORF1ab	6744	15	CSVIDLLLDDFVEII	36.76	3.5	81.46	7.5	341.89	7.5	34.63	4	203.74	4	55.37	0.03	979.61	42	1991.09	65	589.82	5.5	1140.89	16	720.4	2	394.1	55	503.98	28	1485.33	80	2471.08	75	831.36	28	999.5	47	2393.56	60	1	1	1	-
ORF1ab	6745	15	SVIDLLLDDFVEIIK	36.58	3.5	75.82	7	280.76	6	29.9	3	177.63	3	58.73	0.04	1257.05	49	2295.95	70	678.58	7	1308.73	19	809.23	2.5	385.61	55	523.18	29	1271.73	75	2293.09	75	606.35	21	925.04	45	2097.68	55	1	1	1	-
ORF1ab	6746	15	VIDLLLDDFVEIIKS	36.39	3	72.65	7	254.93	5	29.16	2.5	163.35	2.5	65.81	0.06	799.74	36	1420.01	50	643.64	6.5	1086.68	15	864.91	3	443.53	60	567.95	31	1123.06	70	1988.81	70	569.45	20	944.06	46	1928.81	55	1	1	1	-
ORF1ab	6747	15	IDLLLDDFVEIIKSQ	44.17	4	89.92	8.5	280.34	6	35.29	4	185.02	3.5	95.11	0.17	599.51	29	950.77	37	629.52	6	870.76	11	985.29	4	660.43	65	706.61	37	895.06	65	1923.91	70	626.36	22	1182.93	55	1917.55	55	1	1	1	-
ORF1ab	6748	15	DLLLDDFVEIIKSQD	82.41	7.5	156.9	14	424.12	9.5	57.54	9	287.37	6.5	212.36	1.3	656.67	31	1019.42	39	679.54	7	857.78	10	1225.37	5.5	1078.48	75	917.6	44	928.94	65	2116.56	70	874.74	30	1698.93	60	2366.47	60	1	1	1	-
ORF1ab	6752	15	DDFVEIIKSQDLSVV	636.17	32	882.87	39	1360.92	29	79.4	14	862.56	22	2000.48	23	608.24	29	778.49	31	968.46	12	1147.23	16	2287.34	15	83.76	25	416.68	24	218.85	29	512.51	27	101.52	1.9	475.04	30	1163.42	37	-	-	-	-
ORF1ab	6753	15	DFVEIIKSQDLSVVS	566.8	30	801.7	37	1190.23	26	69.67	12	737.04	19	2276.11	26	678.64	32	764.55	31	1329.32	18	1571.65	24	2848.29	21	62.24	21	367.36	22	178.95	25	454.81	24	82.06	1.3	376.39	25	993.54	33	-	-	-	-
ORF1ab	6754	15	FVEIIKSQDLSVVSK	567.49	30	809.58	37	1163.42	25	69.36	12	710.76	18	2831.54	31	685.74	32	681.77	27	2303.81	33	2486.58	39	4304.2	34	57.61	20	404.36	24	174.6	24	461.32	24	75.25	1	349.7	23	993.49	33	-	-	-	-
ORF1ab	6755	15	VEIIKSQDLSVVSKV	901.01	38	1217.52	45	1502.94	31	99.42	18	951.12	24	3872.51	39	582.1	28	526.9	21	3326.6	45	2682.02	42	6288.05	49	91.07	27	637.57	34	215.59	29	588.03	30	89.62	1.5	483.88	30	1204.34	38	-	-	-	-
ORF1ab	6770	15	VKVTIDYTEISFMLW	32.5	3	45.46	4	226.73	4.5	24.81	1.7	212.15	4	656.34	7.5	800.09	36	784.79	31	989.4	12	1190.11	17	1650.53	9	137.97	34	306.72	18	399.78	44	494.86	26	266.9	8.5	472.96	29	793.31	26	-	-	-	-
ORF1ab	6771	15	KVTIDYTEISFMLWC	32.11	3	42.25	4	225.35	4.5	24.59	1.6	214	4	724.86	8.5	778.63	35	855.68	34	1086.19	14	1253.37	18	1740.48	10	131.77	33	329.96	20	486.64	49	526.57	27	358.73	12	505.46	31	827.54	28	-	-	-	-
ORF1ab	6772	15	VTIDYTEISFMLWCK	30.39	2.5	35.82	3	220.92	4	25.21	1.7	212.98	4	840.36	10	698.87	32	959.45	38	1193.97	16	1400.57	21	1946.02	12	136.24	34	383.7	23	505.15	49	565.09	29	680.86	24	524.36	32	815.15	27	-	-	-	-
ORF1ab	6833	15	TLPKGIMMNVAKYTQ	3910.66	70	2772.31	65	2964.98	48	450.45	50	2258.79	44	12718.8	80	186.45	8	263.89	9	7687.5	80	4739.18	65	12085.3	80	30.16	11	443.36	26	64.93	9	380.9	20	99.83	1.8	119.32	7	411.94	13	-	-	-	-
ORF1ab	6834	15	LPKGIMMNVAKYTQL	1355.32	46	1009.96	41	1785.16	35	225.87	35	1414.1	32	8565.93	65	202.6	9	280.58	10	6422.26	70	4295.5	65	10393.3	75	20.08	7	318.61	19	45.88	6	247.26	13	74.26	1	79.77	4	297.45	8	-	-	-	-
ORF1ab	6835	15	PKGIMMNVAKYTQLC	1002.59	40	794.13	37	1696.65	34	208.47	33	1381.89	32	7930.22	65	258.41	12	326.87	12	6275.2	70	4019.53	60	10523.7	75	21.91	8	345.76	20	48.2	6	254.85	13	79.58	1.2	85.78	4.5	318.93	9	1	1	1	-
ORF1ab	6836	15	KGIMMNVAKYTQLCQ	647.64	32	525.79	30	1336.2	28	163.64	28	1125.76	27	4912.57	46	394.02	19	459.02	18	5633.63	65	4353.09	65	8782.82	65	26.14	9.5	392.76	23	51.74	7	283.82	15	89.19	1.5	94.36	5	342.39	9.5	1	1	1	-
ORF1ab	6845	15	YTQLCQYLNTLTLAV	77.04	7.5	66.44	6.5	276.72	5.5	25.57	1.8	244.9	5	2236.3	26	429.92	21	811.13	32	4465.24	60	3750.82	60	6651.68	55	13.91	4.5	42.45	0.9	115.32	17	162.75	7.5	593.89	21	94.37	5	236.98	5.5	1	1	1	-
ORF1ab	6846	15	TQLCQYLNTLTLAVP	96.26	9	87.58	8	307.39	6.5	25.29	1.8	263.03	5.5	2282.2	26	284.67	14	598.97	24	3479.79	47	2875.01	45	5743.24	46	11.25	3.5	35.81	0.6	107.92	16	132.37	5.5	524.32	18	91.71	5	213.25	5	1	1	1	-
ORF1ab	6847	15	QLCQYLNTLTLAVPY	94.48	8.5	84.44	8	315.56	7	23.97	1.5	263.18	5.5	2202.29	25	201.89	9	408.81	16	1962.7	28	1739.4	27	3968.11	31	9.75	2.5	33.5	0.5	101.14	15	116.45	4.5	488.11	17	91.66	5	192.5	4	1	1	1	-
ORF1ab	6848	15	LCQYLNTLTLAVPYN	133.26	12	110.48	10	435.5	10	29.63	3	344.34	8	3006.26	32	197.58	9	373.51	14	2121.69	30	1845.44	29	4185.34	33	10.04	2.5	39.79	0.8	116.03	17	126.59	5	552.23	19	121.28	7	226.2	5	1	1	1	-
ORF1ab	6849	15	CQYLNTLTLAVPYNM	194.81	16	157.81	14	648.63	15	36.12	4	515.61	13	3738.1	38	180.61	8	335.73	13	1982.06	28	1729.23	27	3981.62	31	12.46	4	54.91	1.6	128.91	19	126.8	5.5	394.77	14	162.4	11	275.54	7	1	1	1	-
ORF1ab	6955	15	IQQKLALGGSVAIKI	2930.6	65	2687.86	65	6035.93	70	390.94	47	4879.83	65	9935.9	70	247.05	12	115.49	2.5	3793.71	50	1865.45	29	7281.72	60	9.1	2	562.79	31	291.53	36	59.01	1.5	314.22	10	177.85	12	388.94	12	-	-	-	-
ORF1ab	6956	15	QQKLALGGSVAIKIT	2725.58	60	2400.74	60	5503.26	65	313.86	42	4392.98	65	9440.91	70	197.07	8.5	86.94	1.4	3332.83	45	1611.55	25	6509.71	55	8.27	1.7	547.11	30	301.29	36	50.01	1.1	247.21	7.5	163.09	11	364.64	11	-	-	-	-
ORF1ab	6957	15	QKLALGGSVAIKITE	2911.76	65	2567.81	65	5795.93	70	334.43	44	4620.65	65	9632.31	70	174.29	7.5	81.85	1.2	2700.4	38	1364.93	20	5575.72	44	9.64	2.5	688.2	36	366.53	41	57.06	1.4	277.3	8.5	203.86	14	444.46	14	-	-	-	-
ORF1ab	6958	15	KLALGGSVAIKITEH	3372.44	65	2923.66	65	6450.75	70	409.5	48	5198.35	70	10303.2	70	151.29	6	83.39	1.2	2135.58	30	1124.92	15	4890.4	39	14.48	4.5	1029.35	47	466.33	47	77.07	2.5	351.84	12	312.68	21	624.89	21	-	-	-	-
ORF1ab	6959	15	LALGGSVAIKITEHS	5151.32	75	4467.13	75	8883.17	80	798.12	65	7237.5	75	12133	80	172.95	7.5	105.3	2	2504.65	35	1333.27	19	5257.63	42	49.16	17	2013.25	70	479.23	48	156.71	7	680.09	24	813.33	42	1259.55	39	-	-	-	1
ORF1ab	6986	15	AWWTAFVTNVNASSS	1380.33	46	1128.27	43	4449.47	60	204.9	33	4251.11	65	3868.32	39	172.87	7.5	199.82	6.5	1192.43	16	794.25	9	2809.57	20	21.68	7.5	60.71	2	105.72	15	104.15	4	175.44	5	368.99	24	396	12	-	-	-	-
ORF1ab	7016	15	QIDGYVMHANYIFWR	203.98	16	189.63	16	784.55	18	103.02	19	820.71	21	1615.62	19	435.1	22	481.61	19	3243.64	44	2691.56	42	5673.51	45	10.93	3	141.64	7.5	134.53	19	144.14	6	341.64	11	75.87	4	124.24	1.6	-	-	-	-
ORF1ab	7017	15	IDGYVMHANYIFWRN	181.37	15	158.74	14	646.88	15	102.72	19	689.24	18	1587.02	19	503.76	25	576.49	23	3658.63	49	3061.94	47	6085.05	48	11.57	3.5	144.41	7.5	119.07	17	153.59	7	334.18	11	74.84	3.5	129.58	1.8	-	-	-	-
ORF1ab	7024	15	ANYIFWRNTNPIQLS	554.98	30	465.65	28	1737.62	34	146.3	26	1791.9	38	1639.07	20	996.04	42	917.69	36	3038.87	42	2596.59	41	5109.96	41	28.04	11	55.67	1.6	54.91	7.5	94.14	3.5	90.64	1.6	108.97	6.5	169.52	3	1	1	1	-
ORF1ab	7025	15	NYIFWRNTNPIQLSS	790.29	36	624.69	32	1972.65	37	150.81	26	1914.51	40	1946.99	23	622.78	30	528.28	21	3058.86	42	2533.62	40	5325.88	43	25.13	9	58.63	1.8	58.12	8	85	3	89.34	1.5	123.19	7.5	180.88	3.5	1	1	1	-
ORF1ab	7026	15	YIFWRNTNPIQLSSY	942.33	39	738.55	35	2118.25	39	156.7	27	2014.75	41	2376.96	27	402.89	20	379.16	15	2708.09	38	2146.89	34	5236.91	42	25.91	9.5	72.96	3	69.01	9.5	85.91	3	99.18	1.8	172.44	12	233.23	5.5	1	1	1	-
ORF1ab	7032	15	TNPIQLSSYSLFDMS	26.52	2	39.54	3.5	230.63	4.5	26.38	1.9	228.52	4.5	701.12	8	755.95	35	872.9	35	2329.38	33	2249.98	35	3966.44	31	24.83	9	306.36	18	222.05	29	297.66	15	428.81	15	196.54	13	425.97	13	1	1	1	-
ORF1ab	7033	15	NPIQLSSYSLFDMSK	26.49	2	39.29	3.5	198.42	3.5	26.61	2	210.58	4	718.74	8.5	856.42	38	1048.13	40	2507.11	35	2382.42	38	4202.31	33	32.38	12	316.5	19	252.95	32	340.98	18	518.46	18	228.05	16	479.11	15	1	1	1	-
ORF1ab	7034	15	PIQLSSYSLFDMSKF	24.18	1.7	33.61	3	171.95	3	26.85	2	199.22	3.5	581.64	6.5	873.64	38	1131.4	43	2180.29	31	2199.44	35	3605.58	28	64.17	21	302.12	18	304.74	37	397.98	21	795.87	27	296.57	20	476.07	15	1	1	1	-
ORF1ab	7047	15	KFPLKLRGTAVMSLK	841.5	36	734.3	35	1397.72	29	104.59	19	903.69	23	9876.84	70	73.2	1.6	88.87	1.4	3274.21	45	2094.08	33	6662.49	55	12.21	3.5	325.07	19	56.06	7.5	166.6	7.5	234.89	7	234.48	16	498.97	16	1	1	1	-
ORF1ab	7048	15	FPLKLRGTAVMSLKE	883.92	37	798.6	37	1427.85	30	100.87	18	922.72	23	9430.5	70	61.11	1	76.25	1	1955.18	28	1239.46	18	4316.23	34	15.53	5	352.77	21	75.7	11	183.85	8.5	257.45	8	292.86	20	592.42	20	1	1	1	-
ORF1ab	7049	15	PLKLRGTAVMSLKEG	1170.13	43	1006.52	41	1757.85	35	123.54	22	1148.15	27	10590.7	75	61.86	1.1	79.29	1.1	2243.74	32	1396.83	20	4631.71	37	25.78	9.5	430.29	25	109.21	16	223.62	11	316.77	10	395.37	26	770.14	26	-	-	-	-
ORF1ab	7050	15	LKLRGTAVMSLKEGQ	1299.07	45	1095.74	43	1947.6	37	137.4	24	1343.31	31	10239.4	70	63.83	1.2	83.43	1.2	2232.09	32	1418.67	21	4521.3	36	46.95	17	532.92	30	165.85	23	279.99	15	430.49	15	554.11	33	993.7	33	-	-	-	-
ORF1ab	7051	15	KLRGTAVMSLKEGQI	1993.57	55	1690.99	55	2962.29	48	223.31	35	2166.3	43	10017	70	76.44	1.7	107.5	2	2339.18	33	1531.78	23	4575.83	36	124.24	32	891.79	43	271.31	34	496.07	26	684.11	24	1082.32	49	1697.74	48	-	-	-	-
ORF1ab	7065	15	INDMILSLLSKGRLI	428.86	26	226.73	18	401.91	9	83.3	15	295.71	6.5	7349.55	60	344.02	17	721.02	29	6379.46	70	4973.32	70	9624.81	70	12.63	4	100.13	4.5	24.55	1.9	200.03	9.5	518.57	18	43.92	1.3	161.24	3	-	-	-	-
ORF1ab	7066	15	NDMILSLLSKGRLII	412.58	25	192.69	16	345.91	7.5	90.23	16	262.74	5.5	10099.9	70	477.11	23	792.49	32	8786.43	80	6618.52	80	12267.8	80	9.99	2.5	95.39	4.5	20.64	1.4	164.62	7.5	353.53	12	33.84	0.7	131.32	1.8	-	-	-	-
ORF1ab	7067	15	DMILSLLSKGRLIIR	393.73	24	187.49	15	335.43	7.5	103.43	19	255.96	5.5	11167	75	799.57	36	909.11	36	12905.7	95	9371.09	90	15295.9	90	10.1	2.5	107.63	5	18.58	1.1	162.89	7.5	314.41	10	33.32	0.7	131.62	1.8	-	-	-	-
ORF1ab	7068	15	MILSLLSKGRLIIRE	463.83	27	220.19	17	378.29	8.5	140.78	25	288.8	6.5	12062.9	80	690.44	32	754.04	30	9496.54	85	6735.99	80	13696.6	85	11.62	3.5	139.12	7.5	18.78	1.1	189.8	9	347.96	12	35.87	0.8	150	2.5	-	-	-	-
ORF1ab	7069	15	ILSLLSKGRLIIREN	615.27	31	303.18	21	536.66	13	214.19	34	408.16	10	13154.7	80	756.51	35	792.68	32	8005.31	80	5821.13	75	12846.8	85	23.16	8.5	440.49	26	25.2	2	297.35	15	461.01	16	70.73	3.5	286.7	7.5	-	-	-	-
ORF1ab	7073	15	LSKGRLIIRENNRVV	4181.72	70	3620.04	70	3337.2	55	781.68	65	2643.99	48	12129.1	80	1644.85	60	1675.25	60	9446.73	85	7441.49	85	14865.8	90	260.42	46	1012.36	47	84.54	12	1617.89	65	81.69	1.3	315.73	21	1157.1	37	-	-	-	-
ORF1ab	7074	15	SKGRLIIRENNRVVI	3087.42	65	2858.54	65	2397.75	42	430.73	50	1735.94	37	9862.85	70	2347.24	70	1962.17	65	9825.57	85	8476.5	85	14673.8	90	93.27	27	604.37	33	54.26	7	975.56	45	41.65	0.25	168.06	11	709.31	24	-	-	-	-
ORF1ab	7075	15	KGRLIIRENNRVVIS	2790.91	65	2594.43	65	2003.19	38	332.15	44	1454.12	33	9211.86	70	1701.47	60	1217.45	45	10167.1	85	8769.43	90	15620.5	90	67.62	22	507.52	29	46.83	6	831.77	40	34.37	0.12	141.56	9	608.73	20	-	-	-	-
ORF1ab	7076	15	GRLIIRENNRVVISS	2914.72	65	2772.85	65	2072.59	39	320.39	43	1476.81	33	9414.39	70	740.49	34	683.87	27	7998.47	80	6499.93	80	14541.1	90	68.93	22	554.02	31	49.43	6.5	850.41	41	34.08	0.12	158.32	10	661.89	22	-	-	-	-
ORF1ab	7077	15	RLIIRENNRVVISSD	3127.97	65	3053.04	65	2179.11	40	362.94	46	1566.24	35	9365.11	70	433.43	21	451.68	18	3094.11	43	2495.85	39	7841.91	60	89.33	27	683.85	36	58.79	8	1006.17	46	38.54	0.17	200.31	14	792.29	26	-	-	-	-
ORF1ab	7078	15	LIIRENNRVVISSDV	4797.27	75	4790.32	75	3436.31	55	563.57	55	2440.36	46	9451.54	70	259.12	13	320.31	12	2044.11	29	1688.01	26	6141.13	49	198.44	41	1124.24	50	107.84	16	1202.72	55	56.3	0.6	424.96	27	1341.75	41	-	-	-	-
S	48	15	LHSTQDLFLPFFSNV	26.05	1.9	35.29	3	266.03	5.5	49.36	7	286.05	6.5	463.41	5	1261.62	49	2449.07	70	1931.23	27	2416.19	38	3100.18	23	395.17	55	591.83	32	1068.47	70	1330.39	60	3533.32	75	700.53	39	999.94	33	-	-	-	-
S	49	15	HSTQDLFLPFFSNVT	25.57	1.9	31.14	2.5	365.97	8	42.9	5.5	420.67	11	520.53	5.5	1420.19	55	2562.82	75	2048.41	29	2289.27	36	3350.76	25	130.3	33	256.93	15	986.27	70	712.31	36	4207.87	80	348.81	23	469.15	15	-	-	-	-
S	50	15	STQDLFLPFFSNVTW	24.66	1.8	27.8	2.5	372.73	8.5	37.82	4.5	451.8	12	512.67	5.5	1463.4	55	2777.89	75	2191.65	31	2424.36	38	3383.37	26	68.15	22	164.68	9	808.58	65	539.97	28	4104.66	80	235.39	16	322.32	9	-	-	-	-
S	51	15	TQDLFLPFFSNVTWF	22.82	1.6	24.76	1.8	392.06	9	32.28	3.5	466.69	12	473.88	5	1276.36	49	2284.1	70	1650.44	23	1813.67	28	2439.84	17	48.38	17	126.09	6.5	697.21	60	371.06	20	3080.02	70	174.85	12	238.4	5.5	-	-	-	-
S	52	15	QDLFLPFFSNVTWFH	18.94	1.2	20.35	1.3	275.54	5.5	27.02	2.5	369.63	9	493.43	5	1103.57	45	1729.23	60	1681.61	23	1715.74	26	2563.84	18	38.03	14	80.44	3.5	203.02	27	233.92	12	1495.67	46	102.02	5.5	146.72	2.5	-	-	-	-
S	53	15	DLFLPFFSNVTWFHA	20.82	1.4	21.35	1.4	285.41	6	27	2.5	381.77	9	598.24	6.5	1079.47	44	1615.29	55	1978.53	28	1958.23	31	2966.17	22	37.51	14	61.33	2	108.95	16	191.35	9	1117.12	37	74.49	3.5	115.39	1.4	-	-	-	-
S	54	15	LFLPFFSNVTWFHAI	21.1	1.4	20.04	1.3	263.02	5.5	26.79	2	348.61	8	678.39	8	707.03	33	1055.59	40	1988.48	28	1927.52	30	3099.2	23	36.32	13	53.58	1.5	85.19	12	170.55	8	947.29	32	59.49	2.5	99.91	1	-	-	-	-
S	55	15	FLPFFSNVTWFHAIH	33	3	25.72	1.9	299.54	6.5	33.64	3.5	389.89	9.5	861.35	10	574.9	28	906.47	36	2192.19	31	2034.12	32	3357.3	25	57.39	20	65.87	2.5	73.52	11	211.75	11	984.53	33	61.6	2.5	117.21	1.4	-	-	-	-
S	56	15	LPFFSNVTWFHAIHV	32.31	3	26.36	1.9	310.35	6.5	35.59	4	384.54	9.5	613.98	7	461.2	23	716.36	29	2321.8	33	2313.63	36	3540.13	27	63.43	21	75.75	3	69.96	10	200.68	9.5	642.33	23	48.36	1.5	107.04	1.2	-	-	-	-
S	57	15	PFFSNVTWFHAIHVS	41.52	4	33.71	3	391.95	9	45.23	6.5	477.14	12	659.92	7.5	209.09	9.5	356.34	14	1945.35	28	1725.01	27	3559.64	28	62.95	21	98.29	4.5	74.23	11	202.23	9.5	642.29	23	48.59	1.6	120.23	1.5	-	-	-	-
S	113	15	KTQSLLIVNNATNVV	2879.21	65	2671.54	65	4230.23	60	177.84	30	3002.53	55	6632.5	55	197.49	9	346.19	13	3489.17	47	2800.07	44	7619.51	60	33.9	13	103.19	5	171.68	24	518.89	27	44.1	0.3	269.34	18	622.67	21	-	-	-	-
S	114	15	TQSLLIVNNATNVVI	2464.78	60	2513.98	60	3449.27	55	131.45	23	2228.86	44	6041.03	55	208.05	9.5	299.47	11	3413.82	46	2671.65	42	7181.8	60	28.26	11	98.36	4.5	130.18	19	386.83	20	27.58	0.05	208.03	14	511.81	17	-	-	-	-
S	115	15	QSLLIVNNATNVVIK	2393.94	60	2495.29	60	3159.71	50	125.08	22	2013.21	41	6739.49	60	223.14	11	217.3	7	3921.29	55	2826.86	44	8094.84	65	28.44	11	113.62	5.5	114.7	17	347.98	18	24.2	0.03	198.91	13	507.58	17	-	-	-	-
S	116	15	SLLIVNNATNVVIKV	2394.93	60	2615.42	65	2845.02	47	126.97	23	1834.63	39	7625.86	60	201.58	9	170.24	5	4757.22	60	3113.18	48	8638.44	65	33.89	13	162.08	9	114.31	17	349.57	18	23.73	0.03	212.59	14	562.95	19	-	-	-	-
S	117	15	LLIVNNATNVVIKVC	2907.1	65	3335.43	70	3280.77	50	172.74	29	2151.75	43	8507.74	65	186.88	8	169.27	5	4853.35	60	3211.48	49	8747.64	65	51.93	18	330.42	20	143.63	20	447.03	24	27.79	0.05	316.25	21	794.11	26	-	-	-	-
S	118	15	LIVNNATNVVIKVCE	4158.35	70	4832.18	75	4551.33	60	316.24	42	3047.79	55	9396.78	70	162.5	6.5	183.1	5.5	3512.81	47	2614.21	41	7370.73	60	131.09	33	802.24	40	231.61	30	746.19	37	44.59	0.3	737.97	40	1526.8	45	-	-	-	-
S	164	15	NNCTFEYVSQPFLMD	15.04	0.8	18.92	1.2	188.4	3.5	23.66	1.4	228.11	4.5	655.59	7.5	920.09	40	1093.92	42	1277.63	17	1561.08	24	1856.35	11	69.19	22	231.65	14	425.02	45	229.07	12	1671.27	50	405.17	26	449.11	14	-	-	-	-
S	165	15	NCTFEYVSQPFLMDL	10.37	0.3	12.4	0.5	124.55	1.6	15.57	0.4	145.46	2	494.72	5	777.18	35	1029.57	40	1075.12	14	1401.75	21	1683.56	9.5	46.51	17	176.85	10	365.88	41	185.34	8.5	1486.71	46	333.81	22	359.29	11	-	-	-	-
S	166	15	CTFEYVSQPFLMDLE	10.48	0.3	12.46	0.5	128.84	1.6	15.31	0.4	149.01	2.5	441.98	4.5	778.32	35	1151.05	43	799.82	9	1114.11	15	1246.36	6	50.84	18	195.96	11	423.56	45	205.67	10	1759.62	55	380.64	25	400.05	12	-	-	-	-
S	167	15	TFEYVSQPFLMDLEG	12.14	0.5	14.26	0.7	152.72	2.5	17.43	0.6	175.38	3	552.69	6	909.4	40	1397.69	50	921.65	11	1229.75	18	1452.26	7.5	62.11	21	239.49	14	527.01	55	266.95	14	2156.6	60	496.21	31	493.63	16	-	-	-	-
S	168	15	FEYVSQPFLMDLEGK	16.75	0.9	19.4	1.2	225.2	4.5	22.38	1.2	250.77	5.5	785.1	9	1012.21	43	1607.39	55	1264.92	17	1577.7	24	2023.49	13	105.7	29	326.85	19	697.72	60	474.3	25	2423.18	65	872.79	44	869.13	29	-	-	-	-
S	229	15	LPIGINITRFQTLLA	23.33	1.6	23.27	1.6	88.32	0.8	22.19	1.2	90.53	0.8	1881.91	22	509.81	25	718.89	29	2772.58	39	2745.41	43	4738.11	38	68.96	22	108.26	5	44.49	5.5	344.78	18	303.71	9.5	68.68	3	251.85	6	-	-	-	-
S	230	15	PIGINITRFQTLLAL	18.17	1.1	17.76	1	62.77	0.4	15.77	0.4	61.63	0.3	1465.7	18	272.56	13	545.99	22	2227.02	31	2239.3	35	3947.69	31	32.19	12	61.45	2	33.41	3.5	248.57	13	270.18	8.5	43.17	1.2	164.83	3	-	-	-	-
S	231	15	IGINITRFQTLLALH	15.39	0.8	14.17	0.7	51.12	0.25	13.55	0.2	51.92	0.17	1294.74	16	184.87	8	413.77	16	2240.73	32	2342.8	37	3913.03	31	16.57	5.5	37.05	0.7	25.21	2	144.27	6	284.6	9	29.07	0.5	96.24	0.9	-	-	-	-
S	232	15	GINITRFQTLLALHR	16.18	0.9	11.88	0.5	34.62	0.07	12.46	0.15	36.84	0.06	1409.81	17	146.6	6	328.37	12	2294.56	32	2086.3	33	3828.35	30	6.73	1	18.7	0.07	13.65	0.5	42.79	0.8	250.24	7.5	15.8	0.07	43.77	0.09	-	-	-	-
S	233	15	INITRFQTLLALHRS	18.21	1.1	12.4	0.5	31.93	0.05	12.44	0.15	33.54	0.04	1504.42	18	121.94	4.5	281.77	10	2254.39	32	1928.62	30	3749.32	29	5.06	0.4	15.47	0.03	12.23	0.4	33.05	0.4	253.79	8	14	0.05	35.77	0.05	-	-	-	-
S	234	15	NITRFQTLLALHRSY	32.02	3	16.46	0.9	36.37	0.08	14.73	0.3	36.47	0.06	1993.78	23	121.9	4.5	278.53	10	2320.4	33	1931.61	30	4160.24	33	4.43	0.25	14.7	0.03	11.25	0.3	29.05	0.3	295.29	9.5	13.65	0.04	33.08	0.04	-	-	-	-
S	235	15	ITRFQTLLALHRSYL	39.58	3.5	18.25	1.1	41.3	0.12	16.93	0.5	41.17	0.08	2269.13	26	125.91	4.5	290.89	11	2361.45	34	1967.91	31	4398.88	35	4.11	0.17	14.92	0.03	11.02	0.25	27.03	0.25	366.21	12	14.55	0.06	33.39	0.04	-	-	-	-
S	236	15	TRFQTLLALHRSYLT	56.72	5.5	24.62	1.7	58.41	0.3	25.26	1.7	58.39	0.25	2944.65	32	158.62	6.5	345.07	13	2916.43	40	2276.85	36	5392.79	43	4.48	0.3	19.03	0.07	12.12	0.4	32.68	0.4	381.57	13	16.92	0.1	40.07	0.07	-	-	-	-
S	237	15	RFQTLLALHRSYLTP	82.6	7.5	35.8	3	82.84	0.7	37.83	4.5	81.91	0.6	3493.37	36	263.19	13	463.64	18	3988.9	55	2908.77	45	7059.69	55	5.42	0.5	26.55	0.25	13.71	0.5	46.62	0.9	414.98	14	20.25	0.17	52.83	0.17	-	-	-	-
S	238	15	FQTLLALHRSYLTPG	217.53	17	91.9	8.5	208.67	4	93.53	17	197.63	3.5	5239.97	48	467.35	23	681.48	27	6176.12	70	4626.5	65	9934.61	70	12	3.5	92.72	4	22.3	1.6	160.66	7	609.38	21	41.12	1.1	136.8	2	-	-	-	-
S	253	15	DSSSGWTAGAAAYYV	7418.1	85	7175.82	85	16356.6	95	2794.05	90	15986.6	95	7488.5	60	176.72	7.5	104.2	1.9	449.82	3.5	239.49	0.9	1549.89	8.5	139.75	35	3391.43	80	2548.66	90	171.06	8	4742.77	85	2771.02	75	1667.23	48	-	-	-	-
S	254	15	SSSGWTAGAAAYYVG	7127.84	85	6929.44	85	15859.8	95	2539.57	85	15349.4	95	7846.49	65	138.5	5.5	95.44	1.6	491.05	4	258.41	1	1654.29	9	109.01	30	3251.02	80	2312.13	85	157.6	7	4416.47	85	2468.3	70	1532.76	45	-	-	-	-
S	255	15	SSGWTAGAAAYYVGY	4529.03	75	4359.69	75	12587.4	90	1754.79	80	12720.5	90	6960.7	60	127.72	4.5	95.26	1.6	483.12	4	256.18	1	1603	9	84.14	26	2635.45	75	2010.55	85	135.79	6	3773.33	80	1841.79	65	1230.68	39	-	-	-	-
S	256	15	SGWTAGAAAYYVGYL	1253	44	1575.09	50	7008.24	75	787.92	65	7918.99	80	2623.47	29	137.37	5	108.54	2.5	527	4.5	279.41	1.3	1484.35	8	93.18	27	2302.69	70	1649.5	80	146.9	6.5	3766.03	80	1189.86	55	1133.75	36	-	-	-	-
S	257	15	GWTAGAAAYYVGYLQ	384.16	24	533.12	30	3332.18	55	382.7	47	3863.85	60	1227.34	15	167.73	7	155.95	4.5	537.07	4.5	313.88	1.6	1431.62	7.5	150.65	36	1884.52	65	1256.96	75	207.65	10	4287.14	80	876.26	44	1120.17	36	-	-	-	-
S	263	15	AAYYVGYLQPRTFLL	28.98	2.5	22.9	1.6	127.65	1.6	31.22	3	163.72	2.5	719.33	8.5	1137.35	46	1085.39	41	1720.11	24	1590.3	24	2692.08	19	10.42	3	76.6	3	38.91	4.5	59.09	1.5	586.14	20	45.45	1.4	86.35	0.7	-	-	-	-
S	264	15	AYYVGYLQPRTFLLK	28.34	2.5	20	1.3	89	0.8	29.33	2.5	108.65	1.1	1154.92	14	1271.19	49	1141.69	43	2810.82	39	2409.77	38	4330.17	34	7.69	1.4	62.69	2	30.92	3	53.3	1.2	492.7	17	36.76	0.9	70.18	0.4	-	-	-	-
S	265	15	YYVGYLQPRTFLLKY	25.71	1.9	18.08	1.1	73.8	0.6	27.96	2.5	88.5	0.7	2046.28	24	1458.89	55	1340.76	49	4615.16	60	3656.02	55	6711.83	55	7.11	1.1	60	1.9	29.21	3	56.91	1.4	490.87	17	35.4	0.8	67.15	0.4	-	-	-	-
S	266	15	YVGYLQPRTFLLKYN	34.5	3	23.72	1.7	94.31	0.9	34.74	4	109.11	1.1	3511.71	37	1898.99	65	1902.36	65	6745.76	75	5555	75	9202.39	70	8.42	1.7	81.67	3.5	35.39	4	86.92	3	660	23	50.64	1.7	89.54	0.8	-	-	-	-
S	267	15	VGYLQPRTFLLKYNE	49.31	4.5	32.4	3	129.64	1.7	48.19	7	147.51	2.5	4925.29	46	2017.39	65	2406.64	70	7634.37	75	6717.35	80	10502.6	75	11.71	3.5	121.11	6	53.37	7	161.19	7.5	1063.51	35	87.06	4.5	135.3	2	-	-	-	-
S	307	15	TVEKGIYQTSNFRVQ	137.38	12	133.59	12	627.01	15	100.71	18	670.16	17	5893.06	55	1406.23	55	1059.68	41	6864.52	75	5325.13	70	9962.05	70	24.1	8.5	125.31	6.5	47	6	198.67	9.5	95.62	1.7	72.36	3.5	200.62	4.5	-	-	-	-
S	308	15	VEKGIYQTSNFRVQP	131.2	12	123.8	11	612.47	15	95.9	17	656.73	17	5691.16	50	1506.47	55	1191.74	44	6814.87	75	5350.31	70	9876.2	70	23.99	8.5	124.47	6.5	46.14	6	204.18	10	96.79	1.8	74.46	3.5	202.8	4.5	-	-	-	-
S	309	15	EKGIYQTSNFRVQPT	136.71	12	123.28	11	603.41	14	92.63	17	640.41	17	4489.71	43	778.3	35	890.5	35	4379.93	55	3994.48	60	7747.62	60	22.41	8	126.62	6.5	45.95	6	191.86	9	96.93	1.8	75.31	3.5	198.8	4	-	-	-	-
S	336	15	CPFGEVFNATRFASV	20.52	1.3	21.49	1.4	218.47	4	32.5	3.5	306.78	7	3556.6	37	499.99	24	424.73	17	2816.51	39	2073.81	33	4081.28	32	91	27	258.78	15	70.96	10	130.77	5.5	859.07	29	248.3	17	318.3	9	-	-	-	-
S	337	15	PFGEVFNATRFASVY	15.63	0.8	15.87	0.9	169.06	3	25.1	1.7	236.72	5	3426.06	36	364.98	18	325.48	12	2382.88	34	1757.41	27	3927.15	31	59.54	20	233.94	14	57.63	8	115.41	4.5	711.19	25	186.32	13	245.71	6	-	-	-	-
S	338	15	FGEVFNATRFASVYA	14.74	0.7	14.86	0.7	164.71	3	23.09	1.4	225.53	4.5	3445.54	36	281.33	14	280.51	10	2419.91	34	1759.64	27	4194.73	33	49.29	17	228.04	13	50.87	6.5	106.98	4	674.09	23	157.97	10	226.43	5	-	-	-	-
S	339	15	GEVFNATRFASVYAW	20.76	1.4	20.79	1.3	220.76	4	26.08	1.9	301.85	7	3087.69	33	146.63	6	205.15	6.5	1327.93	18	921.76	12	2859.87	21	47.96	17	245.47	15	55.62	7.5	107.86	4	706.4	24	147.23	9.5	227.78	5.5	-	-	-	-
S	340	15	EVFNATRFASVYAWN	25.79	1.9	22.66	1.5	247.84	5	31.56	3	348.8	8	2777.14	31	118.1	4	190.26	6	1234.24	16	858.97	10	2728.44	20	45.34	16	217.08	13	56.26	7.5	88.53	3	780.22	27	129.18	8	195.69	4	-	-	-	-
S	341	15	VFNATRFASVYAWNR	36.51	3	29.76	2.5	232.71	4.5	36.93	4.5	357.59	8.5	2440.73	28	99.16	3	152.53	4	866.65	10	623.8	6	2128.68	14	27.47	10	95.68	4.5	37.28	4	40.71	0.7	587.11	20	52.71	1.9	87.05	0.7	-	-	-	-
S	342	15	FNATRFASVYAWNRK	56.56	5.5	43.4	4	280.42	6	50.3	7.5	408.3	10	2583.19	29	117.38	4	171.71	5	924	11	663.99	7	2292.4	15	21.32	7.5	80.39	3.5	45.19	5.5	35.47	0.5	684.18	24	41.95	1.2	66.83	0.4	-	-	-	-
S	343	15	NATRFASVYAWNRKR	104.21	9.5	72.31	7	308.25	6.5	90.5	16	397.8	9.5	3171.46	34	184.73	8	267.03	9.5	1123.51	14	811.73	9.5	2791.81	20	17.64	6	71.47	3	34.37	4	33.09	0.4	653.71	23	32.79	0.7	56.09	0.2	-	-	-	-
S	344	15	ATRFASVYAWNRKRI	79.56	7.5	52.41	5	217.94	4	75.71	13	269.73	6	2305.31	26	208.97	9.5	298.58	11	1220.8	16	904.93	11	2898.37	21	15.14	5	63.22	2.5	20.4	1.3	29.61	0.3	442.32	15	24.25	0.3	47.22	0.1	-	-	-	-
S	345	15	TRFASVYAWNRKRIS	87.58	8	56.54	5.5	217.83	4	94.83	17	269.73	6	2406.8	27	305.09	15	370.19	14	1549.69	21	1154.56	16	3478.21	27	17.12	6	74.36	3	18.24	1	33.94	0.5	405.01	14	24.54	0.3	52.87	0.17	-	-	-	-
S	346	15	RFASVYAWNRKRISN	118.19	11	76.17	7	260.78	5	147.18	26	327.54	7.5	3055.92	33	768.31	35	685.08	27	2912.52	40	2280	36	5209.56	42	24.51	9	109.47	5.5	18.66	1.1	48.38	1	456.56	16	30.38	0.6	73.07	0.5	-	-	-	-
S	347	15	FASVYAWNRKRISNC	232.44	18	156.2	14	469.45	11	339.99	44	570.36	15	4137.84	41	1474.03	55	1336.68	48	4655.43	60	3616.91	55	7441.65	60	76.6	24	279.45	17	24.22	1.9	140.22	6	650.25	23	60.78	2.5	181.12	3.5	-	-	-	-
S	362	15	VADYSVLYNSASFST	629.07	32	652.14	33	2258.52	41	162.89	28	2273.01	44	3141.81	34	410.58	20	405.2	16	2072.46	30	1510.44	23	4381.63	35	15.63	5	57.62	1.8	152.17	21	96.62	3.5	179.01	5	191.44	13	211.92	4.5	-	-	-	-
S	363	15	ADYSVLYNSASFSTF	103.43	9.5	111.54	10	871.04	20	69.06	12	1146.32	27	3466.33	36	474.69	23	378.53	15	1902.06	27	1411.85	21	3933.96	31	14.97	5	59.94	1.9	136.98	20	80.41	2.5	128.34	3	158.27	10	184.1	3.5	-	-	-	-
S	444	15	KVGGNYNYLYRLFRK	42.66	4	25.35	1.8	86.33	0.8	84.38	15	121	1.4	1933.03	23	1798.97	60	1879.86	60	8304.57	80	6895.34	80	10004	70	123.28	32	237.55	14	30.75	3	503.6	26	514.92	18	59.6	2.5	160.68	3	-	-	-	-
S	445	15	VGGNYNYLYRLFRKS	29.7	2.5	15.67	0.8	60.5	0.4	74.38	13	86.18	0.7	2186.84	25	1684.32	60	2057.13	65	9419.48	85	7685.25	85	10801.1	75	89.31	27	173.12	9.5	19.17	1.2	448.44	24	847.6	29	46.44	1.5	117.01	1.4	-	-	-	-
S	446	15	GGNYNYLYRLFRKSN	31.68	2.5	15.88	0.9	60.36	0.4	86.23	15	88.36	0.7	2840.63	31	1946.57	65	2550.53	75	10816.3	90	9106.02	90	12546.2	80	81.86	25	159.18	8.5	16.97	0.9	485.55	26	1201.28	39	45.02	1.4	113.29	1.3	-	-	-	-
S	447	15	GNYNYLYRLFRKSNL	27.42	2.5	13.27	0.6	51.83	0.25	76.91	14	73.54	0.5	2656.67	30	2011.29	65	2662.51	75	10274.4	85	8957.2	90	12143.3	80	54.28	19	106.72	5	13.36	0.5	337.14	18	1146.27	38	32.24	0.6	80.25	0.6	-	-	-	-
S	448	15	NYNYLYRLFRKSNLK	28.53	2.5	13	0.6	50.19	0.25	84.15	15	71.43	0.5	3403.97	36	2480.94	70	3609.01	85	12145.6	90	10667.1	95	13637.9	85	40.94	15	92.49	4	11.78	0.3	312.45	16	1165.71	38	29.22	0.5	75.55	0.5	-	-	-	-
S	449	15	YNYLYRLFRKSNLKP	41.98	4	17.22	1	66.81	0.4	117.2	21	95.74	0.9	5286.38	48	3084.42	75	4462.2	90	15095.1	95	12825.4	95	16786	95	44.22	16	99.32	4.5	11.69	0.3	319.57	17	946.57	32	31.1	0.6	86.21	0.7	-	-	-	-
S	450	15	NYLYRLFRKSNLKPF	89.09	8.5	39.21	3.5	174.5	3	136.76	24	239.58	5	6134.63	55	3247.29	80	4217.3	85	13988.6	95	12461.9	95	15802.5	90	42.85	15	109.52	5.5	11.21	0.25	246.32	13	514.06	18	36.89	0.9	99.65	1	-	-	-	-
S	451	15	YLYRLFRKSNLKPFE	200.26	16	100.48	9.5	316.47	7	169.75	29	392.8	9.5	7421.31	60	4143.04	85	4579.74	90	13307.4	95	12596.4	95	15539.1	90	52.39	18	137.48	7	12.94	0.5	260.18	13	479.45	17	49.11	1.6	125.95	1.7	-	-	-	-
S	452	15	LYRLFRKSNLKPFER	276.75	20	163.53	14	429.49	10	177.88	30	486.03	13	8321.02	65	4523.45	85	4805.27	90	12318.5	90	11824.4	95	15531.2	90	68.07	22	184.79	11	15.18	0.7	291.16	15	452.71	16	71.89	3.5	181.49	3.5	-	-	-	-
S	453	15	YRLFRKSNLKPFERD	399.57	25	261.06	19	652.45	15	231.51	35	727.77	19	8741.77	65	4804.03	85	4901.58	90	8875.87	80	8428.13	85	12032.2	80	130.15	33	321.44	19	21.24	1.4	440.93	23	563.21	20	142.64	9	303.32	8	-	-	-	-
S	505	15	YQPYRVVVLSFELLH	22.91	1.6	26.73	2	135.46	1.8	25.39	1.8	111.49	1.2	929.84	11	689.23	32	1129.15	43	803.43	9	1100.1	15	1427.24	7.5	87.56	26	178.61	10	155.51	22	358.2	19	1898.58	55	206.87	14	405.85	13	-	-	-	-
S	506	15	QPYRVVVLSFELLHA	20.2	1.3	23.01	1.6	107.46	1.2	20.02	0.9	86.77	0.7	649.26	7.5	626.4	30	1266.74	46	883.96	10	1215.6	17	1490.61	8	89.09	27	164.04	9	122.7	18	398.13	21	1503.51	46	153.86	10	420.83	13	-	-	-	-
S	507	15	PYRVVVLSFELLHAP	21.25	1.4	23.18	1.6	114.95	1.4	20.53	1	91.6	0.8	539.54	6	506.94	25	1052.99	40	885.75	10	1148.95	16	1490.63	8	106.57	30	184.41	11	127.22	18	487.37	26	1572.15	47	151.28	9.5	462.48	15	-	-	-	-
S	508	15	YRVVVLSFELLHAPA	24.08	1.7	26	1.9	132.31	1.7	22.01	1.2	105.1	1.1	517.7	5.5	417.53	21	869.97	35	1044.36	13	1325.26	19	1679.3	9.5	93.32	27	207.69	12	137.95	20	547.41	29	1645.56	49	152.32	10	530.29	17	-	-	-	-
S	510	15	VVVLSFELLHAPATV	62.57	6	68.04	6.5	371.03	8.5	37.37	4.5	270.99	6	733	8.5	329.8	16	523.59	21	1801.13	25	1631.24	25	2779.58	20	5.02	0.4	108.81	5	175.93	24	87.77	3	1317.3	42	183.23	12	273.89	7	-	-	-	-
S	511	15	VVLSFELLHAPATVC	124.7	11	120.37	11	634.3	15	51.75	8	484.44	12	1145.52	14	288.05	14	353.92	13	2115.69	30	1673.55	26	3588.96	28	4.65	0.3	109.26	5.5	184.35	25	82.41	3	962.93	33	197.76	13	274.01	7	-	-	-	-
S	512	15	VLSFELLHAPATVCG	405.56	25	354	23	1785.38	35	100.25	18	1464.93	33	2019.07	23	289.98	14	267.05	9.5	2545.63	36	1861.42	29	4529.08	36	4.61	0.3	129.08	6.5	224.86	30	85.13	3	910.14	31	265.13	18	323.4	9	-	-	-	-
S	513	15	LSFELLHAPATVCGP	1678.68	50	1307.94	46	4346.46	60	264.56	39	3661.04	60	4882.05	46	323.2	16	274.72	9.5	2978.65	41	1917.33	30	5319.37	43	5.08	0.4	179.38	10	323.36	38	103.1	4	1119.98	37	445.08	28	469.66	15	-	-	-	-
S	514	15	SFELLHAPATVCGPK	3656.61	70	2673.82	65	6436.32	70	515.32	55	5447.16	70	10245.6	70	404.43	20	317.3	12	4396.54	55	2613.13	41	7225.91	60	6.69	1	329.73	20	397.75	43	151.28	6.5	1250.14	40	698.04	38	702.2	24	-	-	-	-
S	539	15	VNFNFNGLTGTGVLT	2067.22	55	1807.94	55	6295.06	70	398.91	48	5965.75	70	8649.47	65	649.78	31	452.9	18	5577.65	65	3390	55	9851.12	70	9	2	282.53	17	598.19	55	72.18	2.5	1031.78	34	378.72	25	333.16	9.5	1	1	1	-
S	555	15	SNKKFLPFQQFGRDI	33.55	3	25.79	1.9	144.65	2.5	86.61	15	227.29	4.5	2422.5	27	3044.56	75	3873.56	85	4702.97	60	4913.79	70	6405.68	50	296.03	49	508.49	29	204.81	27	860.47	42	3900.09	80	308.47	21	542.67	18	-	-	-	-
S	682	15	RRARSVASQSIIAYT	1306.3	45	1200.64	44	2503.45	43	204.08	33	2113.58	42	9170.09	70	93.9	3	92.25	1.5	1778.3	25	1051.58	14	4538.94	36	72.76	23	694.53	36	262.38	33	251.87	13	477.57	17	590.27	34	957.97	31	-	-	-	-
S	683	15	RARSVASQSIIAYTM	1078.79	41	974.13	40	2113.08	39	161.34	28	1791.41	38	7677.86	60	76.83	1.7	92.72	1.6	1436.49	20	948.61	12	3949.74	31	66.56	22	598.85	33	279.1	34	289.18	15	499.85	17	460.64	29	839.52	28	-	-	-	-
S	684	15	ARSVASQSIIAYTMS	1026.23	40	876.78	38	2021.17	38	151	26	1781.01	38	6603.35	55	76.55	1.7	105.12	2	1271.05	17	950.13	12	3485.1	27	74.59	24	582.8	32	308.97	37	388.63	20	652.87	23	467.5	29	857.41	28	-	-	-	-
S	685	15	RSVASQSIIAYTMSL	649.59	32	542.93	30	1475.08	30	108.49	20	1392.98	32	5354.36	49	77.73	1.8	124.83	3	1125.62	14	881.47	11	3119.09	23	79.24	25	518.23	29	310.07	37	419.14	22	762.65	26	422.27	27	761.45	25	-	-	-	-
S	689	15	SQSIIAYTMSLGAEN	478.38	27	357.39	24	1423.94	30	68.3	12	1149.97	27	4242.79	42	122.77	4.5	211.75	7	885.73	10	668.42	7	2167.8	14	20.24	7	84.89	3.5	119.49	17	63.7	1.7	558.69	20	105.94	6	291.64	8	-	-	-	-
S	690	15	QSIIAYTMSLGAENS	520.65	29	379.61	25	1578.64	32	69.8	12	1247.82	29	4410.07	43	123.76	4.5	182.43	5.5	837.39	9.5	571.23	5.5	2134.01	14	12.79	4	64.2	2.5	116.55	17	38.88	0.6	546.18	19	104.93	6	248.03	6	-	-	-	-
S	691	15	SIIAYTMSLGAENSV	625.23	31	453.72	27	1852.32	36	85.09	15	1510.73	34	4551.04	43	125.69	4.5	166.27	4.5	764.24	8.5	502.46	4.5	2073.04	13	9.69	2.5	54.61	1.6	121.2	17	30.29	0.4	621.56	22	115.64	7	225.33	5	-	-	-	-
S	692	15	IIAYTMSLGAENSVA	945.52	39	710.56	35	2709.65	46	122.59	22	2278.89	44	5290.1	48	129.63	5	147.07	4	801.19	9	479.03	4	2196.8	14	8.9	1.9	56.45	1.7	147.51	21	29.34	0.3	751.96	26	175.66	12	261.27	6.5	-	-	-	-
S	693	15	IAYTMSLGAENSVAY	1797.59	55	1507.68	49	4992.3	65	236.25	36	4509.38	65	6221.19	55	130.47	5	132.28	3	901.86	11	493.25	4	2328.27	16	11.34	3.5	84.18	3.5	265.79	33	37.45	0.6	978.53	33	475.54	30	464	15	-	-	-	-
S	694	15	AYTMSLGAENSVAYS	3100.34	65	2925.44	65	7523.75	75	458.46	55	6828.15	75	7529.85	60	183.18	8	145.72	4	1040.81	13	562.14	5	2705.16	19	20.07	7	168.13	9.5	548.74	55	63.91	1.7	929.43	32	1119.66	50	933.99	31	-	-	-	-
S	754	15	LQYGSFCTQLNRALT	363.76	23	239.95	18	927.55	21	114.9	21	918.92	23	4541.5	43	516.17	25	587.16	24	3619.22	48	2807.87	44	5068.01	40	14.97	5	60.97	2	75.99	11	112.7	4.5	655.22	23	148.1	9.5	232.63	5.5	-	-	-	-
S	760	15	CTQLNRALTGIAVEQ	3182.97	65	2670.12	65	4446.58	60	310.09	42	3496.73	60	5928.49	55	70.32	1.4	96.69	1.7	272.58	1.2	231.91	0.8	957.42	3.5	15.59	5	309.08	18	73.25	11	143.41	6	459.51	16	404.37	26	740.22	25	-	-	-	-
S	761	15	TQLNRALTGIAVEQD	3016.33	65	3065.98	65	5426.1	65	275.36	39	4189.69	65	1971.47	23	63.78	1.2	93.06	1.6	105.76	0.09	117.28	0.12	340.04	0.4	18.62	6.5	344.4	20	98.29	14	172.49	8	602.02	21	524.51	32	912.57	30	-	-	-	-
S	762	15	QLNRALTGIAVEQDK	2869.79	65	2957.68	65	5668.18	70	274.94	39	4438.7	65	1636.43	20	65.97	1.2	103.59	1.9	112.06	0.1	120.74	0.15	345.64	0.4	25.8	9.5	455.1	26	136.28	19	253.19	13	917.92	31	761.54	40	1229.91	39	-	-	-	-
S	763	15	LNRALTGIAVEQDKN	3212.76	65	3491.29	70	6904.15	75	340.72	44	5601.36	70	1701.32	20	74.91	1.6	124.43	3	122.57	0.15	132.48	0.17	377.29	0.5	51.97	18	782.31	40	363.78	41	506.13	27	2013.34	60	1490.73	60	2116.86	55	-	-	-	-
S	764	15	NRALTGIAVEQDKNT	3993.44	70	4633.62	75	9175.45	80	504.08	55	7868	80	1856.01	22	103.06	3.5	184.98	5.5	139.65	0.2	151.35	0.3	425.43	0.6	173.35	38	1397.42	60	1589.15	80	1245.96	55	3960.65	80	3873.43	80	4505.82	80	-	-	-	-
S	765	15	RALTGIAVEQDKNTQ	4957.26	75	5733.06	80	11184.2	85	606.72	60	9752.59	85	2110.25	24	170.88	7	312.47	12	170.56	0.4	189.78	0.5	498.65	0.9	1325.39	80	1838.06	65	2658.68	90	2559.02	75	4932.22	85	6341.89	90	7330.81	90	-	-	-	-
S	766	15	ALTGIAVEQDKNTQE	7778.19	85	8497.81	90	14344.6	90	1123.75	70	13381	90	3031.64	33	429.8	21	657.62	27	335.02	1.9	352.48	2.5	824.37	3	2640.96	90	2854.86	75	3450.84	95	4728.99	90	5207.19	85	7986.53	95	9135.13	95	-	-	-	-
S	812	15	PSKRSFIEDLLFNKV	25.58	1.9	32.96	3	108.33	1.2	31.5	3	106.37	1.1	666.07	7.5	2181.4	65	2887.48	75	2886.85	40	4140.26	60	4053.25	32	521.95	60	491.38	28	443.97	46	1200.95	55	1586.48	48	664.59	37	1061.19	34	-	-	-	-
S	813	15	SKRSFIEDLLFNKVT	24.08	1.7	29.5	2.5	93.14	0.9	28.89	2.5	93	0.8	675.28	7.5	2027.5	65	2929.81	75	2826.52	39	3967.34	60	3917.09	31	370.83	55	437.87	25	397.57	43	1133.42	50	1414.07	44	546.97	33	896.77	30	-	-	-	-
S	814	15	KRSFIEDLLFNKVTL	23.5	1.7	25.94	1.9	81.65	0.7	26.86	2	84.19	0.7	904.99	11	2151.98	65	3241.5	80	3941.63	55	4797.22	65	4863.33	39	237.43	45	370.28	22	301.91	36	1073.03	49	1021.44	34	387.55	25	659	22	1	1	1	-
S	815	15	RSFIEDLLFNKVTLA	29.73	2.5	32.44	3	109.23	1.2	24.89	1.7	109.51	1.1	1064.3	13	881.62	39	1177.59	44	3883.42	55	3907.87	60	5301.67	43	83.82	25	233.46	14	202.68	27	761	38	277.93	8.5	257.53	17	459.02	15	1	1	1	-
S	850	15	ICAQKFNGLTVLPPL	227.27	17	195.92	16	1248.87	27	67.15	12	1138.36	27	3392.31	35	336.46	17	506.16	20	2425.62	34	2176.66	34	4963	40	26	9.5	56.71	1.7	233.41	30	138.84	6	959.26	33	224.24	15	307.5	8.5	1	1	1	-
S	851	15	CAQKFNGLTVLPPLL	209.09	16	183.07	15	1140.89	25	51.95	8	987.95	24	2701.3	30	259.85	13	426.39	17	1887.48	27	1583.12	24	4019.32	32	18.7	6.5	45.13	1.1	202.45	27	106.4	4	1052.48	35	205.61	14	264.84	6.5	1	1	1	-
S	852	15	AQKFNGLTVLPPLLT	187.22	15	154.16	13	751.47	18	36.96	4.5	610.25	16	2491.86	28	218.54	10	384.34	15	1820.21	26	1554.49	23	3922.95	31	9.1	2	35.61	0.6	90.07	13	78.14	2.5	675.14	23	121.52	7.5	216.67	5	1	1	1	-
S	853	15	QKFNGLTVLPPLLTD	228.62	17	183.71	15	740.96	17	36.85	4.5	580.88	15	2550.51	29	229.06	11	403.58	16	1633.44	23	1389.64	20	3565.5	28	7.13	1.2	35.95	0.6	82.2	12	76.22	2.5	615.83	22	108.35	6.5	231.4	5.5	1	1	1	-
S	854	15	KFNGLTVLPPLLTDE	413.9	25	303.64	21	959.75	22	46.86	6.5	726.48	19	2865.38	31	273.24	13	513.83	21	1677.52	23	1498.81	23	3445.28	26	7.71	1.4	52.56	1.4	95.81	14	105.17	4	718.72	25	144.91	9	344.11	10	-	-	-	-
S	855	15	FNGLTVLPPLLTDEM	711.13	34	544.37	30	1250.16	27	66.9	11	874.54	22	3232.22	34	352.86	17	684.05	27	1829.87	26	1691.28	26	3457.49	26	8.72	1.9	120.95	6	139.46	20	204.9	10	896.69	30	223.3	15	670.22	22	-	-	-	-
S	867	15	DEMIAQYTSALLAGT	254.49	19	249.4	19	845.23	20	44.62	6	685.7	18	3250.07	34	76.68	1.7	124.96	3	1415.95	19	885.51	11	3389.52	26	19.03	6.5	123.43	6.5	156.86	22	104.29	4	293.15	9.5	118.07	7	296.04	8	-	-	-	-
S	868	15	EMIAQYTSALLAGTI	221.01	17	207.28	17	725.85	17	39.97	5	599.2	15	3365.88	35	59.58	1	91.19	1.5	1217.69	16	692.54	7.5	3079.68	23	15.5	5	100.45	4.5	144.97	21	81.85	3	327.83	11	107.69	6	243.44	6	-	-	-	-
S	869	15	MIAQYTSALLAGTIT	251.1	19	231.88	18	815.83	19	47.45	7	687.29	18	4076.3	40	61.57	1.1	93.28	1.6	1353.64	18	737.87	8	3351.92	25	17.42	6	120.04	6	186.26	25	84.61	3	627.99	22	139.69	9	269.68	7	-	-	-	-
S	870	15	IAQYTSALLAGTITS	428.16	26	389.55	25	1314.86	28	82.12	15	1159.55	28	5846.44	55	64.04	1.2	95.81	1.7	1557.62	21	793.92	9	3714.75	29	19.66	7	154.75	8.5	322.78	38	105.72	4	1738.9	55	276.1	19	380.53	12	-	-	-	-
S	871	15	AQYTSALLAGTITSG	1680.85	50	1239.74	45	4122.51	60	247.33	37	3894.49	60	11179.7	75	80.63	2	108.89	2.5	2211.7	31	1109.79	15	5004.96	40	25.67	9.5	244.05	14	614.88	55	152.38	7	3609.17	75	769.53	41	691.12	23	-	-	-	-
S	881	15	TITSGWTFGAGAALQ	2607.85	60	2472.28	60	10548.2	85	1069	70	10864.8	85	4477.68	43	165.27	7	127.05	3	609.88	6	286.47	1.3	1899.07	12	45.06	16	1650.87	65	1439.09	80	142.24	6	3372.99	75	1195.22	55	955.76	31	-	-	-	-
S	882	15	ITSGWTFGAGAALQI	1233.26	44	1100	43	6352.6	70	295.98	41	6432.49	75	3168.41	34	85.53	2.5	55.78	0.5	271.02	1.2	142.25	0.25	944.41	3.5	13.05	4	679.63	36	916.32	65	30.32	0.4	1323.98	42	701.8	39	439.87	14	-	-	-	-
S	883	15	TSGWTFGAGAALQIP	1157.66	42	1006.54	41	5909.34	70	228.15	35	5912.15	70	3277.08	35	73.45	1.6	46.1	0.25	222.61	0.8	114.14	0.12	768.9	2.5	10.46	3	493.05	28	832.27	65	23.24	0.17	1049.11	35	602.26	35	370.55	11	-	-	-	-
S	884	15	SGWTFGAGAALQIPF	865.65	37	729.59	35	4606.33	60	145.17	25	4645.16	65	2815.53	31	51.92	0.7	36.44	0.12	171.03	0.4	89.58	0.05	593.3	1.3	8.28	1.7	330.06	20	638.06	60	18.41	0.08	760.39	26	414.04	27	274.55	7	-	-	-	-
S	885	15	GWTFGAGAALQIPFA	845.48	37	700.24	34	4325.34	60	130.9	23	4333.68	65	2833.2	31	45.74	0.5	34.44	0.09	175.24	0.4	89.5	0.05	608.68	1.4	8.16	1.6	288.57	17	562.97	55	17.87	0.07	703.48	24	385.31	25	263.46	6.5	1	1	1	-
S	886	15	WTFGAGAALQIPFAM	780.41	35	658.31	33	3770.06	55	116.08	21	3647.4	60	2679.09	30	44.35	0.5	35.26	0.1	184.2	0.5	95.33	0.06	633.84	1.5	10.15	2.5	315.25	19	492.99	49	21.12	0.12	789.12	27	427.23	27	310.02	8.5	1	1	1	-
S	887	15	TFGAGAALQIPFAMQ	595.06	31	510.19	29	3047.3	48	108.3	20	2948.6	55	2589.63	29	54.56	0.8	49.27	0.3	254.06	1	133.92	0.2	829.99	3	19.18	6.5	483.7	27	548.89	55	34.35	0.5	1257.01	40	710.31	39	538.14	18	1	1	1	-
S	888	15	FGAGAALQIPFAMQM	425.29	26	396.26	25	2282.89	41	104.38	19	2053.24	42	2115.85	25	79.21	1.9	84.21	1.3	489.59	4	317.29	1.6	1466	7.5	52.11	18	608.15	33	545.69	55	126.5	5	1985.86	55	813.63	42	837.96	28	1	1	1	-
S	892	15	AALQIPFAMQMAYRF	102.96	9.5	79.52	7.5	434.26	10	30.19	3	438.76	11	1097.26	13	112.34	4	193.46	6	716.31	7.5	693.63	7.5	1857.52	11	9.16	2.5	105.55	5	72.63	10	50.02	1.1	581.12	20	50.33	1.7	97.42	0.9	1	1	1	-
S	893	15	ALQIPFAMQMAYRFN	103.17	9.5	80.29	7.5	368.99	8	31.42	3	390	9.5	1406.93	17	145.74	5.5	213.55	7	924.13	11	853.78	10	2208.26	15	6.39	0.9	84.26	3.5	59.06	8	43.31	0.8	537.7	19	39.79	1	79.23	0.6	1	1	1	-
S	894	15	LQIPFAMQMAYRFNG	155.09	13	108.58	10	462.57	11	48.38	7	498.42	13	2147.68	25	252.6	12	330.56	12	1584.46	22	1380.53	20	3184.9	24	6.25	0.8	94.29	4.5	54.83	7.5	51.52	1.1	639.81	22	43.9	1.3	84.04	0.7	1	1	1	-
S	895	15	QIPFAMQMAYRFNGI	129.3	12	96.23	9	440.03	10	55.54	8.5	500.67	13	2166.16	25	385.59	19	449.39	18	2199.34	31	1810.88	28	3934.98	31	6.17	0.8	96.07	4.5	46.41	6	54.82	1.3	570.09	20	39.26	1	80.96	0.6	1	1	1	-
S	896	15	IPFAMQMAYRFNGIG	174.19	14	121.97	11	557.8	13	72.84	13	655.01	17	2859.56	31	657.89	31	726.23	29	4022.84	55	3037.88	47	5787.66	46	7.21	1.2	124.04	6.5	50.13	6.5	71.22	2	689.15	24	45.8	1.4	96.75	0.9	1	1	1	-
S	897	15	PFAMQMAYRFNGIGV	216.96	17	155.58	13	759.08	18	94.6	17	882.31	22	3597.43	37	949.52	41	965.06	38	5507.49	65	4155.52	60	7218.96	60	11.03	3	196.52	11	54.1	7	109.58	4.5	732.67	26	65.25	3	133.1	1.9	1	1	1	-
S	934	15	IQDSLSSTASALGKL	5214.01	75	4099.29	75	9564.8	80	633.25	60	8651.35	80	20949.2	95	155.92	6.5	100.53	1.8	2468.67	35	1134.37	16	6017.35	48	46.94	17	340.23	20	436.59	46	131.37	5.5	891.49	30	1768.23	65	1838.2	55	-	-	-	-
S	935	15	QDSLSSTASALGKLQ	5057.05	75	4037.19	75	8936.09	80	703.69	60	7897.08	80	21134.8	95	158.13	6.5	103.76	1.9	2533.45	36	1168.41	16	5834.31	46	52.9	18	357.27	21	384.46	42	138.58	6	1092.11	36	1760.25	65	1936.07	55	-	-	-	-
S	959	15	LNTLVKQLSSNFGAI	1349.35	45	1152.64	44	1674.06	33	184.57	30	1305.14	30	13522.6	80	709.77	33	1035.73	40	10270.4	85	7681.26	85	14389.1	90	9.29	2.5	60.58	1.9	66.54	9	168.95	7.5	233.84	7	98.11	5.5	271.32	7	1	1	1	-
S	963	15	VKQLSSNFGAISSVL	1341.27	45	1225.86	45	3044.89	48	214.61	34	2847.43	50	8080.06	65	126.17	4.5	106.5	2	1516.66	21	847.47	10	4325.44	34	34.65	13	255.75	15	293.41	36	174.07	8	316.34	10	434.95	28	629.24	21	1	1	1	-
S	964	15	KQLSSNFGAISSVLN	1299.07	45	1086.86	43	2957.77	48	176.7	29	2716.31	49	7617.7	60	102.76	3.5	85.22	1.3	1090.03	14	588.11	5.5	3190.87	24	22	8	92.28	4	310.53	37	75.53	2.5	376.22	13	439.2	28	492.28	16	1	1	1	-
S	965	15	QLSSNFGAISSVLND	1461.04	47	1142.14	44	3225.58	50	171.06	29	2870.63	50	6698.56	60	104.22	3.5	85.17	1.3	719.3	7.5	427.11	3	2274.68	15	15.62	5	63.61	2.5	344.71	40	64.77	1.7	590.81	21	427.45	27	438.73	14	1	1	1	-
S	966	15	LSSNFGAISSVLNDI	1006.97	40	797.79	37	2633.37	45	117.59	21	2329.86	45	4822.04	45	96.84	3	81.97	1.2	641.06	6	388.45	2.5	1881.42	12	11.07	3	46.43	1.1	325.21	38	52.14	1.2	922.63	31	320.54	21	322.25	9	1	1	1	-
S	967	15	SSNFGAISSVLNDIL	717.02	34	644.9	33	1942.23	37	79.48	14	1652.73	36	2589.46	29	108.68	3.5	99.33	1.8	595.43	5.5	392.8	3	1641.13	9	10.04	2.5	42.53	0.9	265.39	33	50.67	1.1	704.36	24	279.38	19	292	8	1	1	1	-
S	968	15	SNFGAISSVLNDILS	662.94	32	652.48	33	1717.69	34	71.38	12	1352.19	31	2324.52	26	126.45	4.5	130.8	3	682.13	7	450.79	3.5	1824.94	11	11.9	3.5	49.56	1.3	253.71	32	62.66	1.6	481.64	17	310.18	21	345.82	10	1	1	1	-
S	998	15	TGRLQSLQTYVTQQL	288.56	20	304.99	22	934.29	21	50.59	7.5	806.87	21	1754.9	21	301.96	15	520.9	21	1544.8	21	1668.2	26	3357.95	25	10.91	3	60.92	2	135.23	19	209.75	10	968.39	33	109.4	6.5	351	10	1	1	1	-
S	1007	15	YVTQQLIRAAEIRAS	1034.01	40	711.59	35	1255.62	27	118.96	21	960.71	24	7250.9	60	75.19	1.6	79.9	1.1	1374.41	19	829.85	9.5	3800.57	30	21.92	8	346.33	20	53.29	7	175.37	8	405.98	14	282.89	19	539.8	18	1	1	1	-
S	1008	15	VTQQLIRAAEIRASA	1303.93	45	1029.98	41	1326.62	28	142.18	25	971.53	24	7787.54	65	51.95	0.7	54.99	0.5	1350.02	18	754.28	8.5	3713.14	29	22.27	8	387.24	23	47.93	6	149.76	6.5	266.27	8.5	241.39	16	584.62	19	1	1	1	-
S	1009	15	TQQLIRAAEIRASAN	1524.7	48	1225.1	45	1467.82	30	162.15	28	1064.04	26	9051.6	70	52.2	0.7	47.23	0.3	1454.62	20	711.87	7.5	3832.95	30	22.64	8	377.68	22	50.17	6.5	161.53	7.5	249.23	7.5	246.17	17	596.9	20	1	1	1	-
S	1010	15	QQLIRAAEIRASANL	1722.38	50	1339.91	47	1542.14	31	177.27	30	1159.52	28	9993.47	70	47.14	0.5	40.58	0.17	1619.61	22	723.51	8	4287.56	34	24.93	9	362	21	50.81	6.5	168.69	7.5	223.04	6.5	236.28	16	546.99	18	1	1	1	-
S	1011	15	QLIRAAEIRASANLA	2497.93	60	1791.37	55	1930.82	37	256.63	38	1488.53	33	12866	80	46.76	0.5	40.2	0.17	1410.94	19	657.46	7	3871.42	31	37.28	14	454.26	26	61.53	8.5	206.83	10	252.85	8	317.06	21	666.97	22	1	1	1	-
S	1012	15	LIRAAEIRASANLAA	3782.44	70	2847.09	65	3049.01	48	345.24	44	2505.95	47	13200.7	80	42.17	0.4	35.94	0.12	1430.31	20	637.2	6.5	3774.96	29	39.78	15	356.48	21	67.42	9.5	170.29	8	108.24	2.5	378.96	25	738.32	25	1	1	1	-
S	1013	15	IRAAEIRASANLAAT	4745.55	75	3658.87	70	4779.5	65	359.51	45	3887.54	60	13673	80	47.63	0.6	37.6	0.12	1526.24	21	700.81	7.5	3879.14	31	23.33	8.5	199.38	12	58.06	8	116.41	4.5	65.72	0.8	317.67	21	619.37	21	1	1	1	-
S	1014	15	RAAEIRASANLAATK	4424.22	75	3565	70	4553.5	60	327.29	43	3487.85	60	13850.2	80	54.69	0.8	41.98	0.17	1681.99	23	746.52	8	4063.22	32	17.14	6	150.28	8	48.77	6	95.55	3.5	54.56	0.5	235.97	16	519.28	17	1	1	1	-
S	1015	15	AAEIRASANLAATKM	4396.54	75	3584.65	70	4383.24	60	316.82	42	3304.46	55	13716	80	52.21	0.7	39.06	0.15	1709.61	24	768	8.5	4175.8	33	16.19	5.5	139.98	7.5	45.47	5.5	90.73	3.5	50.72	0.4	207.15	14	467.69	15	1	1	1	-
S	1016	15	AEIRASANLAATKMS	4302.8	75	3672.15	70	4629.36	60	363.64	46	3462.1	55	14332.5	85	55.49	0.8	40.97	0.17	1915.89	27	837.45	10	4551.83	36	20.07	7	179.87	10	50.41	6.5	110.98	4.5	58.31	0.6	256.86	17	547	18	1	1	1	-
S	1017	15	EIRASANLAATKMSE	4742.52	75	4116.36	75	5737.34	70	517.01	55	4363.56	65	15512	85	64.18	1.2	47.3	0.3	1726.17	24	844.95	10	4522.47	36	34.67	13	339.51	20	69.63	9.5	179.09	8.5	84.9	1.3	458.32	29	857.7	28	1	1	1	-
S	1018	15	IRASANLAATKMSEC	4559.96	75	4294.29	75	7427.74	75	976.28	70	6115.41	75	16718	90	84.24	2.5	62.87	0.6	2032.38	29	1060.96	14	4992.63	40	100.49	28	1010.98	46	146.33	21	392.43	21	317.27	10	1351.62	55	1695.18	48	1	1	1	-
S	1166	15	LGDISGINASVVNIQ	6022.17	80	6192.44	80	8340.13	80	618.69	60	6728.48	75	7449.39	60	99.96	3	78.57	1.1	1086.1	14	644.18	6.5	3188.21	24	99.99	28	1102.72	49	601.32	55	472.53	25	290.4	9.5	1303.66	55	1962.19	55	1	1	1	-
S	1167	15	GDISGINASVVNIQK	5400.03	80	5321.79	80	6646.43	70	458.84	55	5051.31	70	7395.18	60	92.72	3	76.75	1	1153.61	15	695.5	7.5	3194.6	24	136.42	34	836.96	41	418.17	45	552.29	29	245.2	7.5	1191.21	55	1864.4	55	1	1	-	-
S	1168	15	DISGINASVVNIQKE	5173.94	75	5021.72	80	6382.64	70	426.16	49	4765.3	65	6603.57	55	91.42	2.5	81.03	1.2	563.32	5	433.37	3.5	1893.33	12	192.01	40	797.6	40	421.27	45	697.48	35	269.29	8.5	1279.21	55	1976.94	55	1	1	-	-
S	1169	15	ISGINASVVNIQKEI	4029.07	70	3906.01	70	4892.68	65	314.67	42	3484.65	60	5775.71	55	85.71	2.5	86.75	1.3	510.75	4.5	420.83	3	1741.59	10	255.54	46	656.17	35	357.17	40	859.56	41	277.21	8.5	1146.12	50	1830.98	55	1	1	-	-
S	1189	15	VAKNLNESLIDLQEL	515.85	28	753.1	36	1573.2	32	126.9	23	1125.16	27	494.71	5	683.62	32	1115.05	42	357.84	2.5	625.55	6	564.55	1.2	1037.49	75	1310.06	55	1385.6	75	2549.18	75	982.88	33	3155.06	75	4210.14	80	1	1	1	-
S	1190	15	AKNLNESLIDLQELG	607.61	31	873.72	38	1866.2	36	146.72	26	1332.2	31	520.19	5.5	649.58	31	1110.35	42	406.43	3	648.37	6.5	705.86	1.9	1695.44	85	1452.42	60	1829.71	85	3501.81	85	2265.28	60	4065.33	80	5288.15	85	1	1	1	-
ORF3a	23	15	ATPSDFVRATATIPI	2856	65	2034.8	55	5187.56	65	276.21	39	4674.96	65	12178.1	80	468.57	23	339.53	13	2803.07	39	1671.4	26	5199.64	42	13.79	4.5	100	4.5	108.89	16	43.65	0.8	178.59	5	403.02	26	416.84	13	-	-	-	-
ORF3a	24	15	TPSDFVRATATIPIQ	2178.22	55	1587.31	50	4042.21	60	165.22	28	3324.29	55	9933.42	70	259.66	13	223.57	7.5	1559.17	21	978.26	13	3329.73	25	10.1	2.5	68.98	2.5	70.76	10	31.97	0.4	97.42	1.8	253.53	17	309.24	8.5	-	-	-	-
ORF3a	25	15	PSDFVRATATIPIQA	1827.87	55	1335.21	47	3364.28	55	125.18	22	2631.4	48	8875.58	65	120.09	4.5	130.52	3	1011.44	12	633.17	6.5	2373.95	16	8.42	1.7	56.27	1.7	57.13	7.5	27.31	0.25	77.85	1.1	194.02	13	255.36	6.5	-	-	-	-
ORF3a	26	15	SDFVRATATIPIQAS	1826.94	55	1333.63	47	3292.58	55	117.78	21	2581.07	47	8398.63	65	45.92	0.5	64.63	0.7	621.52	6	355.05	2.5	1863.31	11	8.85	1.9	60.92	2	58.81	8	29.47	0.3	77.94	1.1	198.01	13	276.8	7	-	-	-	-
ORF3a	27	15	DFVRATATIPIQASL	2063.93	55	1530.21	49	3519.39	55	130.97	23	2729.74	49	8088.02	65	30.49	0.12	47.63	0.3	524.97	4.5	311.71	1.6	1755.89	10	12.72	4	90.41	4	72.17	10	43.18	0.8	100.22	1.9	290.25	20	418.55	13	-	-	-	-
ORF3a	28	15	FVRATATIPIQASLP	2810.06	65	2125.3	60	4405.88	60	192.89	31	3363.4	55	9119.73	70	30.47	0.12	49.34	0.3	558.67	5	327.48	1.8	1894.05	12	26.4	9.5	216.53	13	109.67	16	96	3.5	145.54	3.5	505.58	31	798.65	27	-	-	-	-
ORF3a	29	15	VRATATIPIQASLPF	2792.05	65	2543.31	60	4438.46	60	332.17	44	3441.63	55	7846.32	65	29.56	0.1	47.84	0.3	581.2	5.5	332.88	1.8	1941.84	12	148.51	36	927.21	44	258.89	33	413.62	22	432.72	15	978.76	46	1581.36	46	-	-	-	-
ORF3a	30	15	RATATIPIQASLPFG	2824.63	65	2726.53	65	4214.61	60	407.36	48	3337.16	55	8588.76	65	35.91	0.25	58.12	0.5	758.25	8	427.35	3	2391.54	16	155.11	36	1114.36	49	385.89	42	641.59	33	999.25	33	882.73	44	1641.24	47	-	-	-	-
ORF3a	31	15	ATATIPIQASLPFGW	1612.27	49	1646.79	55	2865.41	47	294.07	41	2320.4	45	6645.71	55	49.77	0.6	75.66	1	1046	13	592.31	5.5	2981.06	22	90.31	27	886.82	43	335.18	39	388.25	20	651.65	23	459.59	29	1077.27	35	-	-	-	-
ORF3a	51	15	ALLAVFQSASKIITL	236.25	18	145.05	13	370.73	8.5	52.34	8	390.86	9.5	4724.59	45	183.73	8	217.86	7	2877.09	40	1724.04	27	5035.48	40	12.45	4	137.03	7	47.39	6	54.2	1.3	119.79	2.5	80.83	4	148.07	2.5	-	-	-	-
ORF3a	52	15	LLAVFQSASKIITLK	273.72	20	155.16	13	369.26	8	59.92	9.5	378.94	9	7066.49	60	194.43	8.5	202.12	6.5	4643	60	2749.37	43	7544.86	60	12.2	3.5	163.27	9	43.14	5.5	52.68	1.2	114.41	2.5	88.01	4.5	149.85	2.5	-	-	-	-
ORF3a	53	15	LAVFQSASKIITLKK	366.19	24	200.87	16	453.47	11	82.74	15	440.3	11	9820.47	70	221.58	10	230.65	7.5	6186.28	70	3790.64	60	9198.51	70	15.49	5	224.21	13	36.43	4	63.77	1.7	141.49	3.5	127.67	8	197.32	4	-	-	-	-
ORF3a	57	15	QSASKIITLKKRWQL	1174.09	43	609.08	32	730.06	17	932.89	70	697.3	18	14120.3	85	684.88	32	843.91	34	12219.3	90	9077.39	90	16042.5	90	543.34	65	1548.16	60	18.15	1	1382.78	60	1554.64	47	152.02	9.5	906.15	30	-	-	-	-
ORF3a	58	15	SASKIITLKKRWQLA	814.54	36	436.39	27	631.45	15	850.71	65	609.21	16	11551.9	75	1481.35	55	1886.58	60	17383.4	95	14891.5	95	19310.5	95	366.76	55	1271.55	55	14.73	0.6	1357.8	60	1252.93	40	112.65	6.5	757.06	25	-	-	-	-
ORF3a	59	15	ASKIITLKKRWQLAL	478.33	27	286.21	21	424.07	9.5	485.41	55	415.71	10	6741.67	60	1642.21	60	2649.12	75	16552.8	95	15310.4	95	18631.8	95	227.08	44	958.37	45	12.41	0.4	1104.89	50	837.67	29	84.08	4.5	573.45	19	-	-	-	-
ORF3a	60	15	SKIITLKKRWQLALS	372.67	24	235.9	18	390.89	9	284.94	40	366.09	9	5261.27	48	1352.46	55	2224.11	70	13106.5	95	11427.5	95	15991.9	90	176.91	39	641.44	34	12.75	0.4	870.07	42	768.1	27	84.34	4.5	507.43	17	-	-	-	-
ORF3a	61	15	KIITLKKRWQLALSK	369.74	24	226.92	18	398.99	9	243.56	37	363.62	8.5	4654.22	44	1176.61	47	1776.18	60	10508.4	85	8577.71	85	13931.5	85	149.77	36	565.96	31	13.99	0.5	772.76	38	780.68	27	93.01	5	473.23	15	-	-	-	-
ORF3a	62	15	IITLKKRWQLALSKG	510.51	28	318.43	22	546.2	13	293.91	41	494.13	13	5483.46	49	1153.38	46	1663.75	60	10420.4	85	8539.47	85	13806.1	85	139.2	34	611.94	33	19.5	1.2	647.15	33	1019.65	34	142.03	9	548.84	18	-	-	-	-
ORF3a	63	15	ITLKKRWQLALSKGV	551.81	29	346.34	23	667.34	16	213.58	34	576.12	15	4559.42	44	827.32	37	901.08	36	6502.53	70	4990.14	70	9677.23	70	14.24	4.5	222.12	13	26.71	2.5	48.27	1	733.97	26	143.88	9	266.7	6.5	-	-	-	-
ORF3a	64	15	TLKKRWQLALSKGVH	729.67	34	441.44	27	853.82	20	213.61	34	748.94	19	5357.84	49	851.3	38	801.56	32	6425.53	70	4706.94	65	9629.18	70	7.58	1.3	143.75	7.5	34.88	4	30.4	0.4	555.58	19	116.24	7	169.31	3	-	-	-	-
ORF3a	65	15	LKKRWQLALSKGVHF	504.78	28	341.7	23	745.6	17	121.33	22	672.73	17	4676.78	44	753.14	34	641.61	26	5434.56	65	4045.49	60	8366.98	65	5.5	0.6	102.92	5	32.97	3.5	22.47	0.15	211.8	6	53.02	1.9	105.2	1.1	-	-	-	-
ORF3a	66	15	KKRWQLALSKGVHFV	510.33	28	354.36	24	873.5	20	98.79	18	756.38	19	5486.67	49	731.5	34	567.39	23	5456.54	65	3928.3	60	8404.45	65	5.03	0.4	96.78	4.5	33.76	3.5	20.89	0.12	133.93	3.5	39.33	1	84.63	0.7	-	-	-	-
ORF3a	67	15	KRWQLALSKGVHFVC	648.32	32	467.58	28	1220.68	26	135.71	24	1058.5	26	6469.13	55	834.2	37	613.84	25	6084.06	70	4517.73	65	9224.42	70	5.8	0.7	130.1	6.5	45.88	6	25.7	0.2	147.76	4	43.52	1.3	102.84	1.1	-	-	-	-
ORF3a	68	15	RWQLALSKGVHFVCN	785.44	35	620.87	32	1617.21	33	167.2	28	1429.45	32	7451.56	60	852.27	38	662.62	27	6722.66	75	4922.47	70	10349.3	75	8.19	1.6	217.15	13	69.84	9.5	38.63	0.6	171.81	4.5	54.39	2	145.58	2.5	-	-	-	-
ORF3a	82	15	NLLLLFVTVYSHLLL	24.18	1.7	22.78	1.6	182.11	3	26.75	2	172.6	3	924.05	11	1021.02	43	2054.2	65	3181.49	43	3390.52	55	3705.8	29	10.24	3	62.48	2	103.2	15	121.72	5	1237.26	40	61.97	2.5	125.32	1.6	-	-	-	-
ORF3a	83	15	LLLLFVTVYSHLLLV	20.17	1.3	19.28	1.2	151.7	2.5	21.62	1.1	138.18	1.8	879.88	11	827.27	37	1640.46	55	3067.74	42	3198.79	49	3438.73	26	8.4	1.7	54.13	1.5	94.24	14	102.47	4	987.59	33	54.93	2	110.21	1.3	-	-	-	-
ORF3a	84	15	LLLFVTVYSHLLLVA	20	1.3	19.13	1.2	151.16	2.5	20.71	1	135.86	1.8	879.35	11	479.07	23	1064.16	41	3063.43	42	2930.35	46	3560.64	28	8.17	1.6	53.88	1.5	87.42	13	100.9	4	939.27	32	53.86	1.9	107	1.2	-	-	-	-
ORF3a	85	15	LLFVTVYSHLLLVAA	22.49	1.6	21.63	1.4	173.94	3	22.27	1.2	154.68	2.5	990.07	12	240.5	11	765.76	31	3240.73	44	2840.53	44	3920.4	31	8.57	1.8	57.43	1.7	88.09	13	108.42	4	1058.16	35	62.41	3	118.14	1.5	-	-	-	-
ORF3a	88	15	VTVYSHLLLVAAGLE	180.51	15	182.61	15	1160.17	25	79.74	14	822.29	21	1899.05	22	76.31	1.7	293.3	11	624.12	6	513.74	4.5	1365.88	7	24.88	9	324.46	19	413.56	44	848.93	41	3663.06	75	451.78	28	768.71	26	-	-	-	-
ORF3a	89	15	TVYSHLLLVAAGLEA	445.31	26	372.38	24	2100.75	39	83.12	15	1575.62	35	2008.68	23	66.58	1.3	253.08	8.5	504.31	4	416.3	3	1160.62	5	19.29	7	262.75	16	464.61	47	552.56	29	3196.05	75	437.72	28	795.35	26	-	-	-	-
ORF3a	90	15	VYSHLLLVAAGLEAP	688.76	33	566.58	31	2843.98	47	90.17	16	2098.43	42	1998.71	23	66.7	1.3	192.77	6	398.34	3	307.07	1.5	1021.55	4	18.95	6.5	295.86	18	489.71	49	484.83	26	2959.47	70	480.04	30	905.16	30	-	-	-	-
ORF3a	91	15	YSHLLLVAAGLEAPF	549.78	29	487.55	28	2500.77	43	71.52	13	1801.31	38	1449.78	18	66.02	1.2	157.19	4.5	286.6	1.4	231.26	0.8	749.97	2.5	19.55	7	367.58	22	550.13	55	400.07	21	2239.35	60	485.49	30	1009.33	33	-	-	-	-
ORF3a	92	15	SHLLLVAAGLEAPFL	457.31	27	437.46	27	2303.83	41	62.31	10	1689.65	37	1181.21	14	83.96	2.5	176.12	5	255.23	1	208.28	0.6	669.45	1.7	21.51	7.5	457.62	26	602.71	55	327.54	17	1747.63	55	495.95	31	1080.22	35	-	-	-	-
ORF3a	93	15	HLLLVAAGLEAPFLY	338.5	22	369.75	24	1758.06	35	61.5	10	1393.02	32	1060.15	13	123.88	4.5	185.62	5.5	247.16	1	204.67	0.6	635.42	1.6	26.18	9.5	516.27	29	550.74	55	285.95	15	1511.91	46	488.31	30	984.93	32	-	-	-	-
ORF3a	94	15	LLLVAAGLEAPFLYL	113.16	10	153.86	13	792.33	18	50.78	7.5	785.27	20	932	11	140.66	5.5	187.65	5.5	274.53	1.2	230.79	0.8	704.45	1.9	37.13	14	596.11	33	558.45	55	251.25	13	1351.97	43	473.14	29	934.94	31	-	-	-	-
ORF3a	99	15	AGLEAPFLYLYALVY	26.48	2	28.77	2.5	229.5	4.5	30.73	3	251.99	5.5	347.3	3	595.42	29	1251.06	46	1068.88	14	1357.4	20	1538.38	8	48.2	17	245.86	15	530.38	55	476.13	25	3111.2	70	212.88	14	410.99	13	-	-	-	-
ORF3a	101	15	LEAPFLYLYALVYFL	24.04	1.7	24.88	1.8	250.65	5	31.97	3	261.69	5.5	258.19	1.8	687.36	32	1755.51	60	1262.32	17	1460.06	22	1300.14	6.5	30.85	12	187.15	11	566.26	55	576.65	30	4121.31	80	178.41	12	387.72	12	-	-	-	-
ORF3a	102	15	EAPFLYLYALVYFLQ	19.34	1.2	19.33	1.2	254.79	5	33.07	3.5	248.86	5	215.68	1.4	779.03	35	1987.19	65	998.05	12	1231.99	18	948.48	3.5	28.69	11	176.88	10	562.62	55	635.48	33	4795.67	85	170.26	11	378.17	12	-	-	-	-
ORF3a	103	15	APFLYLYALVYFLQS	10.41	0.3	9.61	0.25	140.36	1.9	19.64	0.8	162.82	2.5	180.45	1	454.41	22	1377.36	49	633.18	6	829.64	9.5	687.83	1.8	27.04	10	112.97	5.5	356.84	40	445.77	24	4113.38	80	137.46	8.5	257.73	6.5	-	-	-	-
ORF3a	104	15	PFLYLYALVYFLQSI	8.05	0.15	8.31	0.17	110.21	1.2	15.05	0.4	121.64	1.4	101.01	0.25	314.48	16	1018.22	39	462.93	3.5	616.63	6	536.45	1	32.1	12	121.52	6	325.16	38	493.16	26	3826.78	80	138.61	8.5	270.89	7	-	-	-	-
ORF3a	105	15	FLYLYALVYFLQSIN	9.69	0.3	9.9	0.3	138.2	1.9	16.9	0.5	149.39	2.5	111.99	0.3	361.21	18	1145.95	43	561.89	5	715.18	7.5	670.33	1.7	80.04	25	170.18	9.5	321.31	38	739.16	37	4747.7	85	159.24	11	348.44	10	-	-	-	-
ORF3a	106	15	LYLYALVYFLQSINF	9.6	0.25	10.03	0.3	139.26	1.9	16.01	0.4	139.33	1.8	107.1	0.3	362.01	18	1197.94	44	579.35	5.5	765.86	8.5	746.91	2.5	55.25	19	121.51	6	236.39	31	569.14	29	2576.86	65	90.34	5	250.13	6	-	-	-	-
ORF3a	107	15	YLYALVYFLQSINFV	9.03	0.25	9.47	0.25	122	1.5	13.12	0.17	117.61	1.3	109.33	0.3	385.06	19	1166.25	44	636.26	6	836.17	10	856.03	3	28.17	11	77.16	3	180.5	25	404.96	21	1603.41	48	69.62	3.5	174.72	3.5	-	-	-	-
ORF3a	108	15	LYALVYFLQSINFVR	10.05	0.3	9.5	0.25	73.8	0.6	12.03	0.12	75.36	0.5	142.04	0.6	410.52	20	1014.09	39	819.56	9	1002.96	13	1211.43	5.5	16.46	5.5	47.72	1.2	58.93	8	204.49	10	630.67	22	38.01	0.9	98.19	1	-	-	-	-
ORF3a	109	15	YALVYFLQSINFVRI	10.21	0.3	9.03	0.25	54.24	0.25	11.79	0.12	57.42	0.25	211.16	1.3	440.8	22	938.21	37	1241.68	16	1330.36	19	1863.53	11	11.4	3.5	38.75	0.7	45.43	5.5	147.81	6.5	390.25	13	29.7	0.5	77.02	0.5	-	-	-	-
ORF3a	110	15	ALVYFLQSINFVRII	11.7	0.5	10.55	0.4	49.38	0.2	11.96	0.12	49.08	0.15	301.89	2.5	491.51	24	772.93	31	1705.97	24	1899.44	30	2706.77	19	9.77	2.5	36.82	0.7	42.39	5	131.91	5.5	305.38	10	27.33	0.4	71.53	0.4	-	-	-	-
ORF3a	111	15	LVYFLQSINFVRIIM	14.77	0.7	12.56	0.5	47.93	0.2	13.18	0.17	48.11	0.12	698.2	8	490.06	24	727.33	29	2267.58	32	2395.81	38	3937.45	31	9.47	2.5	38.66	0.7	36.68	4	132.99	5.5	273.43	8.5	27.36	0.4	72.22	0.5	-	-	-	-
ORF3a	112	15	VYFLQSINFVRIIMR	16.27	0.9	13.59	0.6	43.58	0.15	13.57	0.2	43	0.09	936.12	11	253.89	12	433.15	17	2181.33	31	2157.44	34	3759.92	29	11.88	3.5	46.87	1.2	28.47	3	150.94	6.5	259.67	8	31.21	0.6	88.8	0.8	-	-	-	-
ORF3a	113	15	YFLQSINFVRIIMRL	19.29	1.2	15.63	0.8	44.41	0.15	15.34	0.4	41.04	0.08	1201.82	15	172.68	7.5	348.01	13	2184.59	31	2016.56	32	3981.19	31	16.37	5.5	63.41	2.5	23.13	1.7	182.17	8.5	250.2	7.5	32.89	0.7	104.39	1.1	-	-	-	-
ORF3a	114	15	FLQSINFVRIIMRLW	34.75	3	25.06	1.8	58.58	0.3	21.46	1.1	49.65	0.15	1542.31	19	164.86	7	359.91	14	2519.27	36	2360.02	37	4422.93	35	31.08	12	103.92	5	22.02	1.6	270.74	14	321.01	11	37.78	0.9	141.19	2.5	-	-	-	-
ORF3a	115	15	LQSINFVRIIMRLWL	53.96	5	34.61	3	76.6	0.6	26.52	2	59.04	0.25	1338.85	16	159.81	6.5	381.13	15	2602.58	37	2411.1	38	4547.69	36	37.27	14	125.3	6.5	20.36	1.3	379.77	20	394.49	13	36.1	0.8	173.56	3.5	-	-	-	-
ORF3a	116	15	QSINFVRIIMRLWLC	81.3	7.5	45.7	4	91.02	0.9	35.9	4	68.84	0.4	1453.13	18	194.79	8.5	490.87	20	3101.05	43	2778.13	43	5132.29	41	41.7	15	144.25	7.5	22.23	1.6	479.97	25	537.44	19	40.08	1.1	201.75	4.5	-	-	-	-
ORF3a	117	15	SINFVRIIMRLWLCW	90.92	8.5	53	5	112.2	1.3	48.46	7	84.69	0.7	1244	15	242.93	12	663.32	27	3725.01	49	3477.45	55	5352.68	43	49.2	17	183.33	11	24.62	1.9	619.21	32	704.49	24	45.51	1.4	228.76	5.5	-	-	-	-
ORF3a	118	15	INFVRIIMRLWLCWK	105.24	9.5	62.75	6	147.13	2.5	77.74	14	121.53	1.4	1278.8	16	331.01	16	1045.54	40	4663.44	60	4654.42	65	6222.53	49	70.91	23	270.13	16	28.53	3	838.13	41	1085.71	36	52.54	1.9	276.14	7	-	-	-	-
ORF3a	154	15	YDYCIPYNSVTSSIV	2271.31	60	1721.34	55	4545.43	60	453.41	50	4297.77	65	8643.39	65	1041.28	43	702.69	28	5102.23	65	3559.18	55	8316.16	65	26.69	10	127.58	6.5	208.03	28	65.71	1.8	479.33	17	549.28	33	472.12	15	-	-	-	-
ORF3a	155	15	DYCIPYNSVTSSIVI	1891.71	55	1341.64	47	3304.61	55	252.4	37	3051.72	55	10265.8	70	729.98	33	483.03	19	4467.13	60	3052.64	47	8212.26	65	10.99	3	56.37	1.7	127.29	18	32.68	0.4	310.79	10	288.58	20	247.39	6	-	-	-	-
ORF3a	156	15	YCIPYNSVTSSIVIT	1811.47	55	1209.57	45	2902.04	47	211.19	33	2662.39	48	13258.4	80	538.7	26	388.68	15	4491.7	60	2911.13	45	8378.21	65	8.97	2	46.73	1.1	114.25	17	27.77	0.25	278.14	8.5	246.23	17	208.06	4.5	-	-	-	-
ORF3a	157	15	CIPYNSVTSSIVITS	1891.45	55	1219.48	45	3049.34	48	203.27	33	2762.52	49	13981.3	85	232.91	11	214.56	7	3731.79	49	2227.38	35	7227.95	60	8.89	1.9	48.06	1.2	120.03	17	28.2	0.3	306.21	10	269.36	18	222.73	5	-	-	-	-
ORF3a	158	15	IPYNSVTSSIVITSG	2170.9	55	1435.79	48	3441.82	55	235.95	36	3063.7	55	15378.3	85	125.66	4.5	159.9	4.5	3795.36	50	2182.91	35	7458.98	60	10.15	2.5	56.52	1.7	136.86	20	32.33	0.4	394.78	14	334.53	22	269.56	7	-	-	-	-
ORF3a	159	15	PYNSVTSSIVITSGD	3033.42	65	2152.89	60	4684.13	60	364.96	46	4099.25	60	16024	85	113.62	4	159.38	4.5	2956.65	41	1798.58	28	6778.32	55	18.15	6.5	111.17	5.5	213.52	28	57.74	1.4	704	24	635.83	36	516.23	17	-	-	-	-
ORF3a	200	15	CVVLHSYFTSDYYQL	11.09	0.4	14.28	0.7	217.75	4	35.79	4	333.89	8	330.94	3	2210.34	65	2653.79	75	3023.78	42	3372.81	55	2984.78	22	160.89	37	181.94	10	407.98	44	318.85	17	1548.95	47	254.28	17	308.36	8.5	-	-	-	-
ORF3a	201	15	VVLHSYFTSDYYQLY	6.64	0.07	8.31	0.17	92.42	0.9	21.87	1.2	144.22	2	230.4	1.5	1884.89	65	2141.44	65	2374	34	2791.21	43	2234.05	15	119.47	32	154.41	8.5	371.71	42	209.44	10	1012.25	34	235.35	16	231.71	5.5	-	-	-	-
ORF3a	202	15	VLHSYFTSDYYQLYS	6.24	0.06	7.89	0.15	77.32	0.6	20.57	1	118.84	1.4	229.6	1.5	1880.37	65	2069.93	65	2470.86	35	2815.44	44	2347.92	16	96.1	28	164.94	9	423.34	45	189.87	9	844.05	29	256.94	17	228.45	5.5	-	-	-	-
ORF3a	203	15	LHSYFTSDYYQLYST	6.37	0.06	8.03	0.15	75.49	0.6	21.15	1	114.27	1.3	255.41	1.8	1767.83	60	2105.34	65	2639.05	37	2923.98	46	2451.4	17	91.93	27	189.98	11	458.68	47	192.11	9	834.14	29	310.19	21	247.51	6	-	-	-	-
ORF3a	204	15	HSYFTSDYYQLYSTQ	7.36	0.1	9.3	0.25	89.67	0.8	27.01	2.5	136.31	1.8	383.59	3.5	1523.12	55	1977.65	65	2475.68	35	2679.82	42	2279.29	15	107.49	30	206.4	12	492.6	49	205.9	10	926.63	31	398.29	26	298.7	8	-	-	-	-
ORF3a	205	15	SYFTSDYYQLYSTQL	8.69	0.2	10.44	0.4	104.33	1.1	25.14	1.7	156.35	2.5	398.11	4	1262.12	49	1657.8	60	2347.87	33	2459.5	39	2290.41	15	19.53	7	87.09	4	376.94	42	98.25	3.5	997.65	33	307.92	21	214.8	5	-	-	-	-
ORF3a	206	15	YFTSDYYQLYSTQLS	15.99	0.9	17.38	1	150.89	2.5	25.5	1.8	197.62	3.5	518.63	5.5	1010.31	42	1278.2	47	2088.76	30	2090.91	33	2438.44	17	10.87	3	53.02	1.5	242.78	31	76.39	2.5	1087.26	36	233.05	16	174.26	3.5	-	-	-	-
ORF3a	207	15	FTSDYYQLYSTQLST	40.76	3.5	38.32	3.5	268.27	5.5	33.15	3.5	341.99	8	1043.88	13	970.93	41	1190.24	44	2416.06	34	2300.27	36	3023.95	23	8.72	1.9	45.01	1.1	233.14	30	77.18	2.5	1810.74	55	212.53	14	165.87	3	-	-	-	-
ORF3a	208	15	TSDYYQLYSTQLSTD	83.14	8	72.98	7	562.22	13	35.63	4	673.11	17	1736.79	21	727.31	33	930.1	37	2029.72	29	1872.69	29	2829.74	21	9.82	2.5	47.56	1.2	268.09	34	84.63	3	2108.63	60	267.31	18	197.03	4	-	-	-	-
ORF3a	209	15	SDYYQLYSTQLSTDT	91.77	8.5	78.86	7.5	576.06	14	34.24	4	673	17	2193.95	25	640.95	30	820.38	33	1985.6	28	1825.97	28	2899.94	21	10.69	3	46.67	1.1	261.89	33	83.13	3	1958.86	55	280.55	19	206.88	4.5	-	-	-	-
ORF3a	210	15	DYYQLYSTQLSTDTG	119.41	11	99.39	9	683.32	16	40.14	5	783.33	20	2885.17	31	705.06	33	890.99	35	2326.4	33	2089.46	33	3600.08	28	13.81	4.5	55.42	1.6	278.84	34	94.84	3.5	2070.22	60	339.92	23	245.59	6	-	-	-	-
ORF3a	223	15	TGVEHVTFFIYNKIV	25.04	1.8	28.94	2.5	191.21	3.5	55.4	8.5	239.73	5	863.95	10	1797.43	60	3003.53	80	4248.26	55	4103.82	60	6017.22	48	259.76	46	468.94	27	191.1	26	892.04	43	1827.63	55	125.81	7.5	357.87	11	-	-	-	-
ORF3a	224	15	GVEHVTFFIYNKIVD	24.66	1.8	27.76	2.5	189.7	3.5	50.98	7.5	241.09	5	712.9	8	1899.85	65	3111.64	80	4408.21	60	4530.8	65	6136.09	49	197.24	41	378.52	22	195.16	26	844.49	41	1569.89	47	124.35	7.5	322.31	9	-	-	-	-
ORF3a	225	15	VEHVTFFIYNKIVDE	22.9	1.6	26.86	2	177.71	3	32.12	3.5	211.31	4	453.35	4.5	1541.27	55	2289.89	70	2008.35	29	2618.91	41	2832.22	21	145.12	35	211.42	12	178.7	25	659.48	34	1023.57	34	130.68	8	303.95	8	-	-	-	-
E	26	15	FLLVTLAILTALRLC	154.34	13	106.31	9.5	380.31	8.5	41.7	5.5	272.1	6	2956.88	32	147.72	6	472.22	19	1878.96	27	1440.21	21	2556.89	18	8.84	1.9	143.11	7.5	68.66	9.5	374.07	20	1562.21	47	59.2	2.5	298.73	8	1	1	1	-
E	27	15	LLVTLAILTALRLCA	156.58	13	98.21	9	320.9	7	38.12	4.5	227.49	4.5	3308.9	35	122.21	4.5	380.83	15	2136.99	30	1506.09	23	2931.04	22	7.31	1.2	106.78	5	42.92	5	285.77	15	1184.67	38	44.59	1.3	229.29	5.5	1	1	1	-
E	28	15	LVTLAILTALRLCAY	138.65	12	88.71	8.5	282.32	6	36.34	4	199.99	4	2440.94	28	109.41	3.5	306.45	11	2015.25	29	1489.4	22	3068.01	23	7.28	1.2	101.84	5	34.41	4	245.81	13	982.88	33	36.56	0.9	204.09	4.5	1	1	1	-
E	29	15	VTLAILTALRLCAYC	162.94	14	102.76	9.5	332.86	7.5	42.37	5.5	231.55	4.5	2642.47	29	131.41	5	348.78	13	2571.45	36	1860.71	29	3804.19	30	8.33	1.7	125.23	6.5	38.32	4.5	294.87	15	1077.39	36	42.04	1.2	230.35	5.5	1	1	1	-
E	51	15	LVKPSFYVYSRVKNL	24.42	1.7	18.3	1.1	128.22	1.6	48.58	7	183.06	3.5	3108.98	33	2071.59	65	1734.57	60	7187.86	75	5567.34	75	8999.45	70	43.02	16	140.27	7.5	24.97	2	109.81	4.5	507.53	18	45.94	1.4	98.73	1	-	-	-	-
E	52	15	VKPSFYVYSRVKNLN	29.39	2.5	20.52	1.3	143.88	2	51.63	8	209.62	4	3522.25	37	2056.27	65	1731.89	60	7719.17	80	5726.24	75	9476.22	70	23.16	8.5	105.35	5	24.15	1.9	82.63	3	401.31	14	44.69	1.3	89.62	0.8	-	-	-	-
E	53	15	KPSFYVYSRVKNLNS	32.98	3	22.47	1.5	155.37	2.5	53.23	8	229.42	4.5	3905.33	39	1856.61	60	1643.85	55	8088.54	80	5887.13	75	9690.74	70	16.21	5.5	53.34	1.5	19.78	1.2	66.39	1.8	315.11	10	43.65	1.3	79.01	0.6	-	-	-	-
E	54	15	PSFYVYSRVKNLNSS	54.25	5	32.86	3	231.22	4.5	64.51	11	333.06	8	4859.07	46	1633.14	60	1308.04	47	8575.21	80	6032.34	75	10299.1	75	12.87	4	39.11	0.8	19.66	1.2	63.93	1.7	304.1	9.5	48.35	1.5	76.49	0.5	-	-	-	-
E	55	15	SFYVYSRVKNLNSSR	77.61	7.5	42.96	4	280.29	6	77.38	14	389.18	9.5	7446	60	1692.51	60	1389.79	50	10568.1	85	7442.86	85	12601.3	85	12.13	3.5	35.79	0.6	18.91	1.1	70.77	2	295.71	9.5	56.88	2.5	81.27	0.6	-	-	-	-
E	56	15	FYVYSRVKNLNSSRV	273.51	20	133.17	12	657.99	16	134.2	24	797.2	20	10534.6	75	1697.33	60	1273.06	47	12042.6	90	8758.05	90	14120.3	85	11.79	3.5	37.21	0.7	18.35	1.1	67.51	1.8	147	3.5	67.73	3	111.86	1.3	-	-	-	-
E	57	15	YVYSRVKNLNSSRVP	1382.57	46	832.81	38	1972.13	37	337.18	44	1976.75	40	14655.3	85	1918.45	65	1505.15	55	13118.8	95	9588.22	90	16073.5	90	14.6	5	52.34	1.4	25.89	2.5	97.83	3.5	130.54	3	117.76	7	218.25	5	-	-	-	-
M	23	15	VIGFLFLTWICLLQF	28.5	2.5	33.99	3	416.48	9.5	47.81	7	341.09	8	213.56	1.3	1297.33	49	4332.32	90	1714.72	24	2541.97	40	1698.89	9.5	658.09	65	1164.99	55	1744.32	80	4156.37	90	8273.18	95	1185.89	55	2446.44	60	-	-	-	-
M	24	15	IGFLFLTWICLLQFA	31.17	2.5	35.81	3	392.73	9	46.58	6.5	314.8	7.5	218.08	1.4	775.35	35	3192.53	80	1496.85	21	2010.9	32	1571.82	8.5	645.69	65	1122.21	50	1630.69	80	4090.39	90	8055.79	95	1145.85	50	2327.71	60	-	-	-	-
M	25	15	GFLFLTWICLLQFAY	34.95	3	38.45	3.5	393.89	9	51.15	7.5	313.91	7	254.24	1.8	754.19	34	3302.68	80	1544.11	21	1999.53	31	1604.59	9	680.19	70	1126.95	50	1374.21	75	4046.41	90	8183.97	95	1059.41	49	2126.52	55	-	-	-	-
M	31	15	WICLLQFAYANRNRF	88.22	8	69.05	6.5	265.9	5.5	56.45	9	291.8	6.5	1558.48	19	518.09	25	519.9	21	3681.42	49	2667.44	42	5360.1	43	10.22	3	73.53	3	34.63	4	63.65	1.7	158.74	4	39.1	1	110.21	1.3	-	-	-	-
M	32	15	ICLLQFAYANRNRFL	74.27	7	56.03	5.5	203.07	4	48.05	7	224.02	4.5	1869.51	22	529.92	26	492.21	20	4146.4	55	2749.96	43	6002.26	48	8.73	1.9	62.32	2	24.78	2	48.87	1	97.4	1.8	32.46	0.7	92.6	0.8	-	-	-	-
M	33	15	CLLQFAYANRNRFLY	72.27	7	53.31	5	182.12	3	53.76	8	207.4	4	2412.07	27	695.47	32	549.74	22	4833.69	60	3276.94	50	6836.5	55	10.27	3	75.99	3	22.96	1.7	54.47	1.3	89.16	1.5	35.64	0.8	101.23	1	-	-	-	-
M	34	15	LLQFAYANRNRFLYI	58.51	5.5	44.63	4	150.59	2.5	55.67	8.5	181.83	3.5	2801.71	31	885.92	39	674.91	27	5520.67	65	3866.77	60	7416.33	60	14.05	4.5	105.96	5	22.44	1.6	68.18	1.9	92.16	1.6	41.38	1.1	115.58	1.4	-	-	-	-
M	37	15	FAYANRNRFLYIIKL	68.44	6.5	48.32	4.5	120.78	1.5	69.13	12	150.82	2.5	2793.57	31	720.53	33	1131.35	43	7195.49	75	6242.9	75	9940.63	70	74.09	23	267.97	16	31.71	3.5	409.04	22	270.3	8.5	104.72	6	256.18	6.5	-	-	-	-
M	38	15	AYANRNRFLYIIKLI	55.04	5	39.9	3.5	99.16	1	53.31	8	111.78	1.2	1715.55	20	603.07	29	1152.91	43	5736.29	65	5438.73	70	8772.19	65	76.35	24	226.18	13	36.64	4	541.13	28	501.46	17	91.16	5	261.17	6.5	-	-	-	-
M	39	15	YANRNRFLYIIKLIF	43.93	4	30.25	2.5	79.95	0.6	43.52	6	84.83	0.7	1253.01	15	596.42	29	1244.46	46	5008.64	60	5118.6	70	6820.32	55	70.17	23	202.95	12	39.93	4.5	627.02	32	890.61	30	80.78	4	247.46	6	-	-	-	-
M	40	15	ANRNRFLYIIKLIFL	41.78	4	30.22	2.5	85.03	0.7	41.47	5.5	87.49	0.7	1146.84	14	617.78	29	1371.7	49	5099.47	65	5252.51	70	6677.21	55	64.14	21	204.9	12	48.47	6	690.61	35	1280.56	41	81.09	4	255.01	6.5	-	-	-	-
M	41	15	NRNRFLYIIKLIFLW	44.12	4	30.71	2.5	89.18	0.8	43.64	6	92.88	0.8	1157.69	14	678.16	32	1533.22	55	5142.46	65	5294.79	70	6600.14	55	68.63	22	227.25	13	56.1	7.5	824.26	40	2097.52	60	91.09	5	297.12	8	-	-	-	-
M	42	15	RNRFLYIIKLIFLWL	42.14	4	30.54	2.5	100.24	1	46.41	6.5	102.51	1	1070.95	13	856.51	38	2023.34	65	5586.83	65	5798.56	75	6503.03	55	83.88	25	289.85	17	67.49	9.5	1042.29	48	2598.7	65	114.21	6.5	384.3	12	-	-	-	-
M	48	15	IIKLIFLWLLWPVTL	47.98	4.5	43.47	4	632.49	15	80.08	14	500.46	13	241.41	1.6	1761.47	60	4675.67	90	3728.56	49	4204.5	60	3135.7	23	65.48	21	576.17	32	504.76	49	2294.78	75	6072.29	90	292.36	20	951.94	31	-	-	-	-
M	49	15	IKLIFLWLLWPVTLA	49.86	4.5	46.01	4.5	675.57	16	62.42	10	572.03	15	202.42	1.2	1331.89	50	3089.13	80	1946.48	28	2073.13	33	2020.36	13	31.79	12	379.97	22	505.4	49	1530.67	60	5675.36	90	258.62	17	741.93	25	-	-	-	-
M	50	15	KLIFLWLLWPVTLAC	78.59	7.5	68.6	6.5	965.71	22	76.29	14	841.82	21	239.81	1.6	1137.08	46	2409.22	70	1937.97	28	1984.76	31	2183.22	14	34.26	13	406.65	24	586.17	55	1463.54	60	5212.83	85	324.12	22	839.3	28	-	-	-	-
M	51	15	LIFLWLLWPVTLACF	91.23	8.5	87.69	8	1053.14	23	75.69	13	953.2	24	254.36	1.8	738.66	34	1572.32	55	1614.38	22	1622.63	25	1949.33	12	38.68	14	426.66	25	644.44	60	1319.38	55	4724.39	85	352.7	23	770.06	26	-	-	-	-
M	71	15	YRINWITGGIAIAMA	1945.43	55	1725.27	55	4289.88	60	220.5	34	3202.87	55	2101.86	24	41.8	0.4	51.27	0.4	661.78	6.5	326.61	1.8	2160.19	14	14.43	4.5	318.18	19	144.39	21	154.04	7	352.83	12	150.99	9.5	353.27	10	-	-	-	-
M	72	15	RINWITGGIAIAMAC	2550.4	60	2376.81	60	5624.74	70	296.27	41	4274.91	65	2616.53	29	27.85	0.08	39.28	0.15	550.29	5	256.13	1	1911.53	12	17.29	6	542.95	30	219.8	29	206.99	10	549.12	19	220.61	15	512.61	17	-	-	-	-
M	73	15	INWITGGIAIAMACL	2924.55	65	3010.2	65	7626.61	75	370.3	46	5917.66	70	3273.26	35	21.94	0.03	32.92	0.08	470.03	4	219.61	0.7	1668.22	9.5	25.01	9	1135.63	50	582.49	55	325.59	17	1168.36	38	465.47	29	922.87	30	-	-	-	-
M	74	15	NWITGGIAIAMACLV	2181.45	60	2056.11	60	6966.51	75	327.9	43	5086.68	70	3516.8	37	20.1	0.01	30.79	0.06	421.78	3	203.28	0.6	1413.05	7	34	13	1365.21	55	976.8	70	413.59	22	1635.11	49	637.95	36	1258.71	39	-	-	-	-
M	75	15	WITGGIAIAMACLVG	2722.13	60	2534.25	60	7594.98	75	403.2	48	5510.47	70	4276.39	42	22.1	0.03	35.3	0.1	525.76	4.5	247.55	0.9	1620	9	42.82	15	1624.17	60	1141.08	75	573.76	30	2060.63	60	734.9	40	1594.69	46	-	-	-	-
M	76	15	ITGGIAIAMACLVGL	1971.77	55	1865.27	55	6476.06	70	339.04	44	4770.98	65	4062.87	40	25.67	0.06	47.16	0.3	693.16	7	325.86	1.8	1880.35	12	52.42	18	1807.14	65	1246.33	75	854.04	41	2786.95	70	818.53	42	1978.44	55	-	-	-	-
M	77	15	TGGIAIAMACLVGLM	1750.9	55	1681.57	55	5849.48	70	296.49	41	4161.77	60	3855.95	39	36.15	0.25	79.12	1.1	1026.2	13	473.28	4	2243.44	15	57.69	20	1807.42	65	1292.51	75	1087.54	49	3103.6	70	870.32	44	2107.74	55	-	-	-	-
M	86	15	CLVGLMWLSYFIASF	57.93	5.5	67.16	6.5	1261.54	27	115.46	21	1315.03	31	229.29	1.5	1086.15	44	2668.79	75	1362.39	18	1651.82	25	1647.29	9	674.09	65	1260.38	55	1110.48	70	3129.97	85	9267.74	95	596.88	35	1380.26	42	-	-	-	-
M	87	15	LVGLMWLSYFIASFR	28.74	2.5	28.82	2.5	160.27	2.5	52.93	8	194.99	3.5	153.99	0.7	833.76	37	1537.88	55	1039.31	13	1193.16	17	1283.46	6	161	37	216.34	13	119.77	17	346.22	18	3125.3	75	71.89	3.5	198.96	4	-	-	-	-
M	88	15	VGLMWLSYFIASFRL	15.59	0.8	14.21	0.7	66.77	0.4	26.1	1.9	77.74	0.6	140.29	0.6	553.38	27	948.15	37	814.23	9	875.01	11	1067.95	4.5	20.94	7.5	86.22	4	56.23	7.5	102.87	4	1347.41	43	27.38	0.4	68.6	0.4	-	-	-	-
M	89	15	GLMWLSYFIASFRLF	7.69	0.12	6.94	0.09	36.77	0.09	16.77	0.5	42.5	0.09	133.69	0.5	502.55	25	799.77	32	735.25	8	774.17	9	894.51	3	12.58	4	63.52	2.5	45.31	5.5	74.67	2.5	994.94	33	20.03	0.17	50.95	0.15	-	-	-	-
M	90	15	LMWLSYFIASFRLFA	6.1	0.05	5.46	0.04	26.73	0.04	13.32	0.17	30.44	0.03	133.78	0.5	466.87	23	708.67	29	741.44	8	767.62	8.5	926.91	3.5	9.86	2.5	49.6	1.3	26.03	2.5	60.95	1.6	753.55	26	16.08	0.08	39.52	0.07	-	-	-	-
M	91	15	MWLSYFIASFRLFAR	5.73	0.04	4.79	0.03	22.26	0.01	11.6	0.12	25.81	0.01	162.2	0.8	303.49	15	524.85	21	809.1	9	814.56	9.5	1074.36	4.5	8.93	1.9	43.77	1	17.56	1	54.67	1.3	580.1	20	13.88	0.05	34.43	0.04	-	-	-	-
M	92	15	WLSYFIASFRLFART	5.83	0.04	4.82	0.03	22.76	0.02	12.06	0.12	26.55	0.01	218.1	1.4	286.53	14	492.26	20	995.53	12	979.25	13	1330.73	6.5	9.87	2.5	47.92	1.2	17.45	0.9	60.71	1.6	608.08	21	14.53	0.06	38.15	0.06	-	-	-	-
M	93	15	LSYFIASFRLFARTR	6.9	0.08	5.42	0.04	24.39	0.03	14.66	0.3	28.86	0.03	584.4	6.5	317.13	16	540.87	22	1957.57	28	1570.26	24	2748.98	20	12.3	3.5	57.34	1.7	15.27	0.7	76.55	2.5	660.28	23	16.34	0.09	43.38	0.08	-	-	-	-
M	94	15	SYFIASFRLFARTRS	10.38	0.3	7.72	0.15	39.38	0.1	22.88	1.3	46.04	0.12	1075.64	13	393.61	19	658.89	27	2929.52	41	2179.47	34	4223.78	34	17.49	6	66.88	2.5	12.13	0.4	88.47	3	725.56	25	20.83	0.2	54.14	0.17	-	-	-	-
M	95	15	YFIASFRLFARTRSM	21.93	1.5	13.18	0.6	51.55	0.25	40.72	5.5	61.09	0.3	1744.11	21	471.06	23	682.45	27	3993.27	55	2933.55	46	5796.06	46	20.76	7.5	66.99	2.5	10.51	0.2	95.33	3.5	653.06	23	21.91	0.25	59.55	0.25	-	-	-	-
M	96	15	FIASFRLFARTRSMW	49.83	4.5	24.81	1.8	70.29	0.5	61.43	10	82.25	0.6	2964.53	32	551.09	27	778.46	31	4884.27	60	3539.4	55	7514.88	60	17.97	6	63.77	2.5	9.63	0.15	84.4	3	593.83	21	21.7	0.2	58.61	0.25	-	-	-	-
M	97	15	IASFRLFARTRSMWS	87.17	8	38.74	3.5	103.77	1.1	76.27	14	121.65	1.4	4394.83	43	513.03	25	653.9	26	5055.79	65	3408.1	55	7789.48	60	14.74	5	48.52	1.2	9.23	0.12	55.14	1.3	492.04	17	22.04	0.25	54.81	0.17	-	-	-	-
M	98	15	ASFRLFARTRSMWSF	119.28	11	54.08	5	156.91	2.5	81.03	14	183.3	3.5	5488.51	49	485.25	24	557.27	22	4640.04	60	3175.3	49	8113.35	65	11.76	3.5	37.71	0.7	9.42	0.15	45.01	0.9	433.94	15	23.8	0.3	51.9	0.15	1	1	1	-
M	99	15	SFRLFARTRSMWSFN	128.48	12	63.23	6	184.95	3.5	88.88	16	211.96	4	5217.57	48	510.43	25	589.53	24	5153.27	65	3598.99	55	8583.56	65	12.26	3.5	39.64	0.8	10.12	0.17	46.92	0.9	440.11	15	25.54	0.4	55.82	0.2	1	1	1	-
M	100	15	FRLFARTRSMWSFNP	205.29	16	111.6	10	383.1	8.5	140.77	25	409.01	10	5178.31	47	554.36	27	615.42	25	5342.73	65	3674.73	55	9090.27	70	16.99	6	55.85	1.7	14.23	0.6	64.22	1.7	570.65	20	39.81	1	84.78	0.7	1	1	1	-
M	113	15	NPETNILLNVPLHGT	1828.42	55	1509.55	49	2010.83	38	157.77	27	1441.94	33	5188.85	48	465.21	23	746.06	30	4997.17	60	4660.47	65	8484.39	65	55.04	19	313.96	19	105.08	15	830.6	40	94.34	1.7	164.26	11	609.8	20	-	-	-	-
M	114	15	PETNILLNVPLHGTI	1425.67	46	1094.1	43	1538.49	31	118.46	21	1125.87	27	4744.26	45	454.18	22	652.95	26	5690.36	65	5046.88	70	8760.04	65	37.05	14	224.37	13	78.26	11	588.28	30	71.22	0.9	112.88	6.5	442.75	14	-	-	-	-
M	115	15	ETNILLNVPLHGTIL	1096.28	41	852.86	38	1255.55	27	94.61	17	917.46	23	4512.3	43	454.83	22	614.73	25	6420.11	70	5507.84	75	9241.71	70	28.43	11	189.8	11	66.85	9	447.29	24	63.55	0.7	92.21	5	366.08	11	-	-	-	-
M	116	15	TNILLNVPLHGTILT	1126.88	42	892.23	39	1335.65	28	102.92	19	963.22	24	5258.77	48	556.9	27	651.96	26	8648.91	80	7043.74	80	10712.1	75	27.48	10	211.62	12	69.2	9.5	439.13	23	68.81	0.9	96.2	5.5	359.35	11	-	-	-	-
M	117	15	NILLNVPLHGTILTR	1287.7	45	1009.49	41	1614.55	33	124.45	22	1133.35	27	6681.55	60	681.9	32	723.04	29	9606.5	85	7404.23	85	11761.3	80	35.07	13	334.92	20	84.37	12	526.23	27	93.52	1.6	137.3	8.5	453.09	14	-	-	-	-
M	138	15	LVIGAVILRGHLRIA	633.92	32	380.79	25	699.66	16	238.4	36	545.47	14	8876.83	65	254.57	12	374.89	15	6004.21	70	3886.19	60	9665.19	70	25.76	9.5	611.41	33	23.31	1.7	399.35	21	532.8	19	57.33	2.5	276.01	7	-	-	-	-
M	139	15	VIGAVILRGHLRIAG	890.65	38	521.12	29	931.49	21	345.67	44	784.09	20	9974.89	70	358.12	18	454.84	18	8163.63	80	5394.84	70	12395.2	80	26.78	10	682.55	36	22.57	1.6	433.74	23	500.81	17	66.38	3	288.27	7.5	-	-	-	-
M	140	15	IGAVILRGHLRIAGH	992.04	40	584.25	31	1028.22	23	380.99	47	842.35	21	10448.6	75	567.35	27	570.06	23	11252.9	90	8358.02	85	15822	90	30.3	11	696.75	36	21.68	1.5	452.93	24	464.9	16	69.65	3.5	298.19	8	-	-	-	-
M	141	15	GAVILRGHLRIAGHH	1211.91	43	743.98	35	1320.07	28	456.79	55	1042.41	25	11246.1	75	889.61	39	713.11	29	14272.2	95	10962.9	95	17537.2	95	42.22	15	802.9	40	23.6	1.8	544.93	28	511.14	18	86.97	4.5	357.53	11	-	-	-	-
M	142	15	AVILRGHLRIAGHHL	1243.61	44	808.69	37	1420.79	30	458.91	55	1124.69	27	10671.3	75	951.1	41	729.94	29	13923.7	95	10800.8	95	16142.5	90	38.54	14	728.53	38	24.91	2	430.24	23	490.02	17	97.89	5.5	358.33	11	-	-	-	-
M	173	15	SRTLSYYKLGASQRV	413.24	25	245.62	19	1055.97	23	202.08	33	1341.1	31	4862.44	46	812.58	36	620.32	25	5750.33	65	3809.43	60	8546.77	65	8.41	1.7	168.68	9.5	77.59	11	30.26	0.4	597.75	21	140.74	9	166.13	3	1	1	1	-
M	174	15	RTLSYYKLGASQRVA	675.11	33	377.98	25	1246.15	27	168.77	29	1451.67	33	5240.71	48	573.33	28	388.28	15	4887.86	60	3011.86	46	7762.98	60	4.77	0.4	98.21	4.5	72.98	11	18.96	0.09	311.77	10	106.49	6	107.57	1.2	-	-	-	-
M	175	15	TLSYYKLGASQRVAG	1100.34	41	604.79	32	1710.75	34	210.1	33	1801.87	38	6598.14	55	490.52	24	322.55	12	5197.51	65	3205.85	49	8334.81	65	4.53	0.3	103.45	5	84.3	12	18.99	0.09	291.45	9.5	125.44	7.5	110.28	1.3	-	-	-	-
M	176	15	LSYYKLGASQRVAGD	1563.97	48	848.51	38	2222.21	40	256.37	38	2242.94	44	9163.44	70	435.84	22	265.02	9.5	4186.16	55	2389.83	38	7554.42	60	4.95	0.4	125.16	6.5	105.79	15	21.42	0.12	329.84	11	179.45	12	139.13	2.5	-	-	-	-
M	177	15	SYYKLGASQRVAGDS	2500.39	60	1465.24	49	3326.17	55	417.71	49	3300.78	55	15305.6	85	411.02	20	257.33	9	4460.37	60	2451.45	38	8105.36	65	6.57	1	218.1	13	151.6	21	29.21	0.3	417.29	14	323.93	22	231.53	5.5	-	-	-	-
M	178	15	YYKLGASQRVAGDSG	4065.2	70	2650	65	5024.16	65	774.84	65	4766.8	65	18286.5	90	474.78	23	297.3	11	5220.5	65	2849.06	44	9292.94	70	10.8	3	499.48	28	231.24	30	51.62	1.2	605.04	21	588.83	34	412.21	13	-	-	-	-
M	191	15	SGFAAYSRYRIGNYK	148.98	13	92.79	8.5	579.88	14	360.63	45	850.49	21	4583.36	44	2192.78	65	1381.32	49	7513.9	75	5456.36	70	10502.3	75	136.1	34	373.56	22	31.34	3	183.12	8.5	1124.52	37	57.32	2.5	127.86	1.7	-	-	-	-
M	192	15	GFAAYSRYRIGNYKL	157.22	13	101.01	9.5	609.07	15	304.34	41	838.97	21	4682.3	44	2825.88	75	1934.18	65	10372.8	85	8136.47	85	13578.8	85	119.97	32	341.13	20	29.53	3	214.92	11	1025.88	34	60.45	2.5	133.37	1.9	-	-	-	-
ORF6	1	15	MFHLVDFQVTIAEIL	36.18	3	49.35	4.5	319.06	7	18.78	0.7	249.33	5	263.26	1.9	198.28	9	344.95	13	241.15	0.9	323.24	1.7	498	0.9	49.44	18	242.91	14	415.03	44	180.03	8.5	803.74	28	440.34	28	617.11	21	1	1	1	-
ORF6	2	15	FHLVDFQVTIAEILL	32.41	3	42.5	4	231.99	4.5	14.37	0.25	176.61	3	407.71	4	192.53	8.5	323.52	12	240.24	0.9	304.11	1.5	473.2	0.8	23.77	8.5	201.64	12	429.44	45	116.74	4.5	660.6	23	411.18	26	560.5	19	-	-	-	-
ORF6	3	15	HLVDFQVTIAEILLI	29.48	2.5	39.19	3.5	191.36	3.5	12.44	0.15	142.02	1.9	531.17	5.5	177.59	7.5	308.53	12	250.79	1	313.53	1.6	497.39	0.9	18.24	6.5	194.39	11	444.98	46	99.7	3.5	580.79	20	413.43	27	551.17	18	-	-	-	-
ORF6	4	15	LVDFQVTIAEILLII	27.14	2	37.63	3.5	179.53	3	11.48	0.12	127.97	1.6	559.36	6	166.41	7	310.3	12	267.18	1.2	330.89	1.8	530.32	1	17.31	6	200.46	12	467.77	47	102.34	4	620.82	22	432.64	28	577.01	19	-	-	-	-
ORF6	5	15	VDFQVTIAEILLIIM	29.37	2.5	42.01	4	197.8	3.5	12.36	0.12	137.24	1.8	694.77	8	185.48	8	366.82	14	347.19	2	411.87	3	682.74	1.8	22.03	8	259.82	15	517.69	50	128.34	5.5	731.2	26	515.84	31	729.52	24	-	-	-	-
ORF6	6	15	DFQVTIAEILLIIMR	42.9	4	57.27	5.5	237.47	4.5	16.47	0.5	160.56	2.5	980.06	12	173.82	7.5	410.28	16	560.49	5	605.51	6	1064.51	4.5	37.66	14	410.73	24	570.65	55	209.11	10	988.09	33	614.12	35	974.86	32	-	-	-	-
ORF6	7	15	FQVTIAEILLIIMRT	67.07	6.5	89.96	8.5	318.61	7	23.09	1.4	205.74	4	1391.01	17	236.73	11	660.75	27	1121.47	14	1190.82	17	1968.72	12	101.06	29	785.27	40	747.72	60	700.7	35	1845.84	55	715.6	39	1490.73	44	-	-	-	-
ORF6	10	15	TIAEILLIIMRTFKV	221.64	17	134.21	12	380.23	8.5	107.27	19	271.94	6	3543.27	37	568.69	27	2032.42	65	3513.15	47	3411.49	55	5068.23	40	14.13	4.5	111.01	5.5	31.21	3	1218.88	55	823.11	28	24.96	0.4	171.73	3.5	-	-	-	-
ORF6	11	15	IAEILLIIMRTFKVS	184.31	15	105.59	9.5	323.89	7	94.41	17	233.87	5	4042.87	40	657.32	31	2176.76	65	4422.74	60	4198.13	60	6155.3	49	8.44	1.7	74.68	3	22.68	1.6	829.99	40	562.57	20	18.68	0.15	119.06	1.5	-	-	-	-
ORF6	12	15	AEILLIIMRTFKVSI	149.09	13	84.06	8	251.94	5	76.41	14	196.61	3.5	3973.05	40	740.67	34	1980.9	65	5937.03	70	5425.98	70	7476.68	60	6.74	1	60.06	1.9	17.57	1	464.05	24	296.89	9.5	15.63	0.07	92.34	0.8	-	-	-	-
ORF6	13	15	EILLIIMRTFKVSIW	122.26	11	76.19	7	238.09	4.5	63.67	11	185.43	3.5	2722.93	30	711.56	33	1540.39	55	6117.79	70	5840.75	75	7985.32	60	6.33	0.9	55.04	1.6	15.82	0.7	310.56	16	240.36	7.5	14.85	0.06	80.6	0.6	-	-	-	-
ORF6	14	15	ILLIIMRTFKVSIWN	123.98	11	74.18	7	238.76	4.5	64.13	11	187.41	3.5	2792.36	31	766.89	35	1502.58	55	7209.28	75	6529.89	80	9314.18	70	6.75	1	58.57	1.8	15.73	0.7	306.8	16	246.95	7.5	15.25	0.07	83.25	0.6	-	-	-	-
ORF6	15	15	LLIIMRTFKVSIWNL	87.43	8	62.68	6	262.02	5.5	54.31	8.5	202.56	4	2616.07	29	622.54	30	1149.5	43	5081.73	65	4616	65	7035.89	55	8.7	1.9	70.85	3	16.85	0.9	293.57	15	250.91	8	18.77	0.15	94.99	0.9	-	-	-	-
ORF6	16	15	LIIMRTFKVSIWNLD	53.94	5	54.53	5	331.09	7	41.58	5.5	296.8	6.5	1375.31	17	612.88	29	1025.08	40	3197.85	44	3183.04	49	4283.99	34	19.03	6.5	121.09	6	27.4	2.5	312.98	16	352.87	12	38.53	1	154.41	2.5	-	-	-	-
ORF6	19	15	MRTFKVSIWNLDYII	33.46	3	39.44	3.5	314.89	7	33.99	3.5	355.24	8.5	259.53	1.9	823.68	37	1222	45	1841.61	26	2187.57	35	2306.7	16	138.28	34	187.85	11	207.21	28	442.03	23	1105.46	37	272.95	18	527.4	17	-	-	-	-
ORF6	20	15	RTFKVSIWNLDYIIN	41.6	4	52.62	5	355.54	8	38.16	4.5	392.06	9.5	237.65	1.6	1013.19	43	1474.6	55	1866.08	26	2238.98	35	2231.08	15	165.74	38	225.18	13	257.83	33	536.24	28	958.92	33	357.78	23	610.49	20	-	-	-	-
ORF6	21	15	TFKVSIWNLDYIINL	42.46	4	60.79	6	337.98	7.5	32.18	3.5	336.24	8	101.35	0.25	901.49	39	1241.52	46	1485.17	20	1965.62	31	1681.43	9.5	190.54	40	212.26	12	313.62	37	497.44	26	497.19	17	321.09	21	518.34	17	-	-	-	-
ORF6	22	15	FKVSIWNLDYIINLI	54.19	5	84.04	8	349.62	7.5	31.58	3	280.32	6	89.19	0.17	900.44	39	1264.11	46	1420.82	19	1974.7	31	1824.85	11	174.97	39	207.12	12	330.47	39	633.02	32	355.37	12	248.11	17	489.96	16	-	-	-	-
ORF6	23	15	KVSIWNLDYIINLII	64.35	6	109.8	10	283.95	6	29.07	2.5	196.8	3.5	93.13	0.17	802.47	36	1260.03	46	1594.47	22	2184.97	35	2069.14	13	80.52	25	162.39	9	283.02	35	634.82	32	238.8	7.5	144.16	9	354.39	11	-	-	-	-
ORF6	24	15	VSIWNLDYIINLIIK	70.58	6.5	110.08	10	239.29	4.5	26.1	1.9	164.7	3	111.23	0.3	681.81	32	1120.56	42	1776.93	25	2391.1	38	2394.54	16	50.35	18	145.4	7.5	236	31	514.57	27	202.38	6	111.26	6.5	287.19	7.5	-	-	-	-
ORF6	25	15	SIWNLDYIINLIIKN	94.51	8.5	130.19	12	256.58	5	26.68	2	173.41	3	167.13	0.8	697.83	32	1099.52	42	2210.55	31	2850.54	44	3330.2	25	44.24	16	122.91	6.5	166.15	23	494.47	26	193.68	5.5	108.92	6.5	249.16	6	-	-	-	-
ORF6	26	15	IWNLDYIINLIIKNL	114.71	11	136.25	12	256.05	5	25.65	1.8	169.35	3	280.57	2.5	668.03	31	1133.59	43	2907.67	40	3499.65	55	4077.18	32	35.22	13	111.43	5.5	123.65	18	461.03	24	212.79	6	99.96	5.5	238.49	5.5	-	-	-	-
ORF6	30	15	DYIINLIIKNLSKSL	702.87	33	401.51	25	509.33	12	74.72	13	332.9	8	5684.14	50	872.37	38	1434.96	55	9616.27	85	8563.25	85	12606.8	85	37.69	14	115.9	5.5	19.46	1.2	421.84	22	74.03	1	76.54	4	263.93	6.5	-	-	-	-
ORF6	31	15	YIINLIIKNLSKSLT	934.16	38	489.5	28	521.09	12	92.08	17	342.66	8	7422.51	60	1007.67	42	1571.42	55	11525.6	90	10142	90	14266.6	85	23.59	8.5	116.76	6	15.35	0.7	282.36	15	48.95	0.4	60.33	2.5	243.61	6	-	-	-	-
ORF6	32	15	IINLIIKNLSKSLTE	1132.5	42	659.12	33	603.24	14	123.03	22	391.65	9.5	8842.32	65	1199.21	47	1548.93	55	7929.28	80	7022.74	80	12126.9	80	22.84	8	152.68	8.5	16.47	0.8	279.82	15	48.17	0.4	68.65	3	304.91	8.5	-	-	-	-
ORF6	33	15	INLIIKNLSKSLTEN	1605.95	49	946.55	40	762.95	18	157.8	27	511.59	13	13356.7	80	1473.87	55	1598.39	55	7991.72	80	6564.39	80	12624.5	85	23.66	8.5	204.9	12	19.02	1.1	308.41	16	50.57	0.4	85.62	4.5	378.31	12	-	-	-	-
ORF6	34	15	NLIIKNLSKSLTENK	2224.13	60	1437.97	48	1039.72	23	226.43	35	698.85	18	17622.4	90	2032.47	65	1839.97	60	9260.42	85	7306.5	80	14319.7	85	30.29	11	306.42	18	23.42	1.7	390.64	21	60.12	0.6	119.76	7	524.1	17	-	-	-	-
ORF6	35	15	LIIKNLSKSLTENKY	2540.87	60	1678.88	55	1328.09	28	270.93	39	909.93	23	17911.9	90	2030.75	65	1878.92	60	8506.92	80	6626.47	80	13516.5	85	43.91	16	393.82	23	31.54	3.5	502.36	26	83.37	1.3	172.18	12	757.68	25	-	-	-	-
ORF7a	48	15	PLADNKFALTCFSTQ	28.33	2.5	27.08	2	294.36	6	45.85	6.5	399.02	10	2681.09	30	583.06	28	774.75	31	2532.14	36	2220.07	35	4118.9	32	341.25	55	379.48	22	595.93	55	767.33	38	2154.05	60	887.36	44	977.62	32	-	-	-	-
ORF7a	49	15	LADNKFALTCFSTQF	18.61	1.1	18.44	1.1	212.84	4	33.13	3.5	295.88	6.5	2082.71	24	495.75	24	750.27	30	1861.94	26	1692.98	26	2893.8	21	229.3	44	261.48	15	550.02	55	632.97	32	3557.91	75	634.06	36	730.99	24	-	-	-	-
ORF7a	50	15	ADNKFALTCFSTQFA	16.21	0.9	15.62	0.8	176.22	3	26.96	2	243.28	5	1651.07	20	489.81	24	752.54	30	1586.64	22	1436.65	21	2563.23	18	127.63	33	150.1	8	394.87	43	428.77	23	3071.93	70	328.4	22	451.85	14	-	-	-	-
ORF7a	51	15	DNKFALTCFSTQFAF	14.29	0.7	14.23	0.7	149.23	2.5	22.63	1.3	198.34	3.5	1313.13	16	460.88	23	766.99	31	1403.65	19	1247.83	18	2273.33	15	83.19	25	114.91	5.5	313.52	37	373.84	20	2721.84	70	232.05	16	352.57	10	-	-	-	-
ORF7a	52	15	NKFALTCFSTQFAFA	13.53	0.6	13.66	0.6	154.9	2.5	21.73	1.2	211.36	4	1221.11	15	476.44	23	764.57	31	1521.15	21	1358.99	20	2355.81	16	66.18	22	100.21	4.5	281.38	35	309.9	16	2563.51	65	192.06	13	279.52	7.5	-	-	-	-
ORF7a	53	15	KFALTCFSTQFAFAC	21.33	1.4	22.07	1.5	230.29	4.5	29	2.5	286.43	6.5	1178.44	14	526.35	26	920.77	36	1468.85	20	1284.13	19	2450.13	17	63.63	21	103.56	5	336.76	39	312.44	16	2918.67	70	213.55	15	304.41	8.5	-	-	-	-
ORF7a	68	15	PDGVKHVYQLRARSV	885.43	37	591.32	31	835.79	19	279.47	40	767.58	20	8979.42	65	911.97	40	1119.33	42	9697.67	85	7264.48	80	13932.3	85	10.93	3	251.68	15	16.53	0.8	155.81	7	536.84	19	67.68	3	222.01	5	-	-	-	-
ORF7a	69	15	DGVKHVYQLRARSVS	777.8	35	512.24	29	712.02	17	208.71	33	636.08	17	8878.17	65	752.61	34	932.79	37	10042.9	85	7625.29	85	13574.5	85	5.98	0.7	171.63	9.5	13.53	0.5	99.24	3.5	384.97	13	46.74	1.5	150.53	2.5	-	-	-	-
ORF7a	70	15	GVKHVYQLRARSVSP	819.41	36	526.14	30	699.33	16	211.3	33	633.8	16	9906.7	70	724.61	33	905.67	36	10864.8	90	7867.23	85	14654	90	5.87	0.7	172.18	9.5	13.31	0.5	101.92	4	406.82	14	48.76	1.6	156.17	3	-	-	-	-
ORF7a	71	15	VKHVYQLRARSVSPK	922.1	38	575.98	31	769.03	18	227.38	35	703.81	18	10823.1	75	724.51	33	843.1	34	11236.6	90	7948.34	85	14841.7	90	5.46	0.6	177.74	10	13.21	0.5	99.84	3.5	394.26	13	50.07	1.7	158.54	3	-	-	-	-
ORF7a	72	15	KHVYQLRARSVSPKL	1561.69	48	836.96	38	1297.82	28	298.73	41	1165.76	28	13798.1	80	902.01	39	875.83	35	11048.8	90	7611.68	85	14856.3	90	6.04	0.7	203.98	12	14.08	0.5	98.99	3.5	401.46	14	64.35	3	181.99	3.5	-	-	-	-
ORF7a	73	15	HVYQLRARSVSPKLF	1587.65	49	1028.9	41	1874.01	36	341.1	44	1658.63	36	14898.5	85	974.18	41	899.41	36	8869.05	80	6091.7	75	13444.2	85	8.83	1.9	294.34	17	18.65	1.1	114.88	4.5	432.63	15	97.95	5.5	248.44	6	-	-	-	-
ORF7a	90	15	QEEVQELYSPIFLIV	19.59	1.3	30.66	2.5	222.35	4	25.73	1.8	212.1	4	819.82	9.5	1286.34	49	1532.31	55	2619.25	37	2672.72	42	3808.81	30	105.4	29	559.05	31	533.77	55	502.37	26	1121.39	37	333.43	22	687.28	23	-	-	-	-
ORF7a	91	15	EEVQELYSPIFLIVA	17.86	1.1	26.4	2	205.23	4	23.61	1.4	195.31	3.5	799.96	9.5	822.31	37	1200.85	44	2575.02	36	2588.93	40	3875.19	31	101.55	29	514	29	561.42	55	518.54	27	1275.78	41	323.85	22	632.43	21	-	-	-	-
ORF7a	92	15	EVQELYSPIFLIVAA	18.67	1.2	26.73	2	220.41	4	24.17	1.5	208.92	4	915.69	11	539.32	26	1034.75	40	2261.36	32	2195.89	35	3598.91	28	103.31	29	542.5	30	619.07	55	621.69	32	1567.32	47	347.72	23	641.9	21	-	-	-	-
ORF7a	93	15	VQELYSPIFLIVAAI	20.79	1.4	29.28	2.5	259.21	5	27.87	2.5	242.03	5	1094.72	13	434.9	21	916.3	36	1880.06	27	1937.87	30	3153.66	24	113.3	31	645.76	34	823.71	65	870.52	42	2606.02	65	431.77	28	776.14	26	-	-	-	-
ORF8	35	15	DPCPIHFYSKWYIRV	45.67	4	34.25	3	338.08	7.5	184.02	30	466.17	12	1244.92	15	3235.3	80	3666.51	85	10489.7	85	9405.63	90	11329.1	80	188.94	40	496.08	28	41.36	5	507.71	27	1172.48	38	40.02	1.1	138.6	2.5	-	-	-	-
ORF8	36	15	PCPIHFYSKWYIRVG	51.21	5	37.06	3.5	361.18	8	183.55	30	489.48	13	1410.13	17	2901.13	75	2950.36	75	10407.5	85	8971.65	90	11479.2	80	155.87	37	453.69	26	40.36	5	462.4	24	1248.33	40	39.57	1	124.72	1.6	-	-	-	-
ORF8	37	15	CPIHFYSKWYIRVGA	49.98	4.5	34.45	3	343.42	7.5	163.08	28	466.28	12	1184.78	14	2410.63	70	2207.5	70	9324.17	85	7854.22	85	10918.5	75	124.88	32	407.61	24	38.25	4.5	429.22	23	1284.88	41	40.58	1.1	117.62	1.5	-	-	-	-
ORF8	38	15	PIHFYSKWYIRVGAR	55.92	5.5	36.46	3	374.9	8.5	168.72	29	494.39	13	1325.76	16	1761.98	60	1525.6	55	8543.44	80	6901.31	80	9976.83	70	112.02	30	410.05	24	33.85	3.5	395.65	21	1356.42	43	48.7	1.6	125.57	1.7	-	-	-	-
ORF8	41	15	FYSKWYIRVGARKSA	363.16	23	199.77	16	1003.71	23	435.69	50	1207.35	29	5451.05	49	1744.08	60	1319.25	48	9017.68	85	6442.87	80	10778.8	75	12.2	3.5	367.94	22	22.33	1.6	96.15	3.5	1073.69	36	103.23	6	151.03	2.5	-	-	-	-
ORF8	42	15	YSKWYIRVGARKSAP	1554.99	48	823.38	37	1600.67	32	934.12	70	1795.82	38	10328.8	70	2132.93	65	1439.7	55	10236.9	85	7189.26	80	12262.6	80	12.07	3.5	423.39	25	21.72	1.5	102.02	4	921.09	31	129.35	8	194.92	4	-	-	-	-
ORF8	43	15	SKWYIRVGARKSAPL	2169.09	55	1057.58	42	1701.62	34	1116.06	70	1874.8	39	15046.7	85	1806.05	60	1041.44	40	9531.23	85	6317.44	80	11898.4	80	10.16	2.5	385.81	23	19.23	1.2	83.77	3	614.82	21	112.9	6.5	183.16	3.5	-	-	-	-
ORF8	44	15	KWYIRVGARKSAPLI	2422.5	60	1222.3	45	1836.57	36	1142.36	75	1994.02	41	18223.7	90	1321.98	50	798.08	32	8851.22	80	5451.4	70	11272.8	80	11.56	3.5	472.14	27	18.88	1.1	88.29	3	431.08	15	119.15	7	205.69	4.5	-	-	-	-
ORF8	96	15	GSLVVRCSFYEDFLE	42.24	4	82.98	8	494.94	12	145.86	26	585.67	15	190.06	1.1	2492.13	70	4212.47	85	1913.01	27	2881.18	45	1640.17	9	1640.28	85	1222.86	55	686.43	60	2161.03	75	3714.47	80	896.33	44	1908.76	55	-	-	-	-
ORF8	97	15	SLVVRCSFYEDFLEY	22.96	1.6	43.31	4	247.82	5	76.77	14	307.98	7	119.43	0.4	2527.24	70	4139.18	85	1468.7	20	2320.52	36	1188.61	5.5	1737.52	85	929.44	44	824.45	65	1820.17	70	3507.11	75	960.07	46	1959.03	55	-	-	-	-
ORF8	98	15	LVVRCSFYEDFLEYH	19.98	1.3	35.91	3	179.01	3	60.25	10	221.97	4.5	98.65	0.2	2803.56	75	4052.99	85	1389.49	19	2214.58	35	1121.36	5	2051.35	85	818.66	41	1054.06	70	1706.89	65	3604.02	75	1146.91	50	2032.77	55	-	-	-	-
ORF8	99	15	VVRCSFYEDFLEYHD	23.98	1.7	44.36	4	208.43	4	71.58	13	258.05	5.5	104.7	0.25	3368.79	80	4611.11	90	1396.19	19	2277.39	36	1114.73	5	2390.97	90	902.41	43	1727.89	80	2000.2	70	4005.47	80	1754.89	65	2424.81	60	-	-	-	-
ORF8	100	15	VRCSFYEDFLEYHDV	25.59	1.9	45.84	4.5	205.62	4	72.4	13	250.97	5.5	110.28	0.3	3495.71	80	4410.31	90	1224.48	16	2099.34	33	1069.48	4.5	2004.32	85	826.2	41	1724.79	80	2086.48	70	4006.38	80	1805.01	65	2336.92	60	-	-	-	-
ORF8	101	15	RCSFYEDFLEYHDVR	32.83	3	53.7	5	245.74	5	91.55	16	283.38	6	139.76	0.6	3555.22	80	4431.22	90	1430.18	20	2295.87	36	1266.48	6	1955.24	85	875.59	43	1736.9	80	2240.02	75	4128.45	80	1925.43	65	2362.53	60	-	-	-	-
ORF8	102	15	CSFYEDFLEYHDVRV	50.78	5	73.63	7	331.78	7	81.77	15	372.95	9	119.14	0.4	2700.72	75	3588.72	85	1495.44	21	2195.94	35	1400.11	7	654.8	65	625	34	1208.89	75	1169.66	55	1811.04	55	667.39	37	1004.24	33	-	-	-	-
ORF8	103	15	SFYEDFLEYHDVRVV	71.56	7	101.63	9.5	507.02	12	72.89	13	558.12	15	166.38	0.8	1648.59	60	1829.16	60	1667.66	23	2230.69	35	1924.75	12	273.25	48	523.39	29	831.51	65	771.4	38	828.17	28	435.02	28	686.96	23	-	-	-	-
ORF8	104	15	FYEDFLEYHDVRVVL	113.13	10	142.54	13	617.09	15	65.25	11	611.43	16	197.93	1.2	1204.08	48	1309.16	47	1835.56	26	2289.74	36	2337.48	16	148.11	36	439.81	26	539.04	55	550.63	29	458.42	16	302.38	20	521.51	17	-	-	-	-
ORF8	105	15	YEDFLEYHDVRVVLD	183.23	15	217.24	17	854.05	20	67.53	12	786.44	20	251.26	1.8	553.46	27	748.8	30	1122.77	14	1299	19	1883.5	12	156.07	37	385.75	23	513.1	50	532.47	28	479.77	17	345.06	23	586.63	19	-	-	-	-
N	80	15	PDDQIGYYRRATRRI	1342.23	45	735.24	35	1310.28	28	1439.22	75	1465.17	33	10959.3	75	4294.52	85	2980.97	80	14954.7	95	11675.7	95	15749.8	90	74.9	24	743.9	38	21.72	1.5	256.5	13	1179.42	38	143.64	9	330.48	9.5	-	-	-	-
N	81	15	DDQIGYYRRATRRIR	775.19	35	321.32	22	440.67	10	832.98	65	525.14	14	10334.4	70	3380.77	80	2361.43	70	14567.9	95	11222.5	95	15862	90	20.32	7	262.24	16	10.98	0.25	96.91	3.5	517.01	18	59.04	2.5	123.24	1.6	-	-	-	-
N	82	15	DQIGYYRRATRRIRG	763.65	35	290.5	21	366.74	8	792.75	65	428.18	11	11173.8	75	3275.77	80	2366.36	70	15345.1	95	12116.4	95	17002.6	95	16.67	5.5	225	13	10.16	0.17	87.68	3	447.28	15	52.19	1.9	108.7	1.2	-	-	-	-
N	83	15	QIGYYRRATRRIRGG	833.34	36	316.65	22	384.16	8.5	846.97	65	449.43	12	12783.9	80	3316.25	80	2715.99	75	16527.6	95	13030	95	18412.6	95	16.91	5.5	244.06	14	10.19	0.2	98.8	3.5	480.62	17	56.69	2.5	117.08	1.4	-	-	-	-
N	84	15	IGYYRRATRRIRGGD	1132.13	42	445.51	27	512.71	12	1186.27	75	589.66	15	17153.4	90	4048.65	85	3187.59	80	19004	95	15346.4	95	20610	95	20.25	7	316.78	19	11.31	0.3	124.03	5	636.56	22	79	4	149.91	2.5	-	-	-	-
N	85	15	GYYRRATRRIRGGDG	2068.45	55	838.96	38	816.92	19	1942.78	80	914.77	23	23832	95	5061.48	90	3948.28	85	21905.4	95	18102.4	95	23562.3	95	33.27	12	541.68	30	14.88	0.6	201.15	9.5	1008.11	34	143.56	9	253.64	6.5	-	-	-	-
N	86	15	YYRRATRRIRGGDGK	2687.8	60	1196.74	44	1047.26	23	2762.4	90	1183.13	28	26089.6	95	5795.93	90	4660.67	90	23635.8	95	19611.8	95	25995.8	95	91.59	27	995.2	46	19.57	1.2	436.2	23	1633.5	49	279.98	19	470.22	15	-	-	-	-
N	147	15	GTRNPANNAAIVLQL	4191.73	70	4609.22	75	6950.54	75	683.97	60	5624.25	70	6956.94	60	54.75	0.8	73.38	0.9	537.03	4.5	376	2.5	1951.42	12	528.06	65	2468.7	75	1339.98	75	1142.26	55	1082.56	36	3327.1	80	4174.9	80	-	-	-	-
N	148	15	TRNPANNAAIVLQLP	3453.61	70	3644.09	70	5950.47	70	504.27	55	4829.72	65	4514.79	43	34.9	0.2	54.4	0.4	381.45	2.5	278.55	1.2	1396	7	485.08	60	2121.67	70	1199.51	75	1093.41	49	1123.12	37	3065.69	75	3843.46	75	-	-	-	-
N	149	15	RNPANNAAIVLQLPQ	1830.13	55	1925.56	55	3615.93	55	302.56	41	3061.84	55	3323.47	35	30.22	0.12	52.59	0.4	323.87	1.7	258.42	1	1177.1	5.5	467.5	60	1633.81	60	856.4	65	1075.57	49	1253.34	40	2254.15	70	3310.19	70	-	-	-	-
N	150	15	NPANNAAIVLQLPQG	1805.95	55	1782.94	55	3627.68	55	297.4	41	3095.38	55	3643.66	37	31.74	0.15	59.24	0.5	401.39	3	306.01	1.5	1409.57	7	438.22	60	1396.53	60	746.47	60	1170.65	55	1633.3	49	1922.62	65	3179.88	70	-	-	-	-
N	151	15	PANNAAIVLQLPQGT	1653.77	50	1568.99	50	3310.05	55	226.53	35	2609.88	48	3397.75	35	34.25	0.17	71.34	0.9	454.72	3.5	343.18	2	1525.38	8	92.82	27	644.23	34	364.97	41	788.59	39	982.02	33	849.55	43	1771.29	50	-	-	-	-
N	152	15	ANNAAIVLQLPQGTT	1569.41	48	1432.46	48	3097.7	49	206.56	33	2351.41	45	3419.73	36	40.6	0.4	93.69	1.6	540.52	5	421.34	3	1762.95	10	36.13	13	410.49	24	242.76	31	570.62	30	722.35	25	515.09	31	1239.84	39	-	-	-	-
N	153	15	NNAAIVLQLPQGTTL	1224.77	43	1129.05	43	2844.72	47	167.19	28	2022.68	41	3879.56	39	70.08	1.4	146.27	4	918.49	11	720.71	8	2529.24	18	19.59	7	269.88	16	182.93	25	321.49	17	480.42	17	319.53	21	837.91	28	-	-	-	-
N	209	15	RMAGNGGDAALALLL	6130.98	80	6187.69	80	10833.5	85	1190.72	75	9468.73	85	8637.97	65	150.7	6	72.86	0.9	646.95	6.5	334.64	1.8	2238.81	15	409.73	60	4430.98	85	3242.48	90	1192.6	55	2354.82	65	4927.26	85	4906.36	80	-	-	-	-
N	210	15	MAGNGGDAALALLLL	1276.51	44	1516.2	49	4027.28	60	312.13	42	3100.88	55	4899.14	46	96.99	3	65.7	0.7	464.51	3.5	282.63	1.3	1478.25	8	234.82	44	2912.42	80	2775.58	90	877.03	42	2476.46	65	2927.84	75	3474.9	70	-	-	-	-
N	211	15	AGNGGDAALALLLLD	891.75	38	1116.3	43	3427.25	55	232.32	36	2542.16	47	3097.53	33	88.21	2.5	75.13	1	317.07	1.7	218.09	0.7	892.24	3	265.84	47	2688.09	75	3257.04	90	1072.64	49	3327.93	75	3049.44	75	3757.76	75	-	-	-	-
N	212	15	GNGGDAALALLLLDR	493.15	28	505.04	29	1754.16	34	135.32	24	1260	30	2548.24	29	81.95	2	90.04	1.5	319.26	1.7	237.25	0.8	824.8	3	222.25	43	1557.08	60	1411.09	75	1111.87	50	3619.92	75	1796.67	65	2858.54	65	-	-	-	-
N	213	15	NGGDAALALLLLDRL	178.77	15	190.64	16	829.82	19	63.1	11	542.79	14	910.84	11	91	2.5	140.31	3.5	349.28	2	287.95	1.3	793.68	2.5	170.75	38	838.85	41	816.55	65	1240.31	55	4398.88	80	775.02	41	1989.41	55	-	-	-	-
N	216	15	DAALALLLLDRLNQL	53.37	5	61.06	6	216.6	4	23.7	1.5	139.38	1.8	459.48	5	309.95	15	1153	43	700.15	7	917.65	11	1168.8	5	119.87	32	232.94	14	166.42	23	1730.04	65	354.49	12	256.8	17	809.32	27	-	-	-	-
N	217	15	AALALLLLDRLNQLE	54.47	5	59.97	5.5	198.18	3.5	21.88	1.2	127.4	1.6	457.61	4.5	468.47	23	1459.35	55	997.8	12	1337.63	19	1609.86	9	101.11	29	201.19	12	149.82	21	1672.23	65	251	8	215.1	15	729.69	24	-	-	-	-
N	218	15	ALALLLLDRLNQLES	61.01	6	67.26	6.5	199.21	3.5	23.55	1.4	128.47	1.6	491.48	5	753.43	34	1919.55	65	1956.83	28	2374.03	37	3132.61	23	106.76	30	203.74	12	146.75	21	1722.17	65	217.64	6.5	218.82	15	726.98	24	1	1	1	-
N	219	15	LALLLLDRLNQLESK	72.14	7	81.22	7.5	221.48	4	26.09	1.9	138.14	1.8	596.33	6.5	1065.01	44	2185.51	70	2520.19	36	2938.66	46	4035.27	32	137.74	34	233.15	14	163.68	23	1903.72	70	206.79	6	261.59	18	797.29	26	1	1	1	-
N	301	15	WPQIAQFAPSASAFF	813.53	36	794.04	37	2826.92	46	148.95	26	3020.12	55	5029.22	47	154.26	6.5	98.85	1.8	828.55	9	453.23	3.5	1959.12	12	16.38	5.5	139.92	7.5	117.08	17	45.14	0.9	500.47	17	198.15	13	275.7	7	1	1	1	-
N	302	15	PQIAQFAPSASAFFG	678.28	33	697.04	34	2565.51	44	138.3	24	2801.43	50	6049.92	55	175.89	7.5	109.1	2.5	979.67	12	531.51	4.5	2285.61	15	15.93	5.5	132.42	7	129.39	19	36.41	0.6	487.76	17	188.12	13	238.02	5.5	1	1	1	-
N	303	15	QIAQFAPSASAFFGM	427.88	26	460.89	27	2080.26	39	113.14	20	2387.06	45	5623.22	50	177.73	7.5	111.52	2.5	956.7	12	512.58	4.5	2202.27	14	15.22	5	126.45	6.5	150.98	21	31.57	0.4	468.45	16	179.71	12	208.89	4.5	1	1	1	-
N	304	15	IAQFAPSASAFFGMS	367.13	24	404.04	26	2183.31	40	143.65	25	2569.98	47	6245.94	55	188.83	8	123.59	3	1062.66	13	588.37	5.5	2493.34	17	18.23	6.5	167.01	9	252.89	32	34.79	0.5	636.74	22	255.4	17	249.03	6	1	1	1	-
N	305	15	AQFAPSASAFFGMSR	276.24	20	297.93	21	2000.5	38	158.96	27	2362.17	45	6378.43	55	250.4	12	182.53	5.5	1407.98	19	808.41	9.5	3134.24	23	27.97	11	248.54	15	428.19	45	47.43	1	1003.77	34	344.74	23	318.02	9	1	1	1	-
N	386	15	QKKQQTVTLLPAADL	1104.45	42	1025.88	41	1987.71	38	100.84	18	1469.38	33	4188.92	41	77.94	1.8	218.05	7	803.84	9	730.69	8	2248.82	15	15.55	5	204.5	12	239.43	31	220.77	11	1145.64	38	635.95	36	1367.72	42	-	-	-	-
N	387	15	KKQQTVTLLPAADLD	1222.38	43	1140.36	44	2501.72	43	98.44	18	1838.18	39	2886.95	31	79.06	1.9	221.97	7	475.48	4	482.66	4	1376.07	7	9.66	2.5	147.02	8	239.45	31	168.48	7.5	961.43	33	452.84	28	1177.96	37	-	-	-	-
N	389	15	QQTVTLLPAADLDDF	1735.08	50	1794.19	55	4821.26	65	120.37	22	3502.26	60	1161.08	14	109.82	3.5	300.45	11	309.73	1.6	396.07	3	742.58	2.5	9.28	2.5	160.61	8.5	360.31	41	180.82	8.5	991.34	33	466.84	29	1351.25	41	-	-	-	-
N	390	15	QTVTLLPAADLDDFS	2039.07	55	2299.97	60	5890.51	70	155.62	27	4249.32	65	1093.03	13	197.07	8.5	448.68	18	345.19	2	448.55	3.5	767.18	2.5	11.2	3	212.52	12	498.98	49	234.78	12	1201.51	39	613.03	35	1670.73	48	-	-	-	-
ORF10	3	15	YINVFAFPFTIYSLL	21.11	1.4	23.87	1.7	278.05	5.5	41.71	5.5	345.13	8	514.28	5.5	939.1	40	1127.15	43	1611.88	22	1554.77	23	2275.67	15	73.48	23	259.94	15	415.21	44	231	12	2571.45	65	215.9	15	281.84	7.5	-	-	-	-
ORF10	4	15	INVFAFPFTIYSLLL	14.13	0.7	15.92	0.9	162.2	2.5	25.02	1.7	171.66	3	549.7	6	819.76	37	1106.32	42	1728.54	24	1558.14	23	2309.68	16	56.6	19	202.27	12	379.09	42	216.58	11	2242.81	60	197.62	13	261.53	6.5	-	-	-	-
ORF10	5	15	NVFAFPFTIYSLLLC	14.03	0.7	15.62	0.8	176.92	3	26.77	2	190.71	3.5	589.56	6.5	907.13	39	1306.52	47	1860.65	26	1832.82	28	2431.06	17	64.24	21	232.01	14	458.67	47	277.3	14	2873.45	70	225.49	15	298.95	8	-	-	-	-
ORF10	6	15	VFAFPFTIYSLLLCR	13.8	0.7	14.72	0.7	135.89	1.8	25.68	1.8	137.42	1.8	681.37	8	805.49	36	1219.31	45	2078.75	30	2146.8	34	2614.32	18	70.46	23	259.45	15	313.17	37	375.41	20	3357.95	75	229.7	16	323.79	9	-	-	-	-
ORF10	7	15	FAFPFTIYSLLLCRM	15.05	0.8	15.1	0.8	125.4	1.6	24.44	1.6	113.51	1.2	741.53	8.5	615.94	29	1167.4	44	2269.67	32	2404.93	38	2821.54	20	69.64	22	268.35	16	231.92	30	528.19	27	3379.6	75	168.6	11	374.29	11	-	-	-	-
ORF10	8	15	AFPFTIYSLLLCRMN	18.46	1.1	17.63	1	135.85	1.8	27.16	2.5	118.75	1.4	915.53	11	613.15	29	1303.69	47	2809.08	39	2840.35	44	3361.69	25	57.54	20	203	12	194.53	26	674.82	34	3472.23	75	173.61	12	439.24	14	-	-	-	-
ORF10	9	15	FPFTIYSLLLCRMNS	27.44	2.5	24.39	1.7	159.82	2.5	31.45	3	134.15	1.7	1250.94	15	579.6	28	1328.58	48	3518.06	47	3318.72	50	4461.33	36	48.77	17	182.11	10	156.83	22	708.43	36	3208.91	75	168.63	11	441.26	14	-	-	-	-
aStrong affinity epitopes are shown as bold and red.
