# Supplementary material for: Bioinformatic prediction of potential T cell epitopes for SARS-Cov-2
Source: J Hum Genet. 2020 May 6;65(7):569–75. doi: 10.1038/s10038-020-0771-5 (PMC7200206; doi:10.1038/s10038-020-0771-5)
Supplement: Supplementary file 4 — Supplementary Table 4 [file 10038_2020_771_MOESM4_ESM.xlsx]

## Sheet: Table S4
Supplementary Table 4. Summary of SARS-CoV-2-derived T cell epitopes predicted with high binding affinity to each HLA molecule
Protein	Length of protein (amino acids)	Number of epitopesa
		HLA-A*02:01	HLA-A*02:06	HLA-A*11:01	HLA-A*24:02	HLA-A*26:01	HLA-A*31:01	HLA-A*33:03	HLA-B*07:02	HLA-B*15:01	HLA-B*35:01	HLA-B*40:02	HLA-B*40:06	HLA-B*44:03	HLA-B*46:01	HLA-B*51:01	HLA-B*52:01	HLA-B*54:01	HLA-C*01:02	HLA-C*03:03	HLA-C*03:04	HLA-C*07:02	HLA-C*08:01	HLA-C*12:02	HLA-C*14:02	HLA-C*14:03	HLA-DPA1*01:03-DPB1*02:01	HLA-DPA1*01:03-DPB1*04:02	HLA-DPA1*02:01-DPB1*05:01	HLA-DPA1*02:01-DPB1*09:01	HLA-DPA1*02:02-DPB1*05:01	HLA-DQA1*01:01-DQB1*05:01	HLA-DQA1*01:02-DQB1*06:02	HLA-DQA1*01:03-DQB1*06:01	HLA-DQA1*03:01-DQB1*03:02	HLA-DQA1*03:02-DQB1*03:03	HLA-DQA1*03:03-DQB1*04:01	HLA-DRB1*01:01	HLA-DRB1*04:05	HLA-DRB1*08:03	HLA-DRB1*09:01	HLA-DRB1*13:02	HLA-DRB1*15:01	HLA-DRB1*15:02
ORF1ab	7096	158	152	210	150	166	90	154	73	202	160	139	136	103	121	116	141	129	173	133	174	160	186	197	224	236	143	143	127	132	121	112	136	143	121	125	95	188	214	135	160	98	141	178
S	1273	21	24	23	27	26	19	19	8	26	30	13	20	19	24	24	36	25	30	23	29	38	31	43	31	31	30	40	30	23	27	0	29	42	13	19	10	26	27	21	36	14	33	37
ORF3a	275	9	8	7	12	8	5	4	4	7	12	1	1	8	4	5	14	6	7	8	7	9	5	9	9	6	28	26	20	22	20	12	10	6	4	8	6	13	20	11	20	4	17	13
E	75	6	3	1	0	2	2	3	0	5	2	0	0	0	0	4	1	1	3	2	4	2	4	3	3	2	1	3	2	0	0	0	0	0	0	0	0	4	5	6	4	0	7	6
M	222	13	8	7	12	5	12	14	0	8	5	2	5	4	6	6	7	3	8	5	8	12	9	10	8	10	8	9	16	7	15	14	7	7	0	6	0	7	9	18	17	8	17	21
ORF6	61	2	2	1	0	0	0	0	0	0	0	0	0	0	0	0	4	0	0	0	0	0	2	1	0	0	1	0	0	10	3	8	0	0	5	4	5	5	3	10	0	6	7	5
ORF7a	121	2	2	3	2	4	4	5	1	5	3	3	3	2	3	1	2	5	2	2	3	1	3	3	2	3	9	8	0	6	0	0	0	0	0	0	0	5	0	6	0	0	3	0
ORF8	121	2	4	1	2	1	3	3	1	3	0	2	3	0	2	0	3	3	4	3	2	5	2	1	5	4	4	0	0	0	0	10	0	0	0	0	0	0	0	4	0	0	4	3
N	419	1	3	6	2	6	10	5	13	5	9	0	0	5	4	4	4	3	4	6	8	5	5	6	10	9	0	0	0	4	4	0	10	11	6	9	0	0	0	7	5	0	1	3
ORF10	38	0	1	1	1	0	0	3	0	1	4	0	0	0	4	3	5	1	4	2	3	2	5	4	1	4	6	7	3	4	4	0	0	0	0	0	0	0	0	0	0	0	0	0
Total		214	207	260	208	218	145	210	100	262	225	160	168	141	168	163	217	176	235	184	238	234	252	277	293	305	230	236	198	208	194	156	192	209	149	171	116	248	278	218	242	130	230	266
aThreshold of affinity is 0.5% and 2% rank for HLA class I (HLA-A, B, C) and class II (HLA-DP, DQ, DR), respectively.
