# Supplementary material for: Bioinformatic prediction of potential T cell epitopes for SARS-Cov-2
Source: J Hum Genet. 2020 May 6;65(7):569–75. doi: 10.1038/s10038-020-0771-5 (PMC7200206; doi:10.1038/s10038-020-0771-5)
Supplement: Supplementary file 5 — Supplementary Table 5 [file 10038_2020_771_MOESM5_ESM.xlsx]

## Sheet: Table S5
Supplementary Table 5. Estimated population coverages in Japanese of each HLA-class I epitope with strong binding affinity
Protein	Position in protein	Peptide length	Peptide Sequence	Population coveragea
				HLA-A	HLA-B	HLA-C
ORF1ab	3	9	SLVPGFNEK	0.179164	0	0
ORF1ab	14	10	VQLSLPVLQV	0	0.220311	0
ORF1ab	18	9	LPVLQVRDV	0	0.2944	0
ORF1ab	18	10	LPVLQVRDVL	0	0.099399	0
ORF1ab	31	9	FGDSVEEVL	0	0	0.148071
ORF1ab	49	10	GTCGLVEVEK	0.179164	0	0
ORF1ab	60	10	VLPQLEQPYV	0	0.140671	0
ORF1ab	61	9	LPQLEQPYV	0	0.140671	0
ORF1ab	61	10	LPQLEQPYVF	0	0.367975	0
ORF1ab	68	10	YVFIKRSDAR	0.241359	0	0
ORF1ab	69	9	VFIKRSDAR	0.1164	0	0
ORF1ab	77	9	RTAPHGHVM	0	0.222076	0.935484
ORF1ab	79	10	APHGHVMVEL	0	0.099399	0
ORF1ab	84	9	VMVELVAEL	0.230871	0.122031	0.773424
ORF1ab	91	9	ELEGIQYGR	0.1164	0	0
ORF1ab	107	10	LVPHVGEIPV	0	0.166431	0
ORF1ab	108	9	VPHVGEIPV	0	0.377479	0
ORF1ab	108	10	VPHVGEIPVA	0	0.166431	0
ORF1ab	110	9	HVGEIPVAY	0	0.125775	0
ORF1ab	110	10	HVGEIPVAYR	0.1164	0	0
ORF1ab	112	10	GEIPVAYRKV	0	0.099399	0
ORF1ab	114	9	IPVAYRKVL	0	0.099399	0
ORF1ab	114	10	IPVAYRKVLL	0	0.099399	0
ORF1ab	116	9	VAYRKVLLR	0.241359	0	0
ORF1ab	116	10	VAYRKVLLRK	0.179164	0	0
ORF1ab	134	10	HSYGADLKSF	0	0.129511	0
ORF1ab	135	9	SYGADLKSF	0.613116	0	0.206119
ORF1ab	141	9	KSFDLGDEL	0	0.122031	0.647164
ORF1ab	162	10	NTKHSSGVTR	0.1164	0	0
ORF1ab	165	9	HSSGVTREL	0	0	0.416304
ORF1ab	173	10	LMRELNGGAY	0	0.129511	0
ORF1ab	174	9	MRELNGGAY	0	0	0.244839
ORF1ab	175	9	RELNGGAYT	0	0.099399	0
ORF1ab	176	9	ELNGGAYTR	0.1164	0	0
ORF1ab	176	10	ELNGGAYTRY	0.129511	0	0
ORF1ab	181	10	AYTRYVDNNF	0.613116	0	0
ORF1ab	182	9	YTRYVDNNF	0	0	0.222076
ORF1ab	190	9	FCGPDGYPL	0	0	0.428464
ORF1ab	207	9	RAGKASCTL	0	0	0.543024
ORF1ab	214	9	TLSEQLDFI	0.230871	0	0
ORF1ab	216	10	SEQLDFIDTK	0.179164	0	0
ORF1ab	223	10	DTKRGVYCCR	0.1164	0	0
ORF1ab	231	10	CREHEHEIAW	0	0.101296	0
ORF1ab	232	9	REHEHEIAW	0	0.101296	0
ORF1ab	232	10	REHEHEIAWY	0	0.101296	0
ORF1ab	234	9	HEHEIAWYT	0	0.2431	0
ORF1ab	242	10	TERSEKSYEL	0	0.151759	0
ORF1ab	243	9	ERSEKSYEL	0	0	0.244839
ORF1ab	246	10	EKSYELQTPF	0	0.122031	0
ORF1ab	247	9	KSYELQTPF	0	0.432991	0.865311
ORF1ab	247	10	KSYELQTPFE	0	0.122031	0
ORF1ab	248	10	SYELQTPFEI	0.613116	0.330876	0
ORF1ab	249	9	YELQTPFEI	0	0.508599	0
ORF1ab	249	10	YELQTPFEIK	0	0.151759	0
ORF1ab	252	10	QTPFEIKLAK	0.179164	0	0
ORF1ab	255	9	FEIKLAKKF	0	0.244839	0
ORF1ab	268	10	GECPNFVFPL	0	0.2431	0
ORF1ab	270	9	CPNFVFPLN	0	0.166431	0
ORF1ab	270	10	CPNFVFPLNS	0	0.166431	0
ORF1ab	273	9	FVFPLNSII	0.182784	0.3439	0.773424
ORF1ab	273	10	FVFPLNSIIK	0.179164	0	0
ORF1ab	275	9	FPLNSIIKT	0	0.166431	0
ORF1ab	275	10	FPLNSIIKTI	0	0.2944	0
ORF1ab	278	10	NSIIKTIQPR	0.1164	0	0
ORF1ab	279	9	SIIKTIQPR	0.1164	0	0
ORF1ab	282	9	KTIQPRVEK	0.179164	0	0
ORF1ab	282	10	KTIQPRVEKK	0.179164	0	0
ORF1ab	283	9	TIQPRVEKK	0.179164	0	0
ORF1ab	296	9	FMGRIRSVY	0	0.122031	0.222076
ORF1ab	304	9	YPVASPNEC	0	0.125775	0
ORF1ab	312	10	CNQMCLSTLM	0	0.129511	0
ORF1ab	313	9	NQMCLSTLM	0	0.129511	0
ORF1ab	313	10	NQMCLSTLMK	0.179164	0	0
ORF1ab	314	9	QMCLSTLMK	0.179164	0	0
ORF1ab	328	9	ETSWQTGDF	0.129511	0	0
ORF1ab	331	9	WQTGDFVKA	0.182784	0	0
ORF1ab	341	9	CEFCGTENL	0	0.2431	0
ORF1ab	351	9	KEGATTCGY	0	0.101296	0
ORF1ab	357	9	CGYLPQNAV	0	0.220311	0
ORF1ab	359	10	YLPQNAVVKI	0	0.140671	0
ORF1ab	360	9	LPQNAVVKI	0	0.140671	0
ORF1ab	360	10	LPQNAVVKIY	0	0.246576	0
ORF1ab	369	10	YCPACHNSEV	0	0.256956	0
ORF1ab	370	9	CPACHNSEV	0	0.377479	0
ORF1ab	376	9	SEVGPEHSL	0	0.151759	0
ORF1ab	385	9	AEYHNESGL	0	0.151759	0
ORF1ab	394	9	KTILRKGGR	0.133239	0	0
ORF1ab	402	10	RTIAFGGCVF	0	0.129511	0
ORF1ab	403	9	TIAFGGCVF	0	0.129511	0
ORF1ab	404	10	IAFGGCVFSY	0	0.239616	0
ORF1ab	411	9	FSYVGCHNK	0.179164	0	0
ORF1ab	417	10	HNKCAYWVPR	0.241359	0	0
ORF1ab	422	9	YWVPRASAN	0	0	0.108864
ORF1ab	422	10	YWVPRASANI	0.613116	0	0
ORF1ab	445	9	GLNDNLLEI	0.230871	0	0
ORF1ab	456	9	KEKVNINIV	0	0.099399	0
ORF1ab	459	10	VNINIVGDFK	0.179164	0	0
ORF1ab	465	9	GDFKLNEEI	0	0.151759	0
ORF1ab	468	9	KLNEEIAII	0.230871	0	0
ORF1ab	471	9	EEIAIILAS	0	0.101296	0
ORF1ab	471	10	EEIAIILASF	0.129511	0.101296	0
ORF1ab	472	9	EIAIILASF	0.129511	0	0
ORF1ab	472	10	EIAIILASFS	0.129511	0	0
ORF1ab	478	10	ASFSASTSAF	0	0.2431	0
ORF1ab	479	9	SFSASTSAF	0	0	0.206119
ORF1ab	480	9	FSASTSAFV	0.182784	0	0.868231
ORF1ab	483	10	STSAFVETVK	0.179164	0	0
ORF1ab	484	9	TSAFVETVK	0.179164	0	0
ORF1ab	488	9	VETVKGLDY	0	0.101296	0
ORF1ab	488	10	VETVKGLDYK	0.179164	0	0
ORF1ab	494	9	LDYKAFKQI	0	0.220311	0
ORF1ab	500	10	KQIVESCGNF	0	0.129511	0
ORF1ab	501	9	QIVESCGNF	0.129511	0	0
ORF1ab	503	9	VESCGNFKV	0	0.099399	0
ORF1ab	524	10	GEQKSILSPL	0	0.2431	0
ORF1ab	525	10	EQKSILSPLY	0	0.129511	0
ORF1ab	527	10	KSILSPLYAF	0	0.129511	0
ORF1ab	528	9	SILSPLYAF	0	0	0.244839
ORF1ab	529	9	ILSPLYAFA	0.230871	0	0
ORF1ab	531	10	SPLYAFASEA	0	0.166431	0
ORF1ab	533	10	LYAFASEAAR	0.1164	0	0
ORF1ab	534	9	YAFASEAAR	0.1164	0	0.213231
ORF1ab	534	10	YAFASEAARV	0	0	0.222076
ORF1ab	536	9	FASEAARVV	0	0.253504	0.868231
ORF1ab	538	10	SEAARVVRSI	0	0.101296	0
ORF1ab	539	10	EAARVVRSIF	0.129511	0	0
ORF1ab	541	10	ARVVRSIFSR	0.133239	0	0
ORF1ab	542	9	RVVRSIFSR	0.396271	0	0
ORF1ab	544	9	VRSIFSRTL	0	0	0.244839
ORF1ab	553	9	ETAQNSVRV	0.129511	0	0
ORF1ab	554	9	TAQNSVRVL	0	0	0.549759
ORF1ab	555	10	AQNSVRVLQK	0.179164	0	0
ORF1ab	562	9	LQKAAITIL	0	0.129511	0
ORF1ab	567	10	ITILDGISQY	0.129511	0	0
ORF1ab	568	9	TILDGISQY	0.129511	0	0
ORF1ab	571	9	DGISQYSLR	0.1164	0	0
ORF1ab	576	9	YSLRLIDAM	0	0.239616	0.528031
ORF1ab	579	9	RLIDAMMFT	0.390039	0	0
ORF1ab	587	9	TSDLATNNL	0	0	0.148071
ORF1ab	589	10	DLATNNLVVM	0	0.122031	0
ORF1ab	590	9	LATNNLVVM	0	0.239616	0.868231
ORF1ab	591	10	ATNNLVVMAY	0.296079	0.129511	0
ORF1ab	596	10	VVMAYITGGV	0.182784	0	0
ORF1ab	597	9	VMAYITGGV	0.230871	0	0
ORF1ab	598	9	MAYITGGVV	0	0.477271	0.868231
ORF1ab	600	9	YITGGVVQL	0	0	0.868231
ORF1ab	612	9	WLTNIFGTV	0.182784	0	0
ORF1ab	612	10	WLTNIFGTVY	0	0.129511	0
ORF1ab	613	9	LTNIFGTVY	0	0.129511	0.222076
ORF1ab	614	10	TNIFGTVYEK	0.179164	0	0
ORF1ab	615	9	NIFGTVYEK	0.179164	0	0
ORF1ab	619	9	TVYEKLKPV	0.182784	0	0.108864
ORF1ab	620	9	VYEKLKPVL	0	0	0.103191
ORF1ab	621	10	YEKLKPVLDW	0	0.101296	0
ORF1ab	632	10	EEKFKEGVEF	0	0.101296	0
ORF1ab	634	9	KFKEGVEFL	0	0	0.103191
ORF1ab	634	10	KFKEGVEFLR	0.133239	0	0
ORF1ab	639	10	VEFLRDGWEI	0	0.432991	0
ORF1ab	641	9	FLRDGWEIV	0.182784	0	0
ORF1ab	646	9	WEIVKFIST	0	0.2431	0
ORF1ab	646	10	WEIVKFISTC	0	0.099399	0
ORF1ab	647	9	EIVKFISTC	0.129511	0	0
ORF1ab	651	9	FISTCACEI	0.182784	0	0
ORF1ab	657	9	CEIVGGQIV	0	0.099399	0
ORF1ab	669	10	KEIKESVQTF	0	0.223839	0
ORF1ab	670	9	EIKESVQTF	0.129511	0	0
ORF1ab	670	10	EIKESVQTFF	0.129511	0	0
ORF1ab	672	10	KESVQTFFKL	0	0.2431	0
ORF1ab	675	10	VQTFFKLVNK	0.179164	0	0
ORF1ab	676	9	QTFFKLVNK	0.179164	0	0
ORF1ab	677	9	TFFKLVNKF	0.613116	0	0.103191
ORF1ab	680	9	KLVNKFLAL	0.390039	0	0.377479
ORF1ab	685	9	FLALCADSI	0.230871	0	0
ORF1ab	685	10	FLALCADSII	0	0.140671	0
ORF1ab	686	9	LALCADSII	0	0.3439	0.222076
ORF1ab	686	10	LALCADSIII	0	0.3439	0
ORF1ab	692	10	SIIIGGAKLK	0.179164	0	0
ORF1ab	701	9	KALNLGETF	0	0.122031	0
ORF1ab	709	9	FVTHSKGLY	0.129511	0	0
ORF1ab	709	10	FVTHSKGLYR	0.1164	0	0
ORF1ab	710	9	VTHSKGLYR	0.241359	0	0
ORF1ab	710	10	VTHSKGLYRK	0.179164	0	0
ORF1ab	724	10	REETGLLMPL	0	0.2431	0
ORF1ab	725	9	EETGLLMPL	0	0.151759	0
ORF1ab	728	10	GLLMPLKAPK	0.179164	0	0
ORF1ab	729	9	LLMPLKAPK	0.179164	0	0
ORF1ab	730	10	LMPLKAPKEI	0	0.140671	0
ORF1ab	731	9	MPLKAPKEI	0	0.2944	0
ORF1ab	731	10	MPLKAPKEII	0	0.140671	0
ORF1ab	734	9	KAPKEIIFL	0	0	0.377479
ORF1ab	739	9	IIFLEGETL	0	0	0.377479
ORF1ab	744	9	GETLPTEVL	0	0.151759	0
ORF1ab	747	10	LPTEVLTEEV	0	0.2944	0
ORF1ab	749	9	TEVLTEEVV	0	0.099399	0
ORF1ab	766	9	LEQPTSEAV	0	0.099399	0
ORF1ab	771	9	SEAVEAPLV	0	0.099399	0
ORF1ab	774	10	VEAPLVGTPV	0	0.099399	0
ORF1ab	781	9	TPVCINGLM	0	0.125775	0
ORF1ab	798	9	KYCALAPNM	0	0	0.108864
ORF1ab	799	9	YCALAPNMM	0	0	0.213231
ORF1ab	800	9	CALAPNMMV	0	0.220311	0
ORF1ab	805	9	NMMVTNNTF	0	0.2431	0.206119
ORF1ab	806	10	MMVTNNTFTL	0.230871	0	0
ORF1ab	807	9	MVTNNTFTL	0.182784	0.125775	0.984871
ORF1ab	807	10	MVTNNTFTLK	0.179164	0	0
ORF1ab	808	9	VTNNTFTLK	0.299431	0	0
ORF1ab	823	9	VTFGDDTVI	0	0	0.222076
ORF1ab	825	9	FGDDTVIEV	0	0	0.148071
ORF1ab	827	10	DDTVIEVQGY	0.129511	0	0
ORF1ab	828	9	DTVIEVQGY	0.129511	0	0
ORF1ab	828	10	DTVIEVQGYK	0.129511	0	0
ORF1ab	829	9	TVIEVQGYK	0.179164	0	0
ORF1ab	831	9	IEVQGYKSV	0	0.099399	0
ORF1ab	834	10	QGYKSVNITF	0.613116	0	0
ORF1ab	835	9	GYKSVNITF	0.613116	0	0.334144
ORF1ab	837	9	KSVNITFEL	0	0.122031	0.351975
ORF1ab	843	10	FELDERIDKV	0.230871	0	0
ORF1ab	848	9	RIDKVLNEK	0.179164	0	0
ORF1ab	854	9	NEKCSAYTV	0	0.099399	0
ORF1ab	860	9	YTVELGTEV	0.182784	0.122031	0.528031
ORF1ab	866	9	TEVNEFACV	0	0.099399	0
ORF1ab	866	10	TEVNEFACVV	0	0.099399	0
ORF1ab	867	9	EVNEFACVV	0.129511	0	0
ORF1ab	869	9	NEFACVVAD	0	0.101296	0
ORF1ab	869	10	NEFACVVADA	0	0.2431	0
ORF1ab	871	9	FACVVADAV	0	0.2944	0.3439
ORF1ab	875	9	VADAVIKTL	0	0	0.768639
ORF1ab	878	9	AVIKTLQPV	0.182784	0	0.416304
ORF1ab	881	9	KTLQPVSEL	0	0	0.549759
ORF1ab	887	9	SELLTPLGI	0	0.3916	0
ORF1ab	897	10	LDEWSMATYY	0	0.101296	0
ORF1ab	898	9	DEWSMATYY	0	0.101296	0
ORF1ab	898	10	DEWSMATYYL	0	0.244839	0
ORF1ab	899	10	EWSMATYYLF	0.691975	0	0
ORF1ab	900	9	WSMATYYLF	0.613116	0.330876	0.528031
ORF1ab	900	10	WSMATYYLFD	0.613116	0	0
ORF1ab	905	10	YYLFDESGEF	0.613116	0.2431	0.103191
ORF1ab	906	9	YLFDESGEF	0.129511	0.351975	0.984871
ORF1ab	906	10	YLFDESGEFK	0	0.122031	0
ORF1ab	911	10	SGEFKLASHM	0	0.151759	0
ORF1ab	912	9	GEFKLASHM	0	0.330876	0
ORF1ab	912	10	GEFKLASHMY	0	0.244839	0
ORF1ab	915	10	KLASHMYCSF	0	0.129511	0
ORF1ab	916	9	LASHMYCSF	0	0.246576	0.576199
ORF1ab	916	10	LASHMYCSFY	0	0.129511	0
ORF1ab	938	10	EEEFEPSTQY	0	0.101296	0
ORF1ab	939	9	EEFEPSTQY	0	0.101296	0
ORF1ab	939	10	EEFEPSTQYE	0	0.101296	0
ORF1ab	941	9	FEPSTQYEY	0	0	0.244839
ORF1ab	947	9	YEYGTEDDY	0	0.101296	0
ORF1ab	954	9	DYQGKPLEF	0.613116	0	0.244839
ORF1ab	960	9	LEFGATSAA	0	0.2431	0
ORF1ab	960	10	LEFGATSAAL	0	0.2431	0
ORF1ab	961	9	EFGATSAAL	0	0	0.108864
ORF1ab	997	9	NQTTTIQTI	0	0.220311	0
ORF1ab	1000	9	TTIQTIVEV	0.182784	0	0
ORF1ab	1010	10	PQLEMELTPV	0.182784	0	0
ORF1ab	1011	10	QLEMELTPVV	0.230871	0.330876	0
ORF1ab	1012	9	LEMELTPVV	0	0.432991	0
ORF1ab	1012	10	LEMELTPVVQ	0	0.099399	0
ORF1ab	1014	9	MELTPVVQT	0	0.099399	0
ORF1ab	1014	10	MELTPVVQTI	0	0.3916	0
ORF1ab	1016	10	LTPVVQTIEV	0	0.2944	0
ORF1ab	1017	9	TPVVQTIEV	0	0.140671	0
ORF1ab	1022	10	TIEVNSFSGY	0.129511	0.101296	0
ORF1ab	1023	9	IEVNSFSGY	0	0.101296	0
ORF1ab	1023	10	IEVNSFSGYL	0	0.101296	0
ORF1ab	1024	9	EVNSFSGYL	0.129511	0	0
ORF1ab	1026	9	NSFSGYLKL	0	0	0.647164
ORF1ab	1031	9	YLKLTDNVY	0	0.129511	0
ORF1ab	1031	10	YLKLTDNVYI	0.230871	0	0
ORF1ab	1052	10	VKPTVVVNAA	0	0.166431	0
ORF1ab	1053	9	KPTVVVNAA	0	0.166431	0
ORF1ab	1056	9	VVVNAANVY	0	0.125775	0
ORF1ab	1057	9	VVNAANVYL	0	0	0.647164
ORF1ab	1057	10	VVNAANVYLK	0.179164	0	0
ORF1ab	1074	10	ALNKATNNAM	0	0.129511	0
ORF1ab	1083	9	MQVESDDYI	0.182784	0.220311	0
ORF1ab	1089	9	DYIATNGPL	0	0	0.108864
ORF1ab	1091	9	IATNGPLKV	0	0	0.148071
ORF1ab	1097	9	LKVGGSCVL	0	0	0.213231
ORF1ab	1116	9	HVVGPNVNK	0.179164	0	0
ORF1ab	1126	10	EDIQLLKSAY	0.129511	0	0
ORF1ab	1130	9	LLKSAYENF	0	0.129511	0
ORF1ab	1135	9	YENFNQHEV	0	0.2431	0
ORF1ab	1135	10	YENFNQHEVL	0	0.2431	0
ORF1ab	1137	9	NFNQHEVLL	0	0	0.103191
ORF1ab	1140	10	QHEVLLAPLL	0	0.244839	0
ORF1ab	1141	9	HEVLLAPLL	0	0.330876	0
ORF1ab	1141	10	HEVLLAPLLS	0	0.151759	0
ORF1ab	1146	9	APLLSAGIF	0	0.099399	0
ORF1ab	1148	9	LLSAGIFGA	0.390039	0	0
ORF1ab	1154	9	FGADPIHSL	0	0	0.967959
ORF1ab	1154	10	FGADPIHSLR	0.1164	0	0
ORF1ab	1170	9	RTNVYLAVF	0	0.2431	0.222076
ORF1ab	1171	10	TNVYLAVFDK	0.179164	0	0
ORF1ab	1172	9	NVYLAVFDK	0.179164	0	0
ORF1ab	1175	9	LAVFDKNLY	0	0.125775	0
ORF1ab	1176	10	AVFDKNLYDK	0.179164	0	0
ORF1ab	1181	10	NLYDKLVSSF	0	0.129511	0
ORF1ab	1182	9	LYDKLVSSF	0.613116	0	0.206119
ORF1ab	1185	9	KLVSSFLEM	0	0.129511	0
ORF1ab	1185	10	KLVSSFLEMK	0.179164	0	0
ORF1ab	1186	9	LVSSFLEMK	0.179164	0	0
ORF1ab	1188	10	SSFLEMKSEK	0.179164	0	0
ORF1ab	1205	10	EIPKEEVKPF	0.129511	0	0
ORF1ab	1206	10	IPKEEVKPFI	0	0.140671	0
ORF1ab	1214	9	FITESKPSV	0.182784	0	0
ORF1ab	1217	9	ESKPSVEQR	0.1164	0	0
ORF1ab	1235	9	CVEEVTTTL	0	0	0.493056
ORF1ab	1248	9	FLTENLLLY	0.129511	0.122031	0.222076
ORF1ab	1248	10	FLTENLLLYI	0.390039	0	0
ORF1ab	1250	9	TENLLLYID	0	0.151759	0
ORF1ab	1250	10	TENLLLYIDI	0	0.2431	0
ORF1ab	1255	9	LYIDINGNL	0	0	0.206119
ORF1ab	1262	9	NLHPDSATL	0	0	0.213231
ORF1ab	1264	9	HPDSATLVS	0	0.125775	0
ORF1ab	1270	9	LVSDIDITF	0	0.125775	0.528031
ORF1ab	1271	9	VSDIDITFL	0	0	0.148071
ORF1ab	1271	10	VSDIDITFLK	0.179164	0	0
ORF1ab	1272	9	SDIDITFLK	0.179164	0	0
ORF1ab	1272	10	SDIDITFLKK	0.179164	0	0
ORF1ab	1283	9	APYIVGDVV	0	0.377479	0
ORF1ab	1291	9	VQEGVLTAV	0.182784	0	0
ORF1ab	1292	9	QEGVLTAVV	0	0.2431	0
ORF1ab	1295	10	VLTAVVIPTK	0.179164	0	0
ORF1ab	1296	9	LTAVVIPTK	0.179164	0	0
ORF1ab	1309	9	TTEMLAKAL	0	0	0.108864
ORF1ab	1309	10	TTEMLAKALR	0.1164	0	0
ORF1ab	1320	10	VPTDNYITTY	0	0.125775	0
ORF1ab	1329	9	YPGQGLNGY	0	0.125775	0
ORF1ab	1337	9	YTVEEAKTV	0	0	0.317724
ORF1ab	1350	10	KSAFYILPSI	0	0.220311	0
ORF1ab	1351	9	SAFYILPSI	0	0.3439	0.773424
ORF1ab	1351	10	SAFYILPSII	0	0.220311	0
ORF1ab	1364	10	KQEILGTVSW	0	0.101296	0
ORF1ab	1365	9	QEILGTVSW	0	0.101296	0
ORF1ab	1365	10	QEILGTVSWN	0	0.101296	0
ORF1ab	1367	9	ILGTVSWNL	0.230871	0	0
ORF1ab	1376	10	REMLAHAEET	0	0.099399	0
ORF1ab	1387	9	KLMPVCVET	0.230871	0	0
ORF1ab	1387	10	KLMPVCVETK	0.179164	0	0
ORF1ab	1388	10	LMPVCVETKA	0	0.166431	0
ORF1ab	1389	9	MPVCVETKA	0	0.280896	0
ORF1ab	1389	10	MPVCVETKAI	0	0.2944	0
ORF1ab	1393	10	VETKAIVSTI	0	0.220311	0
ORF1ab	1394	9	ETKAIVSTI	0.129511	0	0
ORF1ab	1396	9	KAIVSTIQR	0.133239	0	0
ORF1ab	1413	10	EGVVDYGARF	0.129511	0	0
ORF1ab	1414	9	GVVDYGARF	0.129511	0	0
ORF1ab	1414	10	GVVDYGARFY	0.129511	0	0
ORF1ab	1419	10	GARFYFYTSK	0.179164	0	0
ORF1ab	1422	9	FYFYTSKTT	0	0	0.206119
ORF1ab	1422	10	FYFYTSKTTV	0	0	0.103191
ORF1ab	1423	9	YFYTSKTTV	0	0	0.206119
ORF1ab	1424	9	FYTSKTTVA	0	0	0.103191
ORF1ab	1430	9	TVASLINTL	0	0	0.694191
ORF1ab	1441	10	LNETLVTMPL	0	0.151759	0
ORF1ab	1442	9	NETLVTMPL	0	0.2431	0
ORF1ab	1443	10	ETLVTMPLGY	0.129511	0	0
ORF1ab	1448	9	MPLGYVTHG	0	0.166431	0
ORF1ab	1448	10	MPLGYVTHGL	0	0.232624	0
ORF1ab	1451	9	GYVTHGLNL	0	0	0.206119
ORF1ab	1461	9	EAARYMRSL	0.129511	0	0.213231
ORF1ab	1467	9	RSLKVPATV	0	0.220311	0
ORF1ab	1477	10	VSSPDAVTAY	0	0.129511	0
ORF1ab	1478	9	SSPDAVTAY	0.129511	0.122031	0
ORF1ab	1481	9	DAVTAYNGY	0.129511	0.125775	0
ORF1ab	1502	10	IETISLAGSY	0.129511	0.223839	0
ORF1ab	1503	9	ETISLAGSY	0.129511	0	0
ORF1ab	1503	10	ETISLAGSYK	0.129511	0	0
ORF1ab	1504	9	TISLAGSYK	0.179164	0	0
ORF1ab	1514	10	WSYSGQSTQL	0	0	0.222076
ORF1ab	1515	9	SYSGQSTQL	0	0	0.206119
ORF1ab	1518	10	GQSTQLGIEF	0	0.129511	0
ORF1ab	1520	10	STQLGIEFLK	0.179164	0	0
ORF1ab	1521	9	TQLGIEFLK	0.179164	0	0
ORF1ab	1527	10	FLKRGDKSVY	0	0.129511	0
ORF1ab	1535	9	VYYTSNPTT	0	0	0.108864
ORF1ab	1535	10	VYYTSNPTTF	0.613116	0	0.334144
ORF1ab	1536	9	YYTSNPTTF	0.613116	0	0.898876
ORF1ab	1536	10	YYTSNPTTFH	0.613116	0	0.244839
ORF1ab	1538	9	TSNPTTFHL	0	0	0.647164
ORF1ab	1548	9	GEVITFDNL	0	0.2431	0
ORF1ab	1551	9	ITFDNLKTL	0	0.122031	0.773424
ORF1ab	1552	9	TFDNLKTLL	0	0	0.103191
ORF1ab	1554	10	DNLKTLLSLR	0.1164	0	0
ORF1ab	1555	9	NLKTLLSLR	0.241359	0	0
ORF1ab	1558	9	TLLSLREVR	0.1164	0	0
ORF1ab	1560	9	LSLREVRTI	0	0.220311	0
ORF1ab	1563	9	REVRTIKVF	0	0.101296	0
ORF1ab	1566	9	RTIKVFTTV	0.182784	0.220311	0.222076
ORF1ab	1569	9	KVFTTVDNI	0	0.220311	0
ORF1ab	1571	9	FTTVDNINL	0	0	0.148071
ORF1ab	1581	10	TQVVDMSMTY	0.129511	0.129511	0
ORF1ab	1582	9	QVVDMSMTY	0.129511	0.125775	0.222076
ORF1ab	1582	10	QVVDMSMTYG	0.129511	0	0
ORF1ab	1586	9	MSMTYGQQF	0	0.432991	0.865311
ORF1ab	1590	9	YGQQFGPTY	0	0.125775	0.103191
ORF1ab	1612	10	SHEGKTFYVL	0	0.151759	0
ORF1ab	1613	9	HEGKTFYVL	0	0.2431	0
ORF1ab	1613	10	HEGKTFYVLP	0	0.151759	0
ORF1ab	1619	9	YVLPNDDTL	0	0.125775	0.969024
ORF1ab	1621	9	LPNDDTLRV	0	0.140671	0
ORF1ab	1629	10	VEAFEYYHTT	0	0.099399	0
ORF1ab	1632	10	FEYYHTTDPS	0	0.099399	0
ORF1ab	1633	9	EYYHTTDPS	0	0	0.108864
ORF1ab	1633	10	EYYHTTDPSF	0.613116	0	0.206119
ORF1ab	1634	9	YYHTTDPSF	0.613116	0	0.4224
ORF1ab	1634	10	YYHTTDPSFL	0.613116	0	0.206119
ORF1ab	1635	9	YHTTDPSFL	0	0	0.244839
ORF1ab	1636	10	HTTDPSFLGR	0.1164	0	0
ORF1ab	1637	9	TTDPSFLGR	0.179164	0	0
ORF1ab	1637	10	TTDPSFLGRY	0.129511	0	0
ORF1ab	1642	9	FLGRYMSAL	0.230871	0	0.760879
ORF1ab	1645	9	RYMSALNHT	0.613116	0	0
ORF1ab	1645	10	RYMSALNHTK	0.179164	0	0
ORF1ab	1646	9	YMSALNHTK	0.179164	0	0
ORF1ab	1656	9	WKYPQVNGL	0	0	0.339031
ORF1ab	1658	10	YPQVNGLTSI	0.182784	0.232624	0
ORF1ab	1660	9	QVNGLTSIK	0.179164	0	0
ORF1ab	1668	9	KWADNNCYL	0	0	0.206119
ORF1ab	1674	10	CYLATALLTL	0.750999	0	0
ORF1ab	1675	9	YLATALLTL	0.390039	0	0.865311
ORF1ab	1678	9	TALLTLQQI	0	0.3439	0
ORF1ab	1685	10	QIELKFNPPA	0	0.2431	0
ORF1ab	1686	9	IELKFNPPA	0	0.2431	0
ORF1ab	1686	10	IELKFNPPAL	0	0.2431	0
ORF1ab	1690	10	FNPPALQDAY	0	0.125775	0
ORF1ab	1691	9	NPPALQDAY	0	0.125775	0
ORF1ab	1699	9	YYRARAGEA	0	0	0.206119
ORF1ab	1704	10	AGEAANFCAL	0	0.244839	0
ORF1ab	1705	9	GEAANFCAL	0	0.330876	0
ORF1ab	1705	10	GEAANFCALI	0	0.2431	0
ORF1ab	1707	9	AANFCALIL	0	0	0.351975
ORF1ab	1712	9	ALILAYCNK	0.179164	0	0
ORF1ab	1717	9	YCNKTVGEL	0	0	0.213231
ORF1ab	1727	9	DVRETMSYL	0.129511	0	0
ORF1ab	1727	10	DVRETMSYLF	0.129511	0	0
ORF1ab	1728	9	VRETMSYLF	0	0	0.244839
ORF1ab	1729	10	RETMSYLFQH	0	0.101296	0
ORF1ab	1730	9	ETMSYLFQH	0.1164	0	0
ORF1ab	1733	9	SYLFQHANL	0.613116	0	0.4224
ORF1ab	1765	10	VEAVMYMGTL	0	0.151759	0
ORF1ab	1766	9	EAVMYMGTL	0.129511	0	0.213231
ORF1ab	1767	10	AVMYMGTLSY	0.296079	0.129511	0
ORF1ab	1768	9	VMYMGTLSY	0.179164	0.351975	0.402471
ORF1ab	1769	9	MYMGTLSYE	0	0	0.108864
ORF1ab	1770	10	YMGTLSYEQF	0.613116	0.129511	0
ORF1ab	1771	10	MGTLSYEQFK	0.179164	0	0
ORF1ab	1772	9	GTLSYEQFK	0.179164	0	0
ORF1ab	1772	10	GTLSYEQFKK	0.179164	0	0
ORF1ab	1773	9	TLSYEQFKK	0.179164	0	0
ORF1ab	1776	10	YEQFKKGVQI	0	0.353584	0
ORF1ab	1777	9	EQFKKGVQI	0	0.220311	0
ORF1ab	1785	9	IPCTCGKQA	0	0.166431	0
ORF1ab	1796	9	YLVQQESPF	0	0.351975	0.51
ORF1ab	1796	10	YLVQQESPFV	0.230871	0	0
ORF1ab	1797	10	LVQQESPFVM	0	0.129511	0
ORF1ab	1800	10	QESPFVMMSA	0	0.099399	0
ORF1ab	1802	9	SPFVMMSAP	0	0.166431	0
ORF1ab	1804	9	FVMMSAPPA	0.390039	0.280896	0.601839
ORF1ab	1805	10	VMMSAPPAQY	0	0.129511	0
ORF1ab	1806	9	MMSAPPAQY	0	0.246576	0.312759
ORF1ab	1807	10	MSAPPAQYEL	0	0	0.493056
ORF1ab	1808	9	SAPPAQYEL	0	0	0.768639
ORF1ab	1812	10	AQYELKHGTF	0	0.129511	0
ORF1ab	1813	9	QYELKHGTF	0	0	0.244839
ORF1ab	1814	9	YELKHGTFT	0	0.151759	0
ORF1ab	1814	10	YELKHGTFTC	0	0.2431	0
ORF1ab	1819	9	GTFTCASEY	0	0.122031	0
ORF1ab	1823	9	CASEYTGNY	0.129511	0.239616	0
ORF1ab	1825	9	SEYTGNYQC	0	0.2431	0
ORF1ab	1827	10	YTGNYQCGHY	0.129511	0.129511	0
ORF1ab	1844	9	TLYCIDGAL	0	0	0.108864
ORF1ab	1851	10	ALLTKSSEYK	0.179164	0	0
ORF1ab	1857	10	SEYKGPITDV	0	0.2431	0
ORF1ab	1858	10	EYKGPITDVF	0.613116	0	0
ORF1ab	1859	9	YKGPITDVF	0	0	0.244839
ORF1ab	1865	9	DVFYKENSY	0.129511	0	0
ORF1ab	1867	9	FYKENSYTT	0	0	0.244839
ORF1ab	1868	10	YKENSYTTTI	0	0.2431	0
ORF1ab	1869	9	KENSYTTTI	0	0.508599	0
ORF1ab	1872	9	SYTTTIKPV	0	0	0.206119
ORF1ab	1874	10	TTTIKPVTYK	0.179164	0	0
ORF1ab	1875	9	TTIKPVTYK	0.179164	0	0
ORF1ab	1887	9	VVCTEIDPK	0.179164	0	0
ORF1ab	1890	10	TEIDPKLDNY	0	0.101296	0
ORF1ab	1891	10	EIDPKLDNYY	0.129511	0	0
ORF1ab	1898	9	NYYKKDNSY	0	0	0.4224
ORF1ab	1898	10	NYYKKDNSYF	0.613116	0	0
ORF1ab	1899	9	YYKKDNSYF	0.613116	0	0.4224
ORF1ab	1904	9	NSYFTEQPI	0	0.220311	0
ORF1ab	1905	10	SYFTEQPIDL	0	0	0.103191
ORF1ab	1906	9	YFTEQPIDL	0	0	0.581391
ORF1ab	1914	10	LVPNQPYPNA	0	0.166431	0
ORF1ab	1915	9	VPNQPYPNA	0	0.166431	0
ORF1ab	1919	10	PYPNASFDNF	0.613116	0	0
ORF1ab	1920	9	YPNASFDNF	0	0.256956	0
ORF1ab	1936	9	KFADDLNQL	0	0	0.103191
ORF1ab	1947	9	YKKPASREL	0	0	0.51
ORF1ab	1949	9	KPASRELKV	0	0.099399	0
ORF1ab	1953	9	RELKVTFFP	0	0.2431	0
ORF1ab	1953	10	RELKVTFFPD	0	0.151759	0
ORF1ab	1959	10	FFPDLNGDVV	0	0.166431	0
ORF1ab	1960	9	FPDLNGDVV	0	0.2944	0.148071
ORF1ab	1960	10	FPDLNGDVVA	0	0.166431	0
ORF1ab	1966	10	DVVAIDYKHY	0.129511	0	0
ORF1ab	1970	10	IDYKHYTPSF	0.613116	0	0
ORF1ab	1971	9	DYKHYTPSF	0.613116	0	0.4224
ORF1ab	1976	10	TPSFKKGAKL	0	0.099399	0
ORF1ab	1978	9	SFKKGAKLL	0	0	0.103191
ORF1ab	1985	10	LLHKPIVWHV	0.230871	0	0
ORF1ab	1988	10	KPIVWHVNNA	0	0.166431	0
ORF1ab	2000	9	KATYKPNTW	0	0	0.213231
ORF1ab	2001	10	ATYKPNTWCI	0.613116	0	0
ORF1ab	2002	9	TYKPNTWCI	0.613116	0	0.4224
ORF1ab	2002	10	TYKPNTWCIR	0.684156	0	0
ORF1ab	2017	9	KPVETSNSF	0	0.218544	0
ORF1ab	2019	9	VETSNSFDV	0	0.151759	0
ORF1ab	2019	10	VETSNSFDVL	0	0.151759	0
ORF1ab	2021	9	TSNSFDVLK	0.179164	0	0
ORF1ab	2051	9	VVENPTIQK	0.179164	0	0
ORF1ab	2076	9	ILKPANNSL	0	0	0.377479
ORF1ab	2077	10	LKPANNSLKI	0	0.140671	0
ORF1ab	2078	9	KPANNSLKI	0	0.099399	0
ORF1ab	2092	9	HTDLMAAYV	0	0	0.148071
ORF1ab	2096	9	MAAYVDNSS	0	0.125775	0
ORF1ab	2096	10	MAAYVDNSSL	0	0	0.416304
ORF1ab	2097	9	AAYVDNSSL	0	0	0.905751
ORF1ab	2099	9	YVDNSSLTI	0.182784	0	0.9039
ORF1ab	2105	9	LTIKKPNEL	0	0	0.8064
ORF1ab	2108	10	KKPNELSRVL	0	0.099399	0
ORF1ab	2109	9	KPNELSRVL	0	0.099399	0
ORF1ab	2122	9	LATHGLAAV	0.182784	0	0.670524
ORF1ab	2127	9	LAAVNSVPW	0	0.239616	0.408639
ORF1ab	2132	10	SVPWDTIANY	0.129511	0	0
ORF1ab	2133	9	VPWDTIANY	0	0.125775	0
ORF1ab	2133	10	VPWDTIANYA	0	0.166431	0
ORF1ab	2136	10	DTIANYAKPF	0.129511	0	0
ORF1ab	2137	9	TIANYAKPF	0	0	0.108864
ORF1ab	2138	9	IANYAKPFL	0	0	0.768639
ORF1ab	2141	9	YAKPFLNKV	0	0	0.222076
ORF1ab	2151	9	STTTNIVTR	0.1164	0	0
ORF1ab	2155	9	NIVTRCLNR	0.1164	0	0
ORF1ab	2163	9	RVCTNYMPY	0.179164	0	0
ORF1ab	2163	10	RVCTNYMPYF	0	0.129511	0
ORF1ab	2166	10	TNYMPYFFTL	0.613116	0.220311	0.334144
ORF1ab	2167	9	NYMPYFFTL	0.613116	0	0.4224
ORF1ab	2167	10	NYMPYFFTLL	0.613116	0	0.334144
ORF1ab	2168	9	YMPYFFTLL	0.837591	0	0.764775
ORF1ab	2168	10	YMPYFFTLLL	0.230871	0.3439	0.377479
ORF1ab	2169	9	MPYFFTLLL	0	0.631551	0.773424
ORF1ab	2169	10	MPYFFTLLLQ	0	0.140671	0
ORF1ab	2171	9	YFFTLLLQL	0	0	0.4224
ORF1ab	2176	9	LLQLCTFTR	0.1164	0	0
ORF1ab	2180	10	CTFTRSTNSR	0.1164	0	0
ORF1ab	2181	9	TFTRSTNSR	0.1164	0	0
ORF1ab	2191	10	KASMPTTIAK	0.179164	0	0
ORF1ab	2192	9	ASMPTTIAK	0.179164	0	0
ORF1ab	2192	10	ASMPTTIAKN	0.179164	0	0
ORF1ab	2194	9	MPTTIAKNT	0	0.166431	0
ORF1ab	2194	10	MPTTIAKNTV	0	0.2944	0
ORF1ab	2196	9	TTIAKNTVK	0.179164	0	0
ORF1ab	2201	9	NTVKSVGKF	0.129511	0	0
ORF1ab	2209	9	FCLEASFNY	0	0.125775	0
ORF1ab	2210	10	CLEASFNYLK	0.179164	0	0
ORF1ab	2225	10	KLINIIIWFL	0.390039	0	0
ORF1ab	2230	9	IIWFLLLSV	0.230871	0	0
ORF1ab	2236	9	LSVCLGSLI	0	0.220311	0
ORF1ab	2236	10	LSVCLGSLIY	0	0.129511	0
ORF1ab	2242	9	SLIYSTAAL	0.230871	0	0.890439
ORF1ab	2244	9	IYSTAALGV	0	0	0.103191
ORF1ab	2244	10	IYSTAALGVL	0.613116	0	0.103191
ORF1ab	2245	9	YSTAALGVL	0	0	0.868231
ORF1ab	2245	10	YSTAALGVLM	0	0	0.222076
ORF1ab	2246	9	STAALGVLM	0.129511	0	0.222076
ORF1ab	2253	10	LMSNLGMPSY	0	0.129511	0
ORF1ab	2254	9	MSNLGMPSY	0	0.239616	0.222076
ORF1ab	2257	10	LGMPSYCTGY	0	0.129511	0
ORF1ab	2258	10	GMPSYCTGYR	0.133239	0	0
ORF1ab	2259	9	MPSYCTGYR	0.1164	0	0
ORF1ab	2259	10	MPSYCTGYRE	0	0.166431	0
ORF1ab	2267	10	REGYLNSTNV	0	0.2431	0
ORF1ab	2270	9	YLNSTNVTI	0.230871	0	0.773424
ORF1ab	2273	9	STNVTIATY	0.129511	0	0.222076
ORF1ab	2278	9	IATYCTGSI	0	0	0.222076
ORF1ab	2284	9	GSIPCSVCL	0	0	0.213231
ORF1ab	2298	10	LDTYPSLETI	0	0.220311	0
ORF1ab	2299	9	DTYPSLETI	0	0.220311	0
ORF1ab	2300	10	TYPSLETIQI	0.613116	0	0
ORF1ab	2301	9	YPSLETIQI	0	0.140671	0
ORF1ab	2305	9	ETIQITISS	0.129511	0	0
ORF1ab	2305	10	ETIQITISSF	0.129511	0	0
ORF1ab	2306	9	TIQITISSF	0	0	0.108864
ORF1ab	2306	10	TIQITISSFK	0.179164	0	0
ORF1ab	2307	9	IQITISSFK	0.179164	0	0
ORF1ab	2312	10	SSFKWDLTAF	0	0.2431	0
ORF1ab	2313	9	SFKWDLTAF	0	0	0.103191
ORF1ab	2319	9	TAFGLVAEW	0	0.122031	0
ORF1ab	2319	10	TAFGLVAEWF	0	0.122031	0
ORF1ab	2321	10	FGLVAEWFLA	0.182784	0	0
ORF1ab	2322	9	GLVAEWFLA	0.182784	0	0
ORF1ab	2322	10	GLVAEWFLAY	0.129511	0.129511	0
ORF1ab	2323	9	LVAEWFLAY	0.129511	0.246576	0.222076
ORF1ab	2323	10	LVAEWFLAYI	0.299431	0	0
ORF1ab	2324	10	VAEWFLAYIL	0	0.330876	0
ORF1ab	2325	9	AEWFLAYIL	0	0.508599	0
ORF1ab	2325	10	AEWFLAYILF	0.613116	0.330876	0
ORF1ab	2326	9	EWFLAYILF	0.613116	0	0
ORF1ab	2327	10	WFLAYILFTR	0.1164	0	0
ORF1ab	2328	9	FLAYILFTR	0.1164	0	0
ORF1ab	2329	9	LAYILFTRF	0	0.3439	0.222076
ORF1ab	2329	10	LAYILFTRFF	0.613116	0	0
ORF1ab	2330	9	AYILFTRFF	0.613116	0	0.206119
ORF1ab	2330	10	AYILFTRFFY	0.179164	0	0
ORF1ab	2331	9	YILFTRFFY	0.179164	0	0
ORF1ab	2331	10	YILFTRFFYV	0.390039	0	0
ORF1ab	2332	9	ILFTRFFYV	0.390039	0.220311	0
ORF1ab	2332	10	ILFTRFFYVL	0.230871	0	0
ORF1ab	2335	9	TRFFYVLGL	0	0	0.244839
ORF1ab	2337	9	FFYVLGLAA	0	0.166431	0
ORF1ab	2338	9	FYVLGLAAI	0	0	0.4224
ORF1ab	2338	10	FYVLGLAAIM	0	0	0.103191
ORF1ab	2339	9	YVLGLAAIM	0.129511	0.125775	0.731676
ORF1ab	2341	9	LGLAAIMQL	0	0	0.148071
ORF1ab	2343	9	LAAIMQLFF	0	0.125775	0.351975
ORF1ab	2344	10	AAIMQLFFSY	0.179164	0.129511	0
ORF1ab	2345	9	AIMQLFFSY	0.179164	0.129511	0
ORF1ab	2345	10	AIMQLFFSYF	0	0.129511	0
ORF1ab	2346	9	IMQLFFSYF	0.613116	0.129511	0
ORF1ab	2347	9	MQLFFSYFA	0.390039	0.307776	0
ORF1ab	2347	10	MQLFFSYFAV	0.390039	0.220311	0
ORF1ab	2348	9	QLFFSYFAV	0.390039	0	0
ORF1ab	2349	10	LFFSYFAVHF	0.613116	0.129511	0
ORF1ab	2350	9	FFSYFAVHF	0	0	0.244839
ORF1ab	2350	10	FFSYFAVHFI	0	0.220311	0
ORF1ab	2351	9	FSYFAVHFI	0	0.3439	0.868231
ORF1ab	2357	9	HFISNSWLM	0	0	0.334144
ORF1ab	2357	10	HFISNSWLMW	0.613116	0	0
ORF1ab	2358	10	FISNSWLMWL	0.230871	0	0
ORF1ab	2360	10	SNSWLMWLII	0	0.220311	0
ORF1ab	2361	9	NSWLMWLII	0	0.220311	0
ORF1ab	2362	10	SWLMWLIINL	0.230871	0	0
ORF1ab	2363	9	WLMWLIINL	0.230871	0	0
ORF1ab	2363	10	WLMWLIINLV	0.230871	0	0
ORF1ab	2364	9	LMWLIINLV	0.230871	0	0
ORF1ab	2369	9	INLVQMAPI	0	0.220311	0
ORF1ab	2371	10	LVQMAPISAM	0	0.129511	0
ORF1ab	2372	9	VQMAPISAM	0	0.334144	0.935484
ORF1ab	2372	10	VQMAPISAMV	0.182784	0.220311	0
ORF1ab	2373	9	QMAPISAMV	0.390039	0	0
ORF1ab	2373	10	QMAPISAMVR	0.1164	0	0
ORF1ab	2374	10	MAPISAMVRM	0	0.256956	0
ORF1ab	2375	9	APISAMVRM	0	0.218544	0
ORF1ab	2377	9	ISAMVRMYI	0	0.220311	0.647164
ORF1ab	2378	9	SAMVRMYIF	0	0.122031	0
ORF1ab	2379	9	AMVRMYIFF	0	0.129511	0
ORF1ab	2380	10	MVRMYIFFAS	0	0.166431	0
ORF1ab	2381	10	VRMYIFFASF	0.613116	0.129511	0
ORF1ab	2382	9	RMYIFFASF	0.613116	0.432991	0.339031
ORF1ab	2382	10	RMYIFFASFY	0.179164	0.129511	0
ORF1ab	2383	9	MYIFFASFY	0	0	0.206119
ORF1ab	2383	10	MYIFFASFYY	0.179164	0	0
ORF1ab	2384	9	YIFFASFYY	0.296079	0.125775	0.435999
ORF1ab	2384	10	YIFFASFYYV	0.390039	0	0
ORF1ab	2385	9	IFFASFYYV	0.133239	0	0
ORF1ab	2385	10	IFFASFYYVW	0.613116	0	0
ORF1ab	2386	9	FFASFYYVW	0.613116	0	0.244839
ORF1ab	2387	9	FASFYYVWK	0.179164	0	0
ORF1ab	2388	10	ASFYYVWKSY	0	0.129511	0
ORF1ab	2389	9	SFYYVWKSY	0	0	0.206119
ORF1ab	2390	9	FYYVWKSYV	0	0	0.4224
ORF1ab	2391	9	YYVWKSYVH	0	0	0.244839
ORF1ab	2391	10	YYVWKSYVHV	0.613116	0	0
ORF1ab	2392	9	YVWKSYVHV	0.390039	0	0
ORF1ab	2392	10	YVWKSYVHVV	0.230871	0	0
ORF1ab	2405	10	NSSTCMMCYK	0.179164	0	0
ORF1ab	2406	9	SSTCMMCYK	0.179164	0	0
ORF1ab	2406	10	SSTCMMCYKR	0.241359	0	0
ORF1ab	2407	9	STCMMCYKR	0.396271	0	0
ORF1ab	2408	10	TCMMCYKRNR	0.241359	0	0
ORF1ab	2409	9	CMMCYKRNR	0.241359	0	0
ORF1ab	2411	10	MCYKRNRATR	0.241359	0	0
ORF1ab	2412	9	CYKRNRATR	0.241359	0	0
ORF1ab	2423	9	CTTIVNGVR	0.1164	0	0
ORF1ab	2431	9	RRSFYVYAN	0	0	0.244839
ORF1ab	2435	10	YVYANGGKGF	0.129511	0.129511	0.103191
ORF1ab	2436	9	VYANGGKGF	0	0	0.4224
ORF1ab	2437	9	YANGGKGFC	0	0	0.213231
ORF1ab	2455	10	CDTFCAGSTF	0	0.129511	0
ORF1ab	2456	9	DTFCAGSTF	0.129511	0	0
ORF1ab	2463	9	TFISDEVAR	0.1164	0	0
ORF1ab	2465	9	ISDEVARDL	0	0	0.148071
ORF1ab	2468	9	EVARDLSLQ	0.129511	0	0
ORF1ab	2468	10	EVARDLSLQF	0.129511	0.122031	0
ORF1ab	2469	9	VARDLSLQF	0	0.122031	0.222076
ORF1ab	2473	9	LSLQFKRPI	0	0.220311	0
ORF1ab	2481	10	INPTDQSSYI	0	0.140671	0
ORF1ab	2482	9	NPTDQSSYI	0	0.140671	0
ORF1ab	2488	9	SYIVDSVTV	0	0	0.103191
ORF1ab	2495	10	TVKNGSIHLY	0.129511	0	0
ORF1ab	2499	9	GSIHLYFDK	0.179164	0	0
ORF1ab	2512	10	TYERHSLSHF	0.613116	0	0
ORF1ab	2513	9	YERHSLSHF	0	0	0.244839
ORF1ab	2513	10	YERHSLSHFV	0	0.2431	0
ORF1ab	2516	9	HSLSHFVNL	0	0	0.647164
ORF1ab	2520	9	HFVNLDNLR	0.241359	0	0
ORF1ab	2528	9	RANNTKGSL	0	0.099399	0.213231
ORF1ab	2535	9	SLPINVIVF	0	0	0.377479
ORF1ab	2536	10	LPINVIVFDG	0	0.166431	0
ORF1ab	2551	10	ESSAKSASVY	0.129511	0	0
ORF1ab	2552	9	SSAKSASVY	0	0.2431	0.222076
ORF1ab	2552	10	SSAKSASVYY	0	0.129511	0
ORF1ab	2556	9	SASVYYSQL	0	0	0.688636
ORF1ab	2559	9	VYYSQLMCQ	0	0	0.108864
ORF1ab	2560	10	YYSQLMCQPI	0.613116	0	0
ORF1ab	2561	9	YSQLMCQPI	0	0.220311	0.148071
ORF1ab	2563	9	QLMCQPILL	0.230871	0	0
ORF1ab	2566	10	CQPILLLDQA	0	0.166431	0
ORF1ab	2567	9	QPILLLDQA	0	0.166431	0
ORF1ab	2569	9	ILLLDQALV	0.230871	0	0
ORF1ab	2582	9	DSAEVAVKM	0.129511	0	0
ORF1ab	2582	10	DSAEVAVKMF	0.129511	0	0
ORF1ab	2584	10	AEVAVKMFDA	0	0.2431	0
ORF1ab	2585	10	EVAVKMFDAY	0.129511	0	0
ORF1ab	2586	9	VAVKMFDAY	0	0.239616	0
ORF1ab	2589	9	KMFDAYVNT	0.230871	0	0
ORF1ab	2589	10	KMFDAYVNTF	0.613116	0.432991	0
ORF1ab	2590	9	MFDAYVNTF	0	0	0.698599
ORF1ab	2593	9	AYVNTFSST	0	0	0.108864
ORF1ab	2593	10	AYVNTFSSTF	0.613116	0.129511	0.103191
ORF1ab	2594	9	YVNTFSSTF	0.129511	0.246576	0.984871
ORF1ab	2596	9	NTFSSTFNV	0.182784	0	0
ORF1ab	2598	9	FSSTFNVPM	0	0.239616	0.967959
ORF1ab	2599	10	SSTFNVPMEK	0.179164	0	0
ORF1ab	2600	9	STFNVPMEK	0.179164	0	0
ORF1ab	2600	10	STFNVPMEKL	0.179164	0	0
ORF1ab	2603	10	NVPMEKLKTL	0	0.099399	0
ORF1ab	2604	9	VPMEKLKTL	0	0.232624	0.377479
ORF1ab	2604	10	VPMEKLKTLV	0	0.140671	0
ORF1ab	2606	9	MEKLKTLVA	0	0.099399	0
ORF1ab	2606	10	MEKLKTLVAT	0	0.099399	0
ORF1ab	2612	9	LVATAEAEL	0	0	0.549759
ORF1ab	2614	9	ATAEAELAK	0.179164	0	0
ORF1ab	2616	9	AEAELAKNV	0	0.330876	0
ORF1ab	2617	10	EAELAKNVSL	0	0.151759	0
ORF1ab	2618	9	AELAKNVSL	0	0.330876	0
ORF1ab	2618	10	AELAKNVSLD	0	0.151759	0
ORF1ab	2624	10	VSLDNVLSTF	0	0.122031	0
ORF1ab	2625	9	SLDNVLSTF	0	0	0.377479
ORF1ab	2628	9	NVLSTFISA	0.182784	0	0
ORF1ab	2629	10	VLSTFISAAR	0.1164	0	0
ORF1ab	2630	9	LSTFISAAR	0.241359	0	0
ORF1ab	2633	9	FISAARQGF	0	0	0.222076
ORF1ab	2664	10	EVTGDSCNNY	0.129511	0	0
ORF1ab	2668	10	DSCNNYMLTY	0.129511	0	0
ORF1ab	2672	9	NYMLTYNKV	0.613116	0	0.108864
ORF1ab	2675	9	LTYNKVENM	0	0	0.317724
ORF1ab	2683	10	MTPRDLGACI	0	0.232624	0
ORF1ab	2684	9	TPRDLGACI	0	0.099399	0
ORF1ab	2703	9	VAKSHNIAL	0	0	0.8064
ORF1ab	2717	10	DFMSLSEQLR	0.1164	0	0
ORF1ab	2718	9	FMSLSEQLR	0.1164	0	0
ORF1ab	2719	9	MSLSEQLRK	0.179164	0	0
ORF1ab	2731	10	SAAKKNNLPF	0	0.122031	0
ORF1ab	2732	9	AAKKNNLPF	0	0.2431	0.213231
ORF1ab	2737	10	NLPFKLTCAT	0	0.166431	0
ORF1ab	2738	9	LPFKLTCAT	0	0.280896	0
ORF1ab	2738	10	LPFKLTCATT	0	0.166431	0
ORF1ab	2749	9	QVVNVVTTK	0.179164	0	0
ORF1ab	2753	9	VVTTKIALK	0.179164	0	0
ORF1ab	2771	9	KQLIKVTLV	0.182784	0.220311	0
ORF1ab	2771	10	KQLIKVTLVF	0	0.129511	0
ORF1ab	2772	9	QLIKVTLVF	0	0.2431	0
ORF1ab	2775	9	KVTLVFLFV	0.182784	0	0
ORF1ab	2778	10	LVFLFVAAIF	0	0.129511	0
ORF1ab	2779	9	VFLFVAAIF	0.613116	0	0
ORF1ab	2780	9	FLFVAAIFY	0	0.125775	0
ORF1ab	2780	10	FLFVAAIFYL	0.390039	0	0
ORF1ab	2781	10	LFVAAIFYLI	0.613116	0	0
ORF1ab	2782	9	FVAAIFYLI	0.390039	0.140671	0.148071
ORF1ab	2784	10	AAIFYLITPV	0.182784	0	0
ORF1ab	2785	9	AIFYLITPV	0.390039	0	0
ORF1ab	2787	9	FYLITPVHV	0	0	0.206119
ORF1ab	2787	10	FYLITPVHVM	0	0	0.103191
ORF1ab	2788	9	YLITPVHVM	0.230871	0.2431	0.984871
ORF1ab	2789	10	LITPVHVMSK	0.179164	0	0
ORF1ab	2790	9	ITPVHVMSK	0.179164	0	0
ORF1ab	2802	9	FSSEIIGYK	0.179164	0	0
ORF1ab	2803	10	SSEIIGYKAI	0	0.101296	0
ORF1ab	2804	9	SEIIGYKAI	0	0.330876	0
ORF1ab	2818	10	RDIASTDTCF	0	0.129511	0
ORF1ab	2821	10	ASTDTCFANK	0.179164	0	0
ORF1ab	2822	9	STDTCFANK	0.179164	0	0
ORF1ab	2826	9	CFANKHADF	0	0	0.103191
ORF1ab	2833	9	DFDTWFSQR	0.1164	0	0
ORF1ab	2837	9	WFSQRGGSY	0	0	0.103191
ORF1ab	2845	9	YTNDKACPL	0	0.122031	0.984871
ORF1ab	2849	9	KACPLIAAV	0.182784	0	0
ORF1ab	2851	9	CPLIAAVIT	0	0.166431	0
ORF1ab	2854	9	IAAVITREV	0	0.122031	0.528031
ORF1ab	2860	9	REVGFVVPG	0	0.2431	0
ORF1ab	2860	10	REVGFVVPGL	0	0.2431	0
ORF1ab	2864	9	FVVPGLPGT	0.182784	0	0
ORF1ab	2864	10	FVVPGLPGTI	0.182784	0	0
ORF1ab	2866	9	VPGLPGTIL	0	0.099399	0
ORF1ab	2869	9	LPGTILRTT	0	0.166431	0
ORF1ab	2875	10	RTTNGDFLHF	0	0.129511	0
ORF1ab	2878	10	NGDFLHFLPR	0.1164	0	0
ORF1ab	2881	9	FLHFLPRVF	0	0.122031	0.512796
ORF1ab	2884	9	FLPRVFSAV	0.390039	0	0.621775
ORF1ab	2887	9	RVFSAVGNI	0	0.220311	0
ORF1ab	2889	9	FSAVGNICY	0	0.125775	0.222076
ORF1ab	2897	9	YTPSKLIEY	0.129511	0	0.402471
ORF1ab	2901	9	KLIEYTDFA	0.390039	0	0
ORF1ab	2901	10	KLIEYTDFAT	0.230871	0	0
ORF1ab	2903	9	IEYTDFATS	0	0.099399	0
ORF1ab	2903	10	IEYTDFATSA	0	0.099399	0
ORF1ab	2905	9	YTDFATSAC	0	0	0.148071
ORF1ab	2908	9	FATSACVLA	0	0.166431	0
ORF1ab	2908	10	FATSACVLAA	0	0.166431	0
ORF1ab	2914	10	VLAAECTIFK	0.179164	0	0
ORF1ab	2915	9	LAAECTIFK	0.179164	0	0
ORF1ab	2917	9	AECTIFKDA	0	0.195391	0
ORF1ab	2924	9	DASGKPVPY	0	0.125775	0
ORF1ab	2926	9	SGKPVPYCY	0	0	0.244839
ORF1ab	2929	10	PVPYCYDTNV	0	0.140671	0
ORF1ab	2930	9	VPYCYDTNV	0	0.2944	0
ORF1ab	2930	10	VPYCYDTNVL	0	0.140671	0
ORF1ab	2931	9	PYCYDTNVL	0	0	0.108864
ORF1ab	2936	10	TNVLEGSVAY	0	0.125775	0
ORF1ab	2937	9	NVLEGSVAY	0.129511	0.125775	0
ORF1ab	2939	10	LEGSVAYESL	0	0.151759	0
ORF1ab	2948	9	LRPDTRYVL	0	0	0.244839
ORF1ab	2949	9	RPDTRYVLM	0	0.099399	0.377479
ORF1ab	2953	9	RYVLMDGSI	0	0	0.103191
ORF1ab	2953	10	RYVLMDGSII	0.613116	0	0
ORF1ab	2954	9	YVLMDGSII	0	0	0.528031
ORF1ab	2955	10	VLMDGSIIQF	0	0.129511	0
ORF1ab	2956	9	LMDGSIIQF	0	0	0.493056
ORF1ab	2960	9	SIIQFPNTY	0	0.125775	0.222076
ORF1ab	2961	9	IIQFPNTYL	0	0	0.377479
ORF1ab	2964	9	FPNTYLEGS	0	0.166431	0
ORF1ab	2964	10	FPNTYLEGSV	0	0.2944	0
ORF1ab	2966	9	NTYLEGSVR	0.1164	0	0
ORF1ab	2967	9	TYLEGSVRV	0	0	0.103191
ORF1ab	2971	9	GSVRVVTTF	0	0.122031	0
ORF1ab	2974	10	RVVTTFDSEY	0	0.129511	0
ORF1ab	2975	9	VVTTFDSEY	0	0.125775	0
ORF1ab	2977	9	TTFDSEYCR	0.396271	0	0
ORF1ab	2981	9	SEYCRHGTC	0	0.099399	0
ORF1ab	2992	9	SEAGVCVST	0	0.099399	0
ORF1ab	3003	10	RWVLNNDYYR	0.133239	0	0
ORF1ab	3004	9	WVLNNDYYR	0.241359	0	0
ORF1ab	3009	10	DYYRSLPGVF	0.613116	0	0.334144
ORF1ab	3010	9	YYRSLPGVF	0.613116	0.122031	0.4224
ORF1ab	3010	10	YYRSLPGVFC	0.613116	0	0.244839
ORF1ab	3012	10	RSLPGVFCGV	0.182784	0	0
ORF1ab	3013	9	SLPGVFCGV	0.390039	0	0
ORF1ab	3014	10	LPGVFCGVDA	0	0.166431	0
ORF1ab	3016	9	GVFCGVDAV	0.182784	0	0
ORF1ab	3022	9	DAVNLLTNM	0.129511	0	0
ORF1ab	3022	10	DAVNLLTNMF	0.129511	0	0
ORF1ab	3025	10	NLLTNMFTPL	0.230871	0	0
ORF1ab	3026	9	LLTNMFTPL	0.390039	0	0.377479
ORF1ab	3027	9	LTNMFTPLI	0	0.220311	0
ORF1ab	3030	9	MFTPLIQPI	0	0	0.206119
ORF1ab	3031	10	FTPLIQPIGA	0	0.166431	0
ORF1ab	3032	9	TPLIQPIGA	0	0.166431	0
ORF1ab	3032	10	TPLIQPIGAL	0	0.099399	0
ORF1ab	3036	10	QPIGALDISA	0	0.166431	0
ORF1ab	3039	9	GALDISASI	0	0	0.521136
ORF1ab	3047	9	IVAGGIVAI	0.182784	0	0.773424
ORF1ab	3053	10	VAIVVTCLAY	0	0.122031	0
ORF1ab	3054	9	AIVVTCLAY	0	0.129511	0
ORF1ab	3055	9	IVVTCLAYY	0.129511	0	0
ORF1ab	3057	10	VTCLAYYFMR	0.396271	0	0
ORF1ab	3058	9	TCLAYYFMR	0.133239	0	0
ORF1ab	3059	10	CLAYYFMRFR	0.241359	0	0
ORF1ab	3060	9	LAYYFMRFR	0.241359	0	0
ORF1ab	3060	10	LAYYFMRFRR	0.241359	0	0
ORF1ab	3061	9	AYYFMRFRR	0.241359	0	0
ORF1ab	3062	9	YYFMRFRRA	0	0	0.206119
ORF1ab	3062	10	YYFMRFRRAF	0.613116	0	0.4224
ORF1ab	3063	9	YFMRFRRAF	0.613116	0	0.4224
ORF1ab	3066	9	RFRRAFGEY	0	0	0.103191
ORF1ab	3069	9	RAFGEYSHV	0	0.220311	0.416304
ORF1ab	3069	10	RAFGEYSHVV	0	0.220311	0
ORF1ab	3071	10	FGEYSHVVAF	0	0.526656	0.222076
ORF1ab	3072	9	GEYSHVVAF	0	0.330876	0.244839
ORF1ab	3072	10	GEYSHVVAFN	0	0.101296	0
ORF1ab	3076	9	HVVAFNTLL	0	0	0.416304
ORF1ab	3076	10	HVVAFNTLLF	0.129511	0	0
ORF1ab	3077	9	VVAFNTLLF	0.613116	0	0.549759
ORF1ab	3078	9	VAFNTLLFL	0	0.220311	0.773424
ORF1ab	3082	10	TLLFLMSFTV	0.230871	0	0
ORF1ab	3083	9	LLFLMSFTV	0.390039	0.220311	0
ORF1ab	3083	10	LLFLMSFTVL	0	0.129511	0
ORF1ab	3084	9	LFLMSFTVL	0	0	0.103191
ORF1ab	3085	9	FLMSFTVLC	0.230871	0	0
ORF1ab	3085	10	FLMSFTVLCL	0.230871	0	0
ORF1ab	3088	10	SFTVLCLTPV	0.182784	0	0
ORF1ab	3089	9	FTVLCLTPV	0.390039	0.2775	0.528031
ORF1ab	3089	10	FTVLCLTPVY	0.129511	0.351975	0
ORF1ab	3090	9	TVLCLTPVY	0	0.125775	0
ORF1ab	3094	10	LTPVYSFLPG	0	0.166431	0
ORF1ab	3095	9	TPVYSFLPG	0	0.125775	0
ORF1ab	3095	10	TPVYSFLPGV	0.182784	0.166431	0
ORF1ab	3097	9	VYSFLPGVY	0	0	0.334144
ORF1ab	3098	10	YSFLPGVYSV	0.182784	0.220311	0.351975
ORF1ab	3099	9	SFLPGVYSV	0	0	0.206119
ORF1ab	3099	10	SFLPGVYSVI	0.613116	0	0
ORF1ab	3100	9	FLPGVYSVI	0	0	0.621775
ORF1ab	3100	10	FLPGVYSVIY	0.129511	0.125775	0
ORF1ab	3101	9	LPGVYSVIY	0	0.125775	0
ORF1ab	3103	9	GVYSVIYLY	0.296079	0	0
ORF1ab	3104	9	VYSVIYLYL	0.613116	0	0.339031
ORF1ab	3105	10	YSVIYLYLTF	0.691975	0.2431	0
ORF1ab	3106	9	SVIYLYLTF	0.691975	0.129511	0
ORF1ab	3106	10	SVIYLYLTFY	0.296079	0	0
ORF1ab	3107	10	VIYLYLTFYL	0.613116	0	0
ORF1ab	3108	9	IYLYLTFYL	0.613116	0	0.4224
ORF1ab	3111	10	YLTFYLTNDV	0.230871	0	0
ORF1ab	3113	10	TFYLTNDVSF	0.613116	0	0
ORF1ab	3114	9	FYLTNDVSF	0.613116	0	0.4224
ORF1ab	3114	10	FYLTNDVSFL	0	0	0.103191
ORF1ab	3115	9	YLTNDVSFL	0.230871	0	0.819375
ORF1ab	3115	10	YLTNDVSFLA	0.230871	0	0
ORF1ab	3121	9	SFLAHIQWM	0	0	0.206119
ORF1ab	3121	10	SFLAHIQWMV	0.230871	0	0
ORF1ab	3122	9	FLAHIQWMV	0.390039	0	0.148071
ORF1ab	3122	10	FLAHIQWMVM	0.230871	0	0.222076
ORF1ab	3123	9	LAHIQWMVM	0	0.125775	0.528031
ORF1ab	3126	10	IQWMVMFTPL	0.723324	0.334144	0
ORF1ab	3127	9	QWMVMFTPL	0.613116	0	0.108864
ORF1ab	3127	10	QWMVMFTPLV	0.230871	0	0
ORF1ab	3128	9	WMVMFTPLV	0.390039	0	0
ORF1ab	3129	10	MVMFTPLVPF	0	0.351975	0.222076
ORF1ab	3130	9	VMFTPLVPF	0	0.432991	0.244839
ORF1ab	3130	10	VMFTPLVPFW	0	0.122031	0
ORF1ab	3132	10	FTPLVPFWIT	0	0.166431	0
ORF1ab	3133	9	TPLVPFWIT	0	0.166431	0
ORF1ab	3133	10	TPLVPFWITI	0	0.140671	0
ORF1ab	3135	10	LVPFWITIAY	0.129511	0.280896	0
ORF1ab	3136	9	VPFWITIAY	0	0.125775	0
ORF1ab	3136	10	VPFWITIAYI	0	0.567036	0
ORF1ab	3138	9	FWITIAYII	0.613116	0	0
ORF1ab	3144	10	YIICISTKHF	0.129511	0.129511	0
ORF1ab	3148	10	ISTKHFYWFF	0.613116	0	0
ORF1ab	3149	9	STKHFYWFF	0.691975	0	0
ORF1ab	3152	9	HFYWFFSNY	0	0	0.206119
ORF1ab	3152	10	HFYWFFSNYL	0	0	0.103191
ORF1ab	3153	9	FYWFFSNYL	0	0	0.4224
ORF1ab	3153	10	FYWFFSNYLK	0.1164	0	0
ORF1ab	3154	9	YWFFSNYLK	0.1164	0	0
ORF1ab	3154	10	YWFFSNYLKR	0.1164	0	0
ORF1ab	3155	9	WFFSNYLKR	0.1164	0	0
ORF1ab	3155	10	WFFSNYLKRR	0.1164	0	0
ORF1ab	3156	9	FFSNYLKRR	0.1164	0	0
ORF1ab	3158	10	SNYLKRRVVF	0.613116	0	0
ORF1ab	3159	9	NYLKRRVVF	0.613116	0	0.334144
ORF1ab	3163	10	RRVVFNGVSF	0	0.129511	0
ORF1ab	3164	9	RVVFNGVSF	0	0.129511	0
ORF1ab	3166	10	VFNGVSFSTF	0.613116	0	0
ORF1ab	3172	9	FSTFEEAAL	0	0	0.768639
ORF1ab	3175	9	FEEAALCTF	0	0.151759	0
ORF1ab	3175	10	FEEAALCTFL	0	0.2431	0
ORF1ab	3176	9	EEAALCTFL	0	0.244839	0
ORF1ab	3176	10	EEAALCTFLL	0	0.244839	0
ORF1ab	3178	10	AALCTFLLNK	0.179164	0	0
ORF1ab	3179	9	ALCTFLLNK	0.179164	0	0
ORF1ab	3182	10	TFLLNKEMYL	0.230871	0	0
ORF1ab	3183	9	FLLNKEMYL	0.390039	0	0.969024
ORF1ab	3183	10	FLLNKEMYLK	0.386911	0	0
ORF1ab	3184	9	LLNKEMYLK	0.179164	0	0
ORF1ab	3189	9	MYLKLRSDV	0	0	0.206119
ORF1ab	3189	10	MYLKLRSDVL	0	0	0.103191
ORF1ab	3190	9	YLKLRSDVL	0	0	0.377479
ORF1ab	3192	10	KLRSDVLLPL	0.390039	0	0
ORF1ab	3193	9	LRSDVLLPL	0	0	0.244839
ORF1ab	3199	9	LPLTQYNRY	0	0.256956	0
ORF1ab	3199	10	LPLTQYNRYL	0	0.140671	0
ORF1ab	3201	10	LTQYNRYLAL	0	0.129511	0
ORF1ab	3202	9	TQYNRYLAL	0	0.220311	0.984871
ORF1ab	3202	10	TQYNRYLALY	0	0.129511	0
ORF1ab	3203	9	QYNRYLALY	0	0	0.334144
ORF1ab	3206	9	RYLALYNKY	0.613116	0	0.4224
ORF1ab	3206	10	RYLALYNKYK	0.133239	0	0
ORF1ab	3208	9	LALYNKYKY	0	0.125775	0
ORF1ab	3209	9	ALYNKYKYF	0	0	0.108864
ORF1ab	3213	9	KYKYFSGAM	0	0	0.4224
ORF1ab	3217	10	FSGAMDTTSY	0	0.129511	0
ORF1ab	3218	10	SGAMDTTSYR	0.284284	0	0
ORF1ab	3219	9	GAMDTTSYR	0.396271	0	0
ORF1ab	3225	9	SYREAACCH	0	0	0.108864
ORF1ab	3225	10	SYREAACCHL	0	0	0.103191
ORF1ab	3226	9	YREAACCHL	0	0	0.339031
ORF1ab	3227	9	REAACCHLA	0	0.2431	0
ORF1ab	3241	9	FSNSGSDVL	0	0.125775	0.868231
ORF1ab	3241	10	FSNSGSDVLY	0	0.246576	0.222076
ORF1ab	3249	9	LYQPPQTSI	0.613116	0	0.4224
ORF1ab	3259	9	SAVLQSGFR	0.1164	0	0
ORF1ab	3259	10	SAVLQSGFRK	0.179164	0	0
ORF1ab	3260	9	AVLQSGFRK	0.179164	0	0
ORF1ab	3262	10	LQSGFRKMAF	0	0.129511	0
ORF1ab	3269	9	MAFPSGKVE	0	0	0.213231
ORF1ab	3275	9	KVEGCMVQV	0.182784	0	0
ORF1ab	3298	9	VVYCPRHVI	0	0.220311	0.377479
ORF1ab	3299	9	VYCPRHVIC	0	0	0.244839
ORF1ab	3301	9	CPRHVICTS	0	0.166431	0
ORF1ab	3304	9	HVICTSEDM	0	0.125775	0
ORF1ab	3309	9	SEDMLNPNY	0	0.101296	0
ORF1ab	3312	9	MLNPNYEDL	0	0	0.543024
ORF1ab	3313	10	LNPNYEDLLI	0	0.140671	0
ORF1ab	3314	9	NPNYEDLLI	0	0.140671	0
ORF1ab	3320	10	LLIRKSNHNF	0	0.129511	0
ORF1ab	3322	9	IRKSNHNFL	0	0	0.244839
ORF1ab	3330	9	LVQAGNVQL	0	0	0.377479
ORF1ab	3343	9	HSMQNCVLK	0.179164	0	0
ORF1ab	3344	10	SMQNCVLKLK	0.179164	0	0
ORF1ab	3345	10	MQNCVLKLKV	0	0.220311	0
ORF1ab	3354	10	VDTANPKTPK	0.179164	0	0
ORF1ab	3355	10	DTANPKTPKY	0.129511	0	0
ORF1ab	3356	9	TANPKTPKY	0	0.125775	0
ORF1ab	3356	10	TANPKTPKYK	0.179164	0	0
ORF1ab	3360	9	KTPKYKFVR	0.133239	0	0
ORF1ab	3361	9	TPKYKFVRI	0	0.140671	0
ORF1ab	3366	10	FVRIQPGQTF	0	0.129511	0.222076
ORF1ab	3367	9	VRIQPGQTF	0	0	0.334144
ORF1ab	3369	9	IQPGQTFSV	0.182784	0	0
ORF1ab	3369	10	IQPGQTFSVL	0	0.129511	0
ORF1ab	3370	9	QPGQTFSVL	0	0.099399	0
ORF1ab	3372	10	GQTFSVLACY	0	0.129511	0
ORF1ab	3373	9	QTFSVLACY	0.129511	0	0
ORF1ab	3384	10	SPSGVYQCAM	0	0.099399	0
ORF1ab	3388	10	VYQCAMRPNF	0.613116	0	0
ORF1ab	3389	9	YQCAMRPNF	0	0.129511	0
ORF1ab	3391	9	CAMRPNFTI	0	0.220311	0.768639
ORF1ab	3391	10	CAMRPNFTIK	0.179164	0	0
ORF1ab	3392	9	AMRPNFTIK	0.133239	0	0
ORF1ab	3394	10	RPNFTIKGSF	0	0.099399	0
ORF1ab	3403	9	FLNGSCGSV	0.230871	0	0
ORF1ab	3420	9	VSFCYMHHM	0	0.122031	0.528031
ORF1ab	3421	10	SFCYMHHMEL	0	0	0.103191
ORF1ab	3422	9	FCYMHHMEL	0	0	0.969024
ORF1ab	3424	9	YMHHMELPT	0	0	0.108864
ORF1ab	3428	9	MELPTGVHA	0	0.099399	0
ORF1ab	3430	9	LPTGVHAGT	0	0.166431	0
ORF1ab	3440	9	LEGNFYGPF	0	0.151759	0
ORF1ab	3443	9	NFYGPFVDR	0.1164	0	0
ORF1ab	3445	10	YGPFVDRQTA	0	0.166431	0
ORF1ab	3455	9	QAAGTDTTI	0	0	0.408639
ORF1ab	3463	10	ITVNVLAWLY	0.129511	0	0
ORF1ab	3466	9	NVLAWLYAA	0.182784	0	0
ORF1ab	3466	10	NVLAWLYAAV	0.182784	0	0
ORF1ab	3467	9	VLAWLYAAV	0.230871	0	0
ORF1ab	3467	10	VLAWLYAAVI	0	0.3439	0
ORF1ab	3468	9	LAWLYAAVI	0	0.3439	0.351975
ORF1ab	3471	10	LYAAVINGDR	0.1164	0	0
ORF1ab	3481	10	WFLNRFTTTL	0	0	0.103191
ORF1ab	3482	9	FLNRFTTTL	0.230871	0	0.967959
ORF1ab	3485	9	RFTTTLNDF	0.613116	0	0.103191
ORF1ab	3488	9	TTLNDFNLV	0.182784	0	0
ORF1ab	3490	9	LNDFNLVAM	0	0	0.148071
ORF1ab	3497	9	AMKYNYEPL	0	0	0.108864
ORF1ab	3503	10	EPLTQDHVDI	0	0.140671	0
ORF1ab	3513	10	LGPLSAQTGI	0	0.140671	0
ORF1ab	3516	9	LSAQTGIAV	0	0	0.773424
ORF1ab	3517	9	SAQTGIAVL	0	0	0.768639
ORF1ab	3523	9	AVLDMCASL	0.182784	0	0.108864
ORF1ab	3523	10	AVLDMCASLK	0.179164	0	0
ORF1ab	3542	9	RTILGSALL	0	0	0.647164
ORF1ab	3548	10	ALLEDEFTPF	0.182784	0.129511	0
ORF1ab	3552	9	DEFTPFDVV	0	0.099399	0
ORF1ab	3553	9	EFTPFDVVR	0.1164	0	0
ORF1ab	3554	10	FTPFDVVRQC	0	0.166431	0
ORF1ab	3559	10	VVRQCSGVTF	0	0.129511	0
ORF1ab	3560	9	VRQCSGVTF	0	0	0.244839
ORF1ab	3566	9	VTFQSAVKR	0.1164	0	0
ORF1ab	3568	9	FQSAVKRTI	0	0.220311	0
ORF1ab	3579	9	THHWLLLTI	0	0.220311	0
ORF1ab	3583	9	LLLTILTSL	0.390039	0	0
ORF1ab	3587	9	ILTSLLVLV	0.230871	0	0
ORF1ab	3594	10	LVQSTQWSLF	0	0.129511	0
ORF1ab	3595	9	VQSTQWSLF	0.613116	0	0
ORF1ab	3595	10	VQSTQWSLFF	0.613116	0.129511	0
ORF1ab	3597	9	STQWSLFFF	0.613116	0	0
ORF1ab	3597	10	STQWSLFFFL	0.182784	0	0
ORF1ab	3598	9	TQWSLFFFL	0.390039	0.353584	0
ORF1ab	3598	10	TQWSLFFFLY	0	0.223839	0
ORF1ab	3601	10	SLFFFLYENA	0.230871	0	0
ORF1ab	3603	9	FFFLYENAF	0	0.239616	0.4224
ORF1ab	3604	9	FFLYENAFL	0	0	0.394716
ORF1ab	3605	10	FLYENAFLPF	0.723324	0.2431	0.746991
ORF1ab	3606	9	LYENAFLPF	0.613116	0	0.4224
ORF1ab	3606	10	LYENAFLPFA	0.613116	0.151759	0
ORF1ab	3607	9	YENAFLPFA	0	0.2431	0
ORF1ab	3607	10	YENAFLPFAM	0	0.330876	0
ORF1ab	3609	10	NAFLPFAMGI	0	0.220311	0
ORF1ab	3611	10	FLPFAMGIIA	0	0.166431	0
ORF1ab	3612	9	LPFAMGIIA	0	0.399375	0
ORF1ab	3612	10	LPFAMGIIAM	0	0.475824	0
ORF1ab	3614	9	FAMGIIAMS	0	0	0.222076
ORF1ab	3614	10	FAMGIIAMSA	0	0.166431	0.222076
ORF1ab	3615	10	AMGIIAMSAF	0	0.2431	0
ORF1ab	3616	9	MGIIAMSAF	0	0.239616	0.416304
ORF1ab	3617	10	GIIAMSAFAM	0	0.129511	0
ORF1ab	3618	9	IIAMSAFAM	0	0.125775	0.549759
ORF1ab	3619	9	IAMSAFAMM	0	0.429975	0.9039
ORF1ab	3619	10	IAMSAFAMMF	0.613116	0.334144	0
ORF1ab	3620	9	AMSAFAMMF	0	0.129511	0
ORF1ab	3620	10	AMSAFAMMFV	0.230871	0	0
ORF1ab	3621	9	MSAFAMMFV	0.182784	0.220311	0.351975
ORF1ab	3621	10	MSAFAMMFVK	0.179164	0	0
ORF1ab	3622	9	SAFAMMFVK	0.179164	0	0
ORF1ab	3622	10	SAFAMMFVKH	0.179164	0	0
ORF1ab	3626	10	MMFVKHKHAF	0	0.2431	0
ORF1ab	3627	9	MFVKHKHAF	0	0.125775	0.4224
ORF1ab	3628	9	FVKHKHAFL	0	0	0.543024
ORF1ab	3633	9	HAFLCLFLL	0	0.220311	0.148071
ORF1ab	3635	10	FLCLFLLPSL	0.230871	0	0
ORF1ab	3638	10	LFLLPSLATV	0.390039	0	0
ORF1ab	3639	9	FLLPSLATV	0.390039	0.122031	0.773424
ORF1ab	3639	10	FLLPSLATVA	0.390039	0	0
ORF1ab	3640	10	LLPSLATVAY	0	0.246576	0
ORF1ab	3641	9	LPSLATVAY	0	0.125775	0
ORF1ab	3641	10	LPSLATVAYF	0	0.446464	0
ORF1ab	3644	9	LATVAYFNM	0	0.125775	0.213231
ORF1ab	3645	9	ATVAYFNMV	0.182784	0	0
ORF1ab	3645	10	ATVAYFNMVY	0.296079	0.129511	0
ORF1ab	3646	9	TVAYFNMVY	0.129511	0.125775	0.222076
ORF1ab	3646	10	TVAYFNMVYM	0.129511	0	0
ORF1ab	3647	9	VAYFNMVYM	0	0.253504	0.905751
ORF1ab	3652	9	MVYMPASWV	0	0.3439	0.317724
ORF1ab	3652	10	MVYMPASWVM	0.613116	0.246576	0.312759
ORF1ab	3653	9	VYMPASWVM	0.613116	0	0.4224
ORF1ab	3653	10	VYMPASWVMR	0.756951	0	0
ORF1ab	3654	9	YMPASWVMR	0.241359	0	0
ORF1ab	3654	10	YMPASWVMRI	0.750999	0.140671	0
ORF1ab	3655	9	MPASWVMRI	0	0.631551	0
ORF1ab	3655	10	MPASWVMRIM	0	0.342279	0
ORF1ab	3658	9	SWVMRIMTW	0.613116	0	0
ORF1ab	3659	9	WVMRIMTWL	0.182784	0	0
ORF1ab	3661	9	MRIMTWLDM	0	0	0.103191
ORF1ab	3661	10	MRIMTWLDMV	0.390039	0	0
ORF1ab	3662	9	RIMTWLDMV	0.390039	0	0
ORF1ab	3666	9	WLDMVDTSL	0	0	0.493056
ORF1ab	3669	10	MVDTSLSGFK	0.179164	0	0
ORF1ab	3672	9	TSLSGFKLK	0.179164	0	0
ORF1ab	3678	9	KLKDCVMYA	0.230871	0	0
ORF1ab	3683	9	VMYASAVVL	0	0.220311	0.935484
ORF1ab	3683	10	VMYASAVVLL	0.613116	0	0
ORF1ab	3684	9	MYASAVVLL	0.613116	0	0.684156
ORF1ab	3684	10	MYASAVVLLI	0.613116	0.3439	0
ORF1ab	3685	9	YASAVVLLI	0	0.3439	0.670524
ORF1ab	3685	10	YASAVVLLIL	0	0	0.148071
ORF1ab	3692	10	LILMTARTVY	0	0.129511	0
ORF1ab	3693	9	ILMTARTVY	0	0.129511	0
ORF1ab	3699	9	TVYDDGARR	0.1164	0	0
ORF1ab	3708	10	VWTLMNVLTL	0.613116	0	0
ORF1ab	3709	9	WTLMNVLTL	0	0	0.8236
ORF1ab	3709	10	WTLMNVLTLV	0.390039	0	0
ORF1ab	3710	9	TLMNVLTLV	0.390039	0	0
ORF1ab	3710	10	TLMNVLTLVY	0.230871	0.2431	0
ORF1ab	3711	9	LMNVLTLVY	0	0.351975	0.222076
ORF1ab	3711	10	LMNVLTLVYK	0.179164	0	0
ORF1ab	3718	10	VYKVYYGNAL	0	0	0.103191
ORF1ab	3719	9	YKVYYGNAL	0	0	0.720159
ORF1ab	3721	9	VYYGNALDQ	0	0	0.108864
ORF1ab	3722	10	YYGNALDQAI	0.613116	0	0
ORF1ab	3723	9	YGNALDQAI	0	0	0.351975
ORF1ab	3725	9	NALDQAISM	0	0.125775	0.408639
ORF1ab	3729	9	QAISMWALI	0	0.220311	0
ORF1ab	3729	10	QAISMWALII	0	0.220311	0
ORF1ab	3731	10	ISMWALIISV	0.230871	0.220311	0
ORF1ab	3732	9	SMWALIISV	0.390039	0.220311	0
ORF1ab	3732	10	SMWALIISVT	0.230871	0	0
ORF1ab	3735	10	ALIISVTSNY	0.129511	0.129511	0
ORF1ab	3736	9	LIISVTSNY	0.129511	0.246576	0.222076
ORF1ab	3743	9	NYSGVVTTV	0	0	0.103191
ORF1ab	3743	10	NYSGVVTTVM	0	0.122031	0
ORF1ab	3744	9	YSGVVTTVM	0	0.122031	0.773424
ORF1ab	3744	10	YSGVVTTVMF	0	0.2431	0
ORF1ab	3747	10	VVTTVMFLAR	0.1164	0	0
ORF1ab	3748	9	VTTVMFLAR	0.1164	0	0
ORF1ab	3751	10	VMFLARGIVF	0	0.129511	0
ORF1ab	3752	9	MFLARGIVF	0.613116	0	0.4224
ORF1ab	3753	9	FLARGIVFM	0.230871	0	0.868231
ORF1ab	3760	9	FMCVEYCPI	0.390039	0	0
ORF1ab	3760	10	FMCVEYCPIF	0	0.129511	0
ORF1ab	3761	9	MCVEYCPIF	0	0.125775	0
ORF1ab	3762	10	CVEYCPIFFI	0	0.353584	0
ORF1ab	3763	9	VEYCPIFFI	0	0.508599	0
ORF1ab	3763	10	VEYCPIFFIT	0	0.2431	0
ORF1ab	3766	10	CPIFFITGNT	0	0.166431	0
ORF1ab	3768	9	IFFITGNTL	0	0	0.5376
ORF1ab	3774	9	NTLQCIMLV	0.182784	0	0
ORF1ab	3775	9	TLQCIMLVY	0	0.122031	0
ORF1ab	3776	10	LQCIMLVYCF	0	0.129511	0
ORF1ab	3779	10	IMLVYCFLGY	0	0.129511	0
ORF1ab	3780	9	MLVYCFLGY	0.129511	0.129511	0
ORF1ab	3780	10	MLVYCFLGYF	0.129511	0.129511	0
ORF1ab	3781	9	LVYCFLGYF	0.129511	0	0
ORF1ab	3785	10	FLGYFCTCYF	0	0.129511	0
ORF1ab	3788	9	YFCTCYFGL	0	0	0.244839
ORF1ab	3788	10	YFCTCYFGLF	0.613116	0	0
ORF1ab	3791	10	TCYFGLFCLL	0.613116	0	0
ORF1ab	3792	9	CYFGLFCLL	0.613116	0	0.108864
ORF1ab	3796	10	LFCLLNRYFR	0.241359	0	0
ORF1ab	3797	9	FCLLNRYFR	0.1164	0	0
ORF1ab	3797	10	FCLLNRYFRL	0.230871	0	0
ORF1ab	3802	9	RYFRLTLGV	0.613116	0	0.206119
ORF1ab	3802	10	RYFRLTLGVY	0	0	0.103191
ORF1ab	3803	9	YFRLTLGVY	0	0	0.4224
ORF1ab	3806	9	LTLGVYDYL	0	0	0.148071
ORF1ab	3807	9	TLGVYDYLV	0.230871	0	0
ORF1ab	3809	9	GVYDYLVST	0.182784	0	0
ORF1ab	3811	10	YDYLVSTQEF	0.613116	0	0.103191
ORF1ab	3812	9	DYLVSTQEF	0.613116	0	0.206119
ORF1ab	3812	10	DYLVSTQEFR	0.1164	0	0
ORF1ab	3813	9	YLVSTQEFR	0.1164	0	0
ORF1ab	3814	9	LVSTQEFRY	0	0.125775	0
ORF1ab	3820	9	FRYMNSQGL	0	0	0.720159
ORF1ab	3820	10	FRYMNSQGLL	0	0	0.103191
ORF1ab	3821	9	RYMNSQGLL	0.613116	0	0.4224
ORF1ab	3821	10	RYMNSQGLLP	0.613116	0	0
ORF1ab	3823	10	MNSQGLLPPK	0.179164	0	0
ORF1ab	3824	9	NSQGLLPPK	0.179164	0	0
ORF1ab	3829	9	LPPKNSIDA	0	0.166431	0
ORF1ab	3834	10	SIDAFKLNIK	0.179164	0	0
ORF1ab	3861	10	KMSDVKCTSV	0.230871	0	0
ORF1ab	3862	9	MSDVKCTSV	0	0	0.148071
ORF1ab	3871	9	VLLSVLQQL	0.230871	0	0
ORF1ab	3886	9	KLWAQCVQL	0.230871	0	0
ORF1ab	3899	10	LLAKDTTEAF	0	0.2431	0
ORF1ab	3900	9	LAKDTTEAF	0	0.351975	0.576199
ORF1ab	3900	10	LAKDTTEAFE	0	0.122031	0
ORF1ab	3903	9	DTTEAFEKM	0.129511	0	0
ORF1ab	3905	10	TEAFEKMVSL	0	0.151759	0
ORF1ab	3906	9	EAFEKMVSL	0.129511	0	0.576199
ORF1ab	3906	10	EAFEKMVSLL	0.129511	0	0
ORF1ab	3908	10	FEKMVSLLSV	0	0.432991	0
ORF1ab	3910	9	KMVSLLSVL	0.230871	0.122031	0
ORF1ab	3911	9	MVSLLSVLL	0	0	0.351975
ORF1ab	3913	9	SLLSVLLSM	0.230871	0	0
ORF1ab	3919	9	LSMQGAVDI	0	0	0.351975
ORF1ab	3920	10	SMQGAVDINK	0.179164	0	0
ORF1ab	3933	9	EMLDNRATL	0	0	0.108864
ORF1ab	3939	10	ATLQAIASEF	0	0.129511	0
ORF1ab	3940	9	TLQAIASEF	0	0	0.108864
ORF1ab	3943	9	AIASEFSSL	0	0	0.377479
ORF1ab	3945	10	ASEFSSLPSY	0	0.223839	0
ORF1ab	3946	9	SEFSSLPSY	0	0.244839	0
ORF1ab	3946	10	SEFSSLPSYA	0	0.330876	0
ORF1ab	3948	9	FSSLPSYAA	0	0.166431	0.148071
ORF1ab	3948	10	FSSLPSYAAF	0	0.2431	0.416304
ORF1ab	3949	9	SSLPSYAAF	0	0.122031	0.984871
ORF1ab	3951	9	LPSYAAFAT	0	0.280896	0
ORF1ab	3951	10	LPSYAAFATA	0	0.166431	0
ORF1ab	3953	9	SYAAFATAQ	0	0	0.108864
ORF1ab	3954	9	YAAFATAQE	0	0	0.213231
ORF1ab	3955	10	AAFATAQEAY	0	0.129511	0
ORF1ab	3957	9	FATAQEAYE	0	0	0.213231
ORF1ab	3988	10	KSEFDRDAAM	0	0.122031	0
ORF1ab	3989	9	SEFDRDAAM	0	0.151759	0
ORF1ab	3990	10	EFDRDAAMQR	0.1164	0	0
ORF1ab	3995	9	AAMQRKLEK	0.179164	0	0
ORF1ab	4003	10	KMADQAMTQM	0	0.122031	0
ORF1ab	4004	9	MADQAMTQM	0	0.125775	0.868231
ORF1ab	4004	10	MADQAMTQMY	0	0.125775	0
ORF1ab	4005	10	ADQAMTQMYK	0.179164	0	0
ORF1ab	4008	10	AMTQMYKQAR	0.133239	0	0
ORF1ab	4009	9	MTQMYKQAR	0.241359	0	0
ORF1ab	4021	9	KRAKVTSAM	0	0	0.206119
ORF1ab	4024	9	KVTSAMQTM	0	0	0.222076
ORF1ab	4027	10	SAMQTMLFTM	0	0.122031	0.222076
ORF1ab	4028	9	AMQTMLFTM	0.230871	0	0
ORF1ab	4029	9	MQTMLFTML	0.182784	0.220311	0
ORF1ab	4029	10	MQTMLFTMLR	0.396271	0	0
ORF1ab	4030	9	QTMLFTMLR	0.396271	0	0
ORF1ab	4030	10	QTMLFTMLRK	0.179164	0	0
ORF1ab	4031	9	TMLFTMLRK	0.179164	0	0
ORF1ab	4032	9	MLFTMLRKL	0.230871	0	0
ORF1ab	4051	9	NARDGCVPL	0	0	0.213231
ORF1ab	4056	9	CVPLNIIPL	0	0	0.377479
ORF1ab	4056	10	CVPLNIIPLT	0	0.166431	0
ORF1ab	4057	9	VPLNIIPLT	0	0.166431	0
ORF1ab	4062	9	IPLTTAAKL	0	0.232624	0
ORF1ab	4066	9	TAAKLMVVI	0	0.122031	0.351975
ORF1ab	4071	10	MVVIPDYNTY	0.129511	0.125775	0
ORF1ab	4072	9	VVIPDYNTY	0	0.125775	0.222076
ORF1ab	4072	10	VVIPDYNTYK	0.179164	0	0
ORF1ab	4073	9	VIPDYNTYK	0.179164	0	0
ORF1ab	4083	9	TCDGTTFTY	0	0.125775	0
ORF1ab	4087	9	TTFTYASAL	0	0	0.935484
ORF1ab	4088	9	TFTYASALW	0.613116	0	0
ORF1ab	4089	10	FTYASALWEI	0.837591	0.220311	0.222076
ORF1ab	4090	9	TYASALWEI	0.613116	0	0.103191
ORF1ab	4090	10	TYASALWEIQ	0.613116	0	0
ORF1ab	4093	10	SALWEIQQVV	0.230871	0	0
ORF1ab	4094	9	ALWEIQQVV	0.230871	0	0
ORF1ab	4096	9	WEIQQVVDA	0	0.2431	0
ORF1ab	4114	9	ISMDNSPNL	0	0	0.868231
ORF1ab	4116	9	MDNSPNLAW	0	0.101296	0
ORF1ab	4119	9	SPNLAWPLI	0	0.140671	0
ORF1ab	4122	9	LAWPLIVTA	0	0.366384	0
ORF1ab	4123	9	AWPLIVTAL	0	0	0.108864
ORF1ab	4124	10	WPLIVTALRA	0	0.166431	0
ORF1ab	4129	9	TALRANSAV	0	0	0.222076
ORF1ab	4139	9	LQNNELSPV	0.182784	0	0
ORF1ab	4161	9	TACTDDNAL	0	0	0.213231
ORF1ab	4163	9	CTDDNALAY	0	0.239616	0
ORF1ab	4168	9	ALAYYNTTK	0.179164	0	0
ORF1ab	4170	9	AYYNTTKGG	0	0	0.108864
ORF1ab	4171	9	YYNTTKGGR	0.1164	0	0
ORF1ab	4171	10	YYNTTKGGRF	0.613116	0	0.103191
ORF1ab	4180	9	FVLALLSDL	0.182784	0	0.416304
ORF1ab	4186	10	SDLQDLKWAR	0.1164	0	0
ORF1ab	4187	9	DLQDLKWAR	0.1164	0	0
ORF1ab	4190	9	DLKWARFPK	0.1164	0	0
ORF1ab	4196	10	FPKSDGTGTI	0	0.232624	0
ORF1ab	4207	9	TELEPPCRF	0	0.101296	0
ORF1ab	4224	9	KVKYLYFIK	0.299431	0	0
ORF1ab	4226	9	KYLYFIKGL	0	0	0.4224
ORF1ab	4228	10	LYFIKGLNNL	0	0	0.103191
ORF1ab	4229	9	YFIKGLNNL	0	0	0.206119
ORF1ab	4230	10	FIKGLNNLNR	0.1164	0	0
ORF1ab	4241	9	MVLGSLAAT	0.182784	0	0
ORF1ab	4241	10	MVLGSLAATV	0.182784	0	0
ORF1ab	4252	9	LQAGNATEV	0.182784	0	0
ORF1ab	4258	9	TEVPANSTV	0	0.099399	0
ORF1ab	4260	10	VPANSTVLSF	0	0.222076	0
ORF1ab	4264	9	STVLSFCAF	0.129511	0.129511	0.317724
ORF1ab	4265	10	TVLSFCAFAV	0.182784	0	0
ORF1ab	4266	9	VLSFCAFAV	0.230871	0	0
ORF1ab	4269	9	FCAFAVDAA	0	0.166431	0
ORF1ab	4271	10	AFAVDAAKAY	0	0.239616	0
ORF1ab	4272	9	FAVDAAKAY	0.129511	0.239616	0.645975
ORF1ab	4272	10	FAVDAAKAYK	0	0.239616	0
ORF1ab	4273	9	AVDAAKAYK	0.179164	0	0
ORF1ab	4276	9	AAKAYKDYL	0	0	0.213231
ORF1ab	4283	9	YLASGGQPI	0.390039	0	0.935484
ORF1ab	4289	9	QPITNCVKM	0	0.125775	0
ORF1ab	4352	10	IPTTCANDPV	0	0.166431	0
ORF1ab	4357	9	ANDPVGFTL	0	0	0.148071
ORF1ab	4361	9	VGFTLKNTV	0	0.220311	0
ORF1ab	4363	10	FTLKNTVCTV	0.182784	0	0
ORF1ab	4367	9	NTVCTVCGM	0.129511	0	0
ORF1ab	4368	10	TVCTVCGMWK	0.179164	0	0
ORF1ab	4370	10	CTVCGMWKGY	0.129511	0	0
ORF1ab	4371	9	TVCGMWKGY	0.129511	0	0
ORF1ab	4387	10	REPMLQSADA	0	0.099399	0
ORF1ab	4388	9	EPMLQSADA	0	0.166431	0
ORF1ab	4390	10	MLQSADAQSF	0	0.129511	0
ORF1ab	4391	9	LQSADAQSF	0	0.129511	0
ORF1ab	4392	9	QSADAQSFL	0	0	0.213231
ORF1ab	4401	10	NRVCGVSAAR	0.1164	0	0
ORF1ab	4402	9	RVCGVSAAR	0.241359	0	0
ORF1ab	4416	9	TGTSTDVVY	0	0.125775	0
ORF1ab	4417	9	GTSTDVVYR	0.299431	0	0
ORF1ab	4421	10	DVVYRAFDIY	0.129511	0	0
ORF1ab	4425	9	RAFDIYNDK	0.179164	0	0
ORF1ab	4428	10	DIYNDKVAGF	0.129511	0	0
ORF1ab	4429	9	IYNDKVAGF	0.613116	0	0.334144
ORF1ab	4433	10	KVAGFAKFLK	0.179164	0	0
ORF1ab	4434	9	VAGFAKFLK	0.179164	0	0
ORF1ab	4439	9	KFLKTNCCR	0.133239	0	0
ORF1ab	4440	9	FLKTNCCRF	0	0	0.244839
ORF1ab	4442	10	KTNCCRFQEK	0.299431	0	0
ORF1ab	4456	9	NLIDSYFVV	0.390039	0	0
ORF1ab	4457	9	LIDSYFVVK	0.179164	0	0
ORF1ab	4460	10	SYFVVKRHTF	0.613116	0	0.103191
ORF1ab	4461	9	YFVVKRHTF	0.613116	0	0.4224
ORF1ab	4470	9	SNYQHEETI	0	0.220311	0
ORF1ab	4479	10	YNLLKDCPAV	0.390039	0	0
ORF1ab	4480	9	NLLKDCPAV	0.390039	0	0
ORF1ab	4487	9	AVAKHDFFK	0.179164	0	0
ORF1ab	4488	10	VAKHDFFKFR	0.241359	0	0
ORF1ab	4502	9	MVPHISRQR	0.1164	0	0
ORF1ab	4502	10	MVPHISRQRL	0	0.099399	0
ORF1ab	4503	9	VPHISRQRL	0	0.099399	0
ORF1ab	4505	9	HISRQRLTK	0.179164	0	0
ORF1ab	4513	9	KYTMADLVY	0	0	0.206119
ORF1ab	4513	10	KYTMADLVYA	0.182784	0	0
ORF1ab	4514	9	YTMADLVYA	0.390039	0	0.528031
ORF1ab	4514	10	YTMADLVYAL	0.390039	0.122031	0.773424
ORF1ab	4515	9	TMADLVYAL	0.390039	0.122031	0.865311
ORF1ab	4515	10	TMADLVYALR	0.1164	0	0
ORF1ab	4516	9	MADLVYALR	0.1164	0	0
ORF1ab	4517	10	ADLVYALRHF	0	0.129511	0
ORF1ab	4532	10	DTLKEILVTY	0.129511	0	0
ORF1ab	4535	9	KEILVTYNC	0	0.330876	0
ORF1ab	4535	10	KEILVTYNCC	0	0.151759	0
ORF1ab	4548	10	YFNKKDWYDF	0.613116	0	0
ORF1ab	4549	9	FNKKDWYDF	0	0	0.244839
ORF1ab	4558	10	VENPDILRVY	0	0.101296	0
ORF1ab	4559	9	ENPDILRVY	0.129511	0	0
ORF1ab	4565	9	RVYANLGER	0.133239	0	0
ORF1ab	4575	10	RQALLKTVQF	0	0.129511	0
ORF1ab	4580	10	KTVQFCDAMR	0.133239	0	0
ORF1ab	4581	9	TVQFCDAMR	0.1164	0	0
ORF1ab	4617	9	TTPGSGVPV	0	0	0.108864
ORF1ab	4618	9	TPGSGVPVV	0	0.140671	0
ORF1ab	4624	9	PVVDSYYSL	0	0	0.213231
ORF1ab	4625	9	VVDSYYSLL	0	0	0.493056
ORF1ab	4628	9	SYYSLLMPI	0.613116	0.220311	0.4224
ORF1ab	4628	10	SYYSLLMPIL	0	0	0.103191
ORF1ab	4629	9	YYSLLMPIL	0.613116	0	0.4224
ORF1ab	4630	10	YSLLMPILTL	0	0	0.148071
ORF1ab	4631	9	SLLMPILTL	0	0	0.377479
ORF1ab	4632	9	LLMPILTLT	0.390039	0	0
ORF1ab	4633	10	LMPILTLTRA	0	0.166431	0
ORF1ab	4634	9	MPILTLTRA	0	0.2944	0
ORF1ab	4634	10	MPILTLTRAL	0	0.475824	0
ORF1ab	4645	9	AESHVDTDL	0	0.101296	0
ORF1ab	4648	10	HVDTDLTKPY	0.129511	0	0
ORF1ab	4657	9	YIKWDLLKY	0.129511	0	0
ORF1ab	4667	9	FTEERLKLF	0.129511	0	0
ORF1ab	4669	10	EERLKLFDRY	0	0.101296	0
ORF1ab	4671	10	RLKLFDRYFK	0.299431	0	0
ORF1ab	4673	9	KLFDRYFKY	0.179164	0	0.244839
ORF1ab	4677	10	RYFKYWDQTY	0.613116	0	0.103191
ORF1ab	4678	9	YFKYWDQTY	0	0	0.4224
ORF1ab	4685	9	TYHPNCVNC	0	0	0.108864
ORF1ab	4685	10	TYHPNCVNCL	0	0	0.108864
ORF1ab	4686	9	YHPNCVNCL	0	0	0.339031
ORF1ab	4699	9	ILHCANFNV	0.230871	0	0
ORF1ab	4709	10	FSTVFPPTSF	0	0.122031	0.222076
ORF1ab	4710	9	STVFPPTSF	0	0	0.549759
ORF1ab	4712	10	VFPPTSFGPL	0.613116	0	0
ORF1ab	4713	9	FPPTSFGPL	0	0.342279	0.462711
ORF1ab	4713	10	FPPTSFGPLV	0	0.2944	0
ORF1ab	4715	10	PTSFGPLVRK	0.179164	0	0
ORF1ab	4716	9	TSFGPLVRK	0.179164	0	0
ORF1ab	4718	10	FGPLVRKIFV	0	0.2944	0
ORF1ab	4723	10	RKIFVDGVPF	0	0.129511	0
ORF1ab	4724	9	KIFVDGVPF	0	0.2431	0
ORF1ab	4724	10	KIFVDGVPFV	0.390039	0	0
ORF1ab	4725	9	IFVDGVPFV	0	0	0.103191
ORF1ab	4726	9	FVDGVPFVV	0.390039	0	0.647164
ORF1ab	4730	9	VPFVVSTGY	0	0.125775	0
ORF1ab	4732	9	FVVSTGYHF	0.129511	0.246576	0.7296
ORF1ab	4732	10	FVVSTGYHFR	0.1164	0	0
ORF1ab	4733	9	VVSTGYHFR	0.396271	0	0
ORF1ab	4735	9	STGYHFREL	0	0	0.377479
ORF1ab	4751	10	VNLHSSRLSF	0	0.129511	0
ORF1ab	4752	9	NLHSSRLSF	0	0.129511	0.103191
ORF1ab	4756	9	SRLSFKELL	0	0	0.244839
ORF1ab	4757	10	RLSFKELLVY	0	0.129511	0
ORF1ab	4758	9	LSFKELLVY	0	0.351975	0.222076
ORF1ab	4760	9	FKELLVYAA	0	0.166431	0
ORF1ab	4763	10	LLVYAADPAM	0	0.246576	0
ORF1ab	4764	9	LVYAADPAM	0	0.246576	0.935484
ORF1ab	4766	9	YAADPAMHA	0	0	0.670524
ORF1ab	4767	9	AADPAMHAA	0	0	0.148071
ORF1ab	4771	9	AMHAASGNL	0	0	0.108864
ORF1ab	4772	9	MHAASGNLL	0	0	0.103191
ORF1ab	4773	9	HAASGNLLL	0	0	0.868231
ORF1ab	4774	10	AASGNLLLDK	0.179164	0	0
ORF1ab	4775	9	ASGNLLLDK	0.179164	0	0
ORF1ab	4788	10	FSVAALTNNV	0.182784	0	0
ORF1ab	4791	9	AALTNNVAF	0	0.239616	0.521136
ORF1ab	4800	10	QTVKPGNFNK	0.179164	0	0
ORF1ab	4801	9	TVKPGNFNK	0.179164	0	0
ORF1ab	4806	9	NFNKDFYDF	0.613116	0	0
ORF1ab	4810	9	DFYDFAVSK	0.1164	0	0
ORF1ab	4811	10	FYDFAVSKGF	0	0	0.103191
ORF1ab	4813	10	DFAVSKGFFK	0.1164	0	0
ORF1ab	4814	9	FAVSKGFFK	0.179164	0	0.213231
ORF1ab	4820	10	FFKEGSSVEL	0	0	0.103191
ORF1ab	4821	9	FKEGSSVEL	0	0	0.213231
ORF1ab	4826	10	SVELKHFFFA	0	0.2431	0
ORF1ab	4827	9	VELKHFFFA	0	0.2431	0
ORF1ab	4834	9	FAQDGNAAI	0	0.239616	0.9039
ORF1ab	4839	9	NAAISDYDY	0	0.125775	0
ORF1ab	4840	9	AAISDYDYY	0.129511	0.125775	0
ORF1ab	4840	10	AAISDYDYYR	0.241359	0	0
ORF1ab	4841	9	AISDYDYYR	0.396271	0	0
ORF1ab	4844	9	DYDYYRYNL	0	0	0.244839
ORF1ab	4846	9	DYYRYNLPT	0	0	0.108864
ORF1ab	4846	10	DYYRYNLPTM	0	0	0.206119
ORF1ab	4847	9	YYRYNLPTM	0.613116	0	0.814239
ORF1ab	4847	10	YYRYNLPTMC	0	0	0.103191
ORF1ab	4848	9	YRYNLPTMC	0	0	0.244839
ORF1ab	4849	10	RYNLPTMCDI	0.613116	0	0
ORF1ab	4859	9	RQLLFVVEV	0.182784	0.307776	0
ORF1ab	4859	10	RQLLFVVEVV	0	0.220311	0
ORF1ab	4862	10	LFVVEVVDKY	0.129511	0	0
ORF1ab	4863	9	FVVEVVDKY	0.129511	0.125775	0.222076
ORF1ab	4863	10	FVVEVVDKYF	0.129511	0	0
ORF1ab	4866	10	EVVDKYFDCY	0.129511	0	0
ORF1ab	4889	10	NLDKSAGFPF	0	0.129511	0
ORF1ab	4891	10	DKSAGFPFNK	0.179164	0	0
ORF1ab	4892	9	KSAGFPFNK	0.299431	0	0
ORF1ab	4895	10	GFPFNKWGKA	0	0.166431	0
ORF1ab	4896	9	FPFNKWGKA	0	0.166431	0
ORF1ab	4896	10	FPFNKWGKAR	0.1164	0.166431	0
ORF1ab	4904	10	ARLYYDSMSY	0	0.129511	0
ORF1ab	4905	9	RLYYDSMSY	0	0.129511	0.402471
ORF1ab	4906	9	LYYDSMSYE	0	0	0.108864
ORF1ab	4911	9	MSYEDQDAL	0	0.125775	0.905751
ORF1ab	4912	9	SYEDQDALF	0	0	0.334144
ORF1ab	4913	10	YEDQDALFAY	0	0.101296	0
ORF1ab	4917	9	DALFAYTKR	0.1164	0	0
ORF1ab	4920	9	FAYTKRNVI	0	0.3439	0.9039
ORF1ab	4926	9	NVIPTITQM	0.129511	0	0.416304
ORF1ab	4928	9	IPTITQMNL	0	0.140671	0
ORF1ab	4928	10	IPTITQMNLK	0.179164	0	0
ORF1ab	4932	9	TQMNLKYAI	0.182784	0.220311	0
ORF1ab	4938	10	YAISAKNRAR	0.1164	0	0
ORF1ab	4953	9	SICSTMTNR	0.396271	0	0
ORF1ab	4957	10	TMTNRQFHQK	0.179164	0	0
ORF1ab	4958	9	MTNRQFHQK	0.299431	0	0
ORF1ab	4961	9	RQFHQKLLK	0.179164	0	0
ORF1ab	4967	9	LLKSIAATR	0.241359	0	0
ORF1ab	4971	9	IAATRGATV	0	0	0.868231
ORF1ab	4977	9	ATVVIGTSK	0.179164	0	0
ORF1ab	4978	9	TVVIGTSKF	0.129511	0	0
ORF1ab	4978	10	TVVIGTSKFY	0.129511	0	0
ORF1ab	4979	9	VVIGTSKFY	0.129511	0	0
ORF1ab	4985	9	KFYGGWHNM	0	0	0.206119
ORF1ab	4985	10	KFYGGWHNML	0.613116	0	0
ORF1ab	4986	9	FYGGWHNML	0.613116	0	0.4224
ORF1ab	4998	9	YSDVENPHL	0	0	0.493056
ORF1ab	4998	10	YSDVENPHLM	0	0	0.148071
ORF1ab	5000	10	DVENPHLMGW	0	0.101296	0
ORF1ab	5001	9	VENPHLMGW	0	0.101296	0
ORF1ab	5001	10	VENPHLMGWD	0	0.101296	0
ORF1ab	5003	9	NPHLMGWDY	0	0.125775	0
ORF1ab	5005	9	HLMGWDYPK	0.396271	0	0
ORF1ab	5010	9	DYPKCDRAM	0	0	0.108864
ORF1ab	5016	9	RAMPNMLRI	0	0.3276	0.773424
ORF1ab	5016	10	RAMPNMLRIM	0	0.215004	0.416304
ORF1ab	5017	9	AMPNMLRIM	0	0	0.377479
ORF1ab	5017	10	AMPNMLRIMA	0	0.166431	0
ORF1ab	5018	9	MPNMLRIMA	0	0.280896	0
ORF1ab	5018	10	MPNMLRIMAS	0	0.166431	0
ORF1ab	5021	10	MLRIMASLVL	0	0.129511	0
ORF1ab	5023	9	RIMASLVLA	0.182784	0	0
ORF1ab	5023	10	RIMASLVLAR	0.299431	0	0
ORF1ab	5024	9	IMASLVLAR	0.241359	0	0
ORF1ab	5024	10	IMASLVLARK	0.179164	0	0
ORF1ab	5025	9	MASLVLARK	0.179164	0	0
ORF1ab	5032	9	RKHTTCCSL	0	0	0.108864
ORF1ab	5034	10	HTTCCSLSHR	0.1164	0	0
ORF1ab	5035	9	TTCCSLSHR	0.241359	0	0
ORF1ab	5037	10	CCSLSHRFYR	0.241359	0	0
ORF1ab	5038	9	CSLSHRFYR	0.396271	0	0
ORF1ab	5038	10	CSLSHRFYRL	0.133239	0	0
ORF1ab	5045	9	YRLANECAQ	0	0	0.244839
ORF1ab	5045	10	YRLANECAQV	0.230871	0	0
ORF1ab	5047	9	LANECAQVL	0	0.125775	0.868231
ORF1ab	5056	10	SEMVMCGGSL	0	0.330876	0
ORF1ab	5057	10	EMVMCGGSLY	0.129511	0.129511	0
ORF1ab	5058	9	MVMCGGSLY	0.296079	0.246576	0.312759
ORF1ab	5058	10	MVMCGGSLYV	0.490204	0	0
ORF1ab	5059	9	VMCGGSLYV	0.390039	0	0
ORF1ab	5059	10	VMCGGSLYVK	0.179164	0	0
ORF1ab	5073	9	SSGDATTAY	0	0.239616	0
ORF1ab	5077	10	ATTAYANSVF	0	0.129511	0
ORF1ab	5078	9	TTAYANSVF	0.129511	0.129511	0.549759
ORF1ab	5079	10	TAYANSVFNI	0.613116	0.220311	0
ORF1ab	5080	9	AYANSVFNI	0.613116	0	0.103191
ORF1ab	5084	9	SVFNICQAV	0.182784	0	0.108864
ORF1ab	5091	9	AVTANVNAL	0	0	0.747996
ORF1ab	5092	9	VTANVNALL	0	0	0.647164
ORF1ab	5107	9	IADKYVRNL	0	0	0.493056
ORF1ab	5110	9	KYVRNLQHR	0.133239	0	0
ORF1ab	5110	10	KYVRNLQHRL	0.613116	0	0
ORF1ab	5111	9	YVRNLQHRL	0	0	0.339031
ORF1ab	5111	10	YVRNLQHRLY	0.129511	0	0
ORF1ab	5115	10	LQHRLYECLY	0	0.129511	0
ORF1ab	5118	10	RLYECLYRNR	0.133239	0	0
ORF1ab	5128	10	DVDTDFVNEF	0.129511	0	0
ORF1ab	5132	9	DFVNEFYAY	0.129511	0	0
ORF1ab	5132	10	DFVNEFYAYL	0.129511	0	0
ORF1ab	5133	9	FVNEFYAYL	0.490204	0	0.984871
ORF1ab	5133	10	FVNEFYAYLR	0.241359	0	0
ORF1ab	5137	9	FYAYLRKHF	0	0	0.4224
ORF1ab	5138	10	YAYLRKHFSM	0.613116	0	0.934464
ORF1ab	5139	9	AYLRKHFSM	0.613116	0	0.4224
ORF1ab	5140	9	YLRKHFSMM	0.129511	0.222076	0.814239
ORF1ab	5147	9	MMILSDDAV	0.390039	0	0
ORF1ab	5149	10	ILSDDAVVCF	0	0.129511	0
ORF1ab	5150	9	LSDDAVVCF	0	0	0.148071
ORF1ab	5153	10	DAVVCFNSTY	0.129511	0	0
ORF1ab	5154	9	AVVCFNSTY	0.129511	0.125775	0
ORF1ab	5162	9	YASQGLVAS	0	0.125775	0
ORF1ab	5162	10	YASQGLVASI	0	0.122031	0.222076
ORF1ab	5163	10	ASQGLVASIK	0.179164	0	0
ORF1ab	5167	9	LVASIKNFK	0.284284	0	0
ORF1ab	5176	10	SVLYYQNNVF	0	0.129511	0
ORF1ab	5177	9	VLYYQNNVF	0	0.129511	0.108864
ORF1ab	5177	10	VLYYQNNVFM	0	0	0.103191
ORF1ab	5178	9	LYYQNNVFM	0	0	0.4224
ORF1ab	5179	9	YYQNNVFMS	0	0	0.244839
ORF1ab	5180	10	YQNNVFMSEA	0.182784	0	0
ORF1ab	5184	9	VFMSEAKCW	0	0	0.108864
ORF1ab	5187	9	SEAKCWTET	0	0.151759	0
ORF1ab	5202	9	HEFCSQHTM	0	0.330876	0.244839
ORF1ab	5202	10	HEFCSQHTML	0	0.2431	0
ORF1ab	5205	9	CSQHTMLVK	0.179164	0	0
ORF1ab	5211	10	LVKQGDDYVY	0	0.129511	0
ORF1ab	5213	9	KQGDDYVYL	0.182784	0	0
ORF1ab	5219	9	VYLPYPDPS	0	0	0.244839
ORF1ab	5220	10	YLPYPDPSRI	0	0.140671	0
ORF1ab	5221	9	LPYPDPSRI	0	0.477271	0
ORF1ab	5221	10	LPYPDPSRIL	0	0.232624	0
ORF1ab	5222	9	PYPDPSRIL	0	0	0.339031
ORF1ab	5228	9	RILGAGCFV	0.182784	0	0
ORF1ab	5238	10	DIVKTDGTLM	0.129511	0	0
ORF1ab	5245	10	TLMIERFVSL	0	0.129511	0
ORF1ab	5246	9	LMIERFVSL	0.390039	0.129511	0.821071
ORF1ab	5247	10	MIERFVSLAI	0	0.307776	0
ORF1ab	5248	9	IERFVSLAI	0	0.307776	0
ORF1ab	5251	9	FVSLAIDAY	0.129511	0.125775	0.222076
ORF1ab	5253	9	SLAIDAYPL	0.230871	0	0
ORF1ab	5254	10	LAIDAYPLTK	0.179164	0	0
ORF1ab	5255	9	AIDAYPLTK	0.179164	0	0
ORF1ab	5264	10	HPNQEYADVF	0	0.125775	0
ORF1ab	5266	10	NQEYADVFHL	0	0.151759	0
ORF1ab	5267	9	QEYADVFHL	0	0.330876	0
ORF1ab	5267	10	QEYADVFHLY	0	0.244839	0
ORF1ab	5268	9	EYADVFHLY	0.129511	0	0.103191
ORF1ab	5268	10	EYADVFHLYL	0.613116	0	0.148071
ORF1ab	5269	9	YADVFHLYL	0	0	0.9039
ORF1ab	5270	10	ADVFHLYLQY	0	0.101296	0
ORF1ab	5271	9	DVFHLYLQY	0.129511	0	0
ORF1ab	5271	10	DVFHLYLQYI	0.129511	0	0
ORF1ab	5272	10	VFHLYLQYIR	0.1164	0	0
ORF1ab	5274	9	HLYLQYIRK	0.179164	0	0
ORF1ab	5275	9	LYLQYIRKL	0	0	0.4224
ORF1ab	5279	9	YIRKLHDEL	0	0	0.458304
ORF1ab	5286	9	ELTGHMLDM	0.129511	0	0
ORF1ab	5286	10	ELTGHMLDMY	0.129511	0	0
ORF1ab	5290	9	HMLDMYSVM	0	0.351975	0.725424
ORF1ab	5291	9	MLDMYSVML	0.230871	0	0.493056
ORF1ab	5298	10	MLTNDNTSRY	0.129511	0	0
ORF1ab	5299	9	LTNDNTSRY	0.129511	0.125775	0.222076
ORF1ab	5306	9	RYWEPEFYE	0	0	0.244839
ORF1ab	5308	9	WEPEFYEAM	0	0.151759	0
ORF1ab	5309	9	EPEFYEAMY	0	0.125775	0
ORF1ab	5312	9	FYEAMYTPH	0	0	0.339031
ORF1ab	5313	9	YEAMYTPHT	0	0.099399	0
ORF1ab	5313	10	YEAMYTPHTV	0	0.432991	0.528031
ORF1ab	5314	9	EAMYTPHTV	0	0.140671	0
ORF1ab	5315	9	AMYTPHTVL	0	0	0.861616
ORF1ab	5317	10	YTPHTVLQAV	0.182784	0.377479	0
ORF1ab	5318	9	TPHTVLQAV	0	0.377479	0
ORF1ab	5323	9	LQAVGACVL	0	0.129511	0
ORF1ab	5357	9	HVISTSHKL	0.129511	0	0.222076
ORF1ab	5359	9	ISTSHKLVL	0	0	0.647164
ORF1ab	5363	10	HKLVLSVNPY	0	0.129511	0
ORF1ab	5364	9	KLVLSVNPY	0	0.129511	0
ORF1ab	5364	10	KLVLSVNPYV	0.230871	0	0
ORF1ab	5365	9	LVLSVNPYV	0.390039	0	0
ORF1ab	5370	9	NPYVCNAPG	0	0.166431	0
ORF1ab	5379	10	CDVTDVTQLY	0.129511	0	0
ORF1ab	5380	9	DVTDVTQLY	0.129511	0	0
ORF1ab	5380	10	DVTDVTQLYL	0.129511	0	0
ORF1ab	5381	9	VTDVTQLYL	0	0	0.493056
ORF1ab	5383	10	DVTQLYLGGM	0.129511	0	0
ORF1ab	5385	10	TQLYLGGMSY	0	0.129511	0
ORF1ab	5386	9	QLYLGGMSY	0	0.129511	0.108864
ORF1ab	5386	10	QLYLGGMSYY	0.129511	0.129511	0
ORF1ab	5387	9	LYLGGMSYY	0	0	0.4224
ORF1ab	5392	9	MSYYCKSHK	0.396271	0	0
ORF1ab	5399	9	HKPPISFPL	0	0	0.428464
ORF1ab	5405	9	FPLCANGQV	0	0.2944	0
ORF1ab	5405	10	FPLCANGQVF	0	0.367975	0
ORF1ab	5408	10	CANGQVFGLY	0.129511	0	0
ORF1ab	5422	9	VGSDNVTDF	0	0.122031	0
ORF1ab	5438	9	WTNAGDYIL	0	0	0.148071
ORF1ab	5451	9	TERLKLFAA	0	0.2431	0
ORF1ab	5455	9	KLFAAETLK	0.179164	0	0
ORF1ab	5463	9	KATEETFKL	0	0	0.148071
ORF1ab	5464	10	ATEETFKLSY	0	0.101296	0
ORF1ab	5465	9	TEETFKLSY	0	0.101296	0
ORF1ab	5466	10	EETFKLSYGI	0	0.244839	0
ORF1ab	5469	10	FKLSYGIATV	0.230871	0	0
ORF1ab	5470	9	KLSYGIATV	0.390039	0	0
ORF1ab	5470	10	KLSYGIATVR	0.133239	0	0
ORF1ab	5471	9	LSYGIATVR	0.241359	0	0
ORF1ab	5473	9	YGIATVREV	0	0	0.528031
ORF1ab	5477	9	TVREVLSDR	0.1164	0	0
ORF1ab	5479	9	REVLSDREL	0	0.151759	0
ORF1ab	5484	10	DRELHLSWEV	0	0.2431	0
ORF1ab	5485	9	RELHLSWEV	0	0.508599	0
ORF1ab	5485	10	RELHLSWEVG	0	0.2431	0
ORF1ab	5488	10	HLSWEVGKPR	0.1164	0	0
ORF1ab	5489	9	LSWEVGKPR	0.241359	0	0
ORF1ab	5491	10	WEVGKPRPPL	0	0.151759	0
ORF1ab	5497	9	RPPLNRNYV	0	0.099399	0
ORF1ab	5497	10	RPPLNRNYVF	0	0.099399	0
ORF1ab	5501	10	NRNYVFTGYR	0.241359	0	0
ORF1ab	5502	9	RNYVFTGYR	0.133239	0	0
ORF1ab	5504	10	YVFTGYRVTK	0.179164	0	0
ORF1ab	5517	10	VQIGEYTFEK	0.179164	0	0
ORF1ab	5518	9	QIGEYTFEK	0.179164	0	0
ORF1ab	5520	10	GEYTFEKGDY	0	0.101296	0
ORF1ab	5528	9	DYGDAVVYR	0.1164	0	0
ORF1ab	5532	10	AVVYRGTTTY	0	0.129511	0
ORF1ab	5533	9	VVYRGTTTY	0	0.239616	0.402471
ORF1ab	5533	10	VVYRGTTTYK	0.179164	0	0
ORF1ab	5534	9	VYRGTTTYK	0.133239	0	0
ORF1ab	5534	10	VYRGTTTYKL	0.613116	0	0.103191
ORF1ab	5535	9	YRGTTTYKL	0	0	0.244839
ORF1ab	5539	10	TTYKLNVGDY	0.129511	0	0
ORF1ab	5540	9	TYKLNVGDY	0	0	0.108864
ORF1ab	5540	10	TYKLNVGDYF	0.613116	0	0
ORF1ab	5541	9	YKLNVGDYF	0	0	0.244839
ORF1ab	5541	10	YKLNVGDYFV	0.230871	0	0
ORF1ab	5542	9	KLNVGDYFV	0.230871	0	0
ORF1ab	5548	9	YFVLTSHTV	0	0	0.206119
ORF1ab	5548	10	YFVLTSHTVM	0	0	0.103191
ORF1ab	5549	9	FVLTSHTVM	0	0.125775	0.935484
ORF1ab	5551	9	LTSHTVMPL	0	0	0.905751
ORF1ab	5556	9	VMPLSAPTL	0	0	0.5376
ORF1ab	5556	10	VMPLSAPTLV	0	0.140671	0
ORF1ab	5557	9	MPLSAPTLV	0	0.399375	0
ORF1ab	5557	10	MPLSAPTLVP	0	0.140671	0
ORF1ab	5563	9	TLVPQEHYV	0.230871	0	0
ORF1ab	5564	10	LVPQEHYVRI	0	0.140671	0
ORF1ab	5565	9	VPQEHYVRI	0	0.140671	0
ORF1ab	5569	9	HYVRITGLY	0.129511	0	0.103191
ORF1ab	5572	9	RITGLYPTL	0	0	0.377479
ORF1ab	5577	10	YPTLNISDEF	0	0.239616	0
ORF1ab	5582	9	ISDEFSSNV	0	0	0.148071
ORF1ab	5584	10	DEFSSNVANY	0	0.101296	0
ORF1ab	5585	9	EFSSNVANY	0.129511	0	0
ORF1ab	5586	10	FSSNVANYQK	0.179164	0	0
ORF1ab	5587	9	SSNVANYQK	0.179164	0	0
ORF1ab	5596	9	VGMQKYSTL	0	0	0.377479
ORF1ab	5613	9	SHFAIGLAL	0	0	0.206119
ORF1ab	5614	10	HFAIGLALYY	0.129511	0.122031	0
ORF1ab	5615	9	FAIGLALYY	0.129511	0.239616	0.408639
ORF1ab	5615	10	FAIGLALYYP	0.129511	0.122031	0
ORF1ab	5618	9	GLALYYPSA	0.230871	0	0
ORF1ab	5619	9	LALYYPSAR	0.1164	0	0
ORF1ab	5619	10	LALYYPSARI	0	0.3439	0
ORF1ab	5620	9	ALYYPSARI	0	0	0.213231
ORF1ab	5621	9	LYYPSARIV	0	0	0.4224
ORF1ab	5621	10	LYYPSARIVY	0	0	0.103191
ORF1ab	5622	9	YYPSARIVY	0	0	0.4224
ORF1ab	5623	10	YPSARIVYTA	0	0.166431	0
ORF1ab	5630	9	YTACSHAAV	0.182784	0.122031	0.905751
ORF1ab	5633	9	CSHAAVDAL	0	0	0.222076
ORF1ab	5642	10	CEKALKYLPI	0	0.151759	0
ORF1ab	5647	10	KYLPIDKCSR	0.133239	0	0
ORF1ab	5648	10	YLPIDKCSRI	0	0.140671	0
ORF1ab	5649	9	LPIDKCSRI	0	0.140671	0
ORF1ab	5649	10	LPIDKCSRII	0	0.140671	0
ORF1ab	5658	10	IPARARVECF	0	0.099399	0
ORF1ab	5670	10	FKVNSTLEQY	0.129511	0	0
ORF1ab	5675	10	TLEQYVFCTV	0	0.099399	0
ORF1ab	5676	9	LEQYVFCTV	0	0.432991	0
ORF1ab	5678	10	QYVFCTVNAL	0	0	0.103191
ORF1ab	5679	9	YVFCTVNAL	0.182784	0.239616	0.984871
ORF1ab	5687	9	LPETTADIV	0	0.2944	0
ORF1ab	5689	9	ETTADIVVF	0.129511	0	0
ORF1ab	5692	9	ADIVVFDEI	0	0.099399	0
ORF1ab	5694	9	IVVFDEISM	0	0.125775	0
ORF1ab	5697	10	FDEISMATNY	0	0.101296	0
ORF1ab	5698	9	DEISMATNY	0	0.101296	0
ORF1ab	5698	10	DEISMATNYD	0	0.101296	0
ORF1ab	5700	9	ISMATNYDL	0	0	0.647164
ORF1ab	5702	9	MATNYDLSV	0	0	0.528031
ORF1ab	5705	10	NYDLSVVNAR	0.1164	0	0
ORF1ab	5709	10	SVVNARLRAK	0.179164	0	0
ORF1ab	5710	9	VVNARLRAK	0.179164	0	0
ORF1ab	5714	9	RLRAKHYVY	0	0	0.244839
ORF1ab	5720	9	YVYIGDPAQ	0	0	0.108864
ORF1ab	5720	10	YVYIGDPAQL	0	0	0.312759
ORF1ab	5721	9	VYIGDPAQL	0.613116	0	0.4224
ORF1ab	5728	9	QLPAPRTLL	0	0	0.377479
ORF1ab	5736	10	LTKGTLEPEY	0	0.129511	0
ORF1ab	5740	10	TLEPEYFNSV	0.182784	0	0
ORF1ab	5741	9	LEPEYFNSV	0	0.099399	0
ORF1ab	5744	9	EYFNSVCRL	0	0	0.4224
ORF1ab	5745	9	YFNSVCRLM	0	0	0.4224
ORF1ab	5751	10	RLMKTIGPDM	0	0.129511	0
ORF1ab	5752	10	LMKTIGPDMF	0	0.129511	0
ORF1ab	5754	9	KTIGPDMFL	0	0	0.641199
ORF1ab	5759	9	DMFLGTCRR	0.1164	0	0
ORF1ab	5768	9	CPAEIVDTV	0	0.2944	0
ORF1ab	5770	9	AEIVDTVSA	0	0.2431	0
ORF1ab	5770	10	AEIVDTVSAL	0	0.330876	0
ORF1ab	5771	9	EIVDTVSAL	0.129511	0	0.108864
ORF1ab	5771	10	EIVDTVSALV	0.129511	0	0
ORF1ab	5772	9	IVDTVSALV	0	0	0.493056
ORF1ab	5775	10	TVSALVYDNK	0.179164	0	0
ORF1ab	5776	9	VSALVYDNK	0.179164	0	0
ORF1ab	5792	9	SAQCFKMFY	0.179164	0	0
ORF1ab	5792	10	SAQCFKMFYK	0.299431	0	0
ORF1ab	5793	9	AQCFKMFYK	0.299431	0	0
ORF1ab	5804	9	ITHDVSSAI	0	0.122031	0.773424
ORF1ab	5814	10	RPQIGVVREF	0	0.222076	0
ORF1ab	5820	10	VREFLTRNPA	0	0.2431	0
ORF1ab	5821	9	REFLTRNPA	0	0.2431	0
ORF1ab	5821	10	REFLTRNPAW	0	0.330876	0
ORF1ab	5822	10	EFLTRNPAWR	0.1164	0	0
ORF1ab	5826	10	RNPAWRKAVF	0	0.099399	0
ORF1ab	5827	9	NPAWRKAVF	0	0.099399	0
ORF1ab	5827	10	NPAWRKAVFI	0	0.099399	0
ORF1ab	5836	10	ISPYNSQNAV	0	0.2944	0
ORF1ab	5837	9	SPYNSQNAV	0	0.377479	0.108864
ORF1ab	5837	10	SPYNSQNAVA	0	0.166431	0
ORF1ab	5841	9	SQNAVASKI	0	0.220311	0
ORF1ab	5863	9	SEYDYVIFT	0	0.330876	0
ORF1ab	5874	9	TETAHSCNV	0	0.151759	0
ORF1ab	5875	10	ETAHSCNVNR	0.1164	0	0
ORF1ab	5876	9	TAHSCNVNR	0.1164	0	0
ORF1ab	5910	9	QFTSLEIPR	0.1164	0	0
ORF1ab	5915	10	EIPRRNVATL	0	0.099399	0
ORF1ab	5916	9	IPRRNVATL	0	0.099399	0.377479
ORF1ab	5916	10	IPRRNVATLQ	0	0.099399	0
ORF1ab	5924	9	LQAENVTGL	0.182784	0	0.528031
ORF1ab	5924	10	LQAENVTGLF	0	0.129511	0
ORF1ab	5938	9	KVITGLHPT	0.182784	0	0
ORF1ab	5944	9	HPTQAPTHL	0	0.099399	0
ORF1ab	5946	9	TQAPTHLSV	0.182784	0.220311	0
ORF1ab	5964	9	CVDIPGIPK	0.179164	0	0
ORF1ab	5967	10	IPGIPKDMTY	0	0.125775	0
ORF1ab	5974	9	MTYRRLISM	0.129511	0.122031	0.935484
ORF1ab	5974	10	MTYRRLISMM	0.129511	0	0
ORF1ab	5975	9	TYRRLISMM	0	0	0.4224
ORF1ab	5977	9	RRLISMMGF	0	0	0.244839
ORF1ab	5977	10	RRLISMMGFK	0.179164	0	0
ORF1ab	5978	9	RLISMMGFK	0.179164	0	0
ORF1ab	5980	10	ISMMGFKMNY	0	0.129511	0
ORF1ab	5981	9	SMMGFKMNY	0.179164	0	0.103191
ORF1ab	5982	10	MMGFKMNYQV	0.230871	0	0
ORF1ab	5983	9	MGFKMNYQV	0	0.366384	0
ORF1ab	5985	10	FKMNYQVNGY	0	0.129511	0
ORF1ab	5989	9	YQVNGYPNM	0.182784	0	0.570975
ORF1ab	5989	10	YQVNGYPNMF	0	0.129511	0
ORF1ab	5997	9	MFITREEAI	0	0	0.103191
ORF1ab	5997	10	MFITREEAIR	0.1164	0	0
ORF1ab	6002	10	EEAIRHVRAW	0	0.101296	0
ORF1ab	6003	9	EAIRHVRAW	0.129511	0	0
ORF1ab	6015	9	DVEGCHATR	0.1164	0	0
ORF1ab	6023	10	REAVGTNLPL	0	0.2431	0
ORF1ab	6024	9	EAVGTNLPL	0	0	0.408639
ORF1ab	6030	9	LPLQLGFST	0	0.166431	0
ORF1ab	6030	10	LPLQLGFSTG	0	0.166431	0
ORF1ab	6032	9	LQLGFSTGV	0.390039	0.220311	0
ORF1ab	6034	9	LGFSTGVNL	0	0	0.222076
ORF1ab	6036	9	FSTGVNLVA	0	0	0.148071
ORF1ab	6070	9	QFKHLIPLM	0	0	0.103191
ORF1ab	6075	10	IPLMYKGLPW	0	0.099399	0
ORF1ab	6077	10	LMYKGLPWNV	0.390039	0	0
ORF1ab	6078	9	MYKGLPWNV	0.613116	0	0
ORF1ab	6080	9	KGLPWNVVR	0.133239	0	0
ORF1ab	6082	10	LPWNVVRIKI	0	0.2944	0
ORF1ab	6091	9	IVQMLSDTL	0	0	0.377479
ORF1ab	6092	9	VQMLSDTLK	0.179164	0	0
ORF1ab	6100	10	KNLSDRVVFV	0.230871	0	0
ORF1ab	6101	9	NLSDRVVFV	0.390039	0	0
ORF1ab	6102	9	LSDRVVFVL	0	0	0.493056
ORF1ab	6107	9	VFVLWAHGF	0.613116	0	0
ORF1ab	6108	10	FVLWAHGFEL	0.390039	0	0
ORF1ab	6109	9	VLWAHGFEL	0.230871	0	0.662439
ORF1ab	6114	10	GFELTSMKYF	0	0.101296	0
ORF1ab	6115	9	FELTSMKYF	0	0.101296	0
ORF1ab	6115	10	FELTSMKYFV	0.230871	0.2431	0
ORF1ab	6117	9	LTSMKYFVK	0.179164	0	0
ORF1ab	6118	9	TSMKYFVKI	0	0.220311	0
ORF1ab	6121	10	KYFVKIGPER	0.133239	0	0
ORF1ab	6122	9	YFVKIGPER	0.1164	0	0
ORF1ab	6130	9	RTCCLCDRR	0.133239	0	0
ORF1ab	6144	9	TASDTYACW	0	0	0.213231
ORF1ab	6147	10	DTYACWHHSI	0.613116	0	0
ORF1ab	6148	9	TYACWHHSI	0.613116	0	0.4224
ORF1ab	6148	10	TYACWHHSIG	0.613116	0	0
ORF1ab	6154	9	HSIGFDYVY	0.129511	0.125775	0.222076
ORF1ab	6156	10	IGFDYVYNPF	0	0.122031	0
ORF1ab	6158	9	FDYVYNPFM	0	0	0.108864
ORF1ab	6158	10	FDYVYNPFMI	0.613116	0.220311	0
ORF1ab	6159	9	DYVYNPFMI	0.613116	0	0
ORF1ab	6160	10	YVYNPFMIDV	0.182784	0	0
ORF1ab	6161	9	VYNPFMIDV	0	0	0.103191
ORF1ab	6165	10	FMIDVQQWGF	0	0.2431	0
ORF1ab	6185	10	YCQVHGNAHV	0.182784	0	0
ORF1ab	6186	9	CQVHGNAHV	0.182784	0	0
ORF1ab	6193	9	HVASCDAIM	0	0.125775	0
ORF1ab	6195	9	ASCDAIMTR	0.179164	0	0
ORF1ab	6199	9	AIMTRCLAV	0.390039	0	0.108864
ORF1ab	6206	9	AVHECFVKR	0.241359	0	0
ORF1ab	6208	10	HECFVKRVDW	0	0.101296	0
ORF1ab	6213	9	KRVDWTIEY	0	0	0.244839
ORF1ab	6215	9	VDWTIEYPI	0	0.307776	0
ORF1ab	6219	10	IEYPIIGDEL	0	0.2431	0
ORF1ab	6220	9	EYPIIGDEL	0	0	0.108864
ORF1ab	6221	10	YPIIGDELKI	0	0.140671	0
ORF1ab	6227	9	ELKINAACR	0.1164	0	0
ORF1ab	6244	10	AALLADKFPV	0.230871	0	0
ORF1ab	6245	9	ALLADKFPV	0.390039	0	0
ORF1ab	6246	9	LLADKFPVL	0.390039	0	0.647164
ORF1ab	6251	9	FPVLHDIGN	0	0.280896	0
ORF1ab	6288	9	IEELFYSYA	0	0.099399	0
ORF1ab	6289	9	EELFYSYAT	0	0.099399	0
ORF1ab	6293	9	YSYATHSDK	0.179164	0	0
ORF1ab	6293	10	YSYATHSDKF	0.613116	0.129511	0.222076
ORF1ab	6294	9	SYATHSDKF	0.613116	0	0.103191
ORF1ab	6301	9	KFTDGVCLF	0	0	0.103191
ORF1ab	6308	9	LFWNCNVDR	0.241359	0	0
ORF1ab	6309	9	FWNCNVDRY	0	0.125775	0.244839
ORF1ab	6316	9	RYPANSIVC	0	0	0.108864
ORF1ab	6316	10	RYPANSIVCR	0.133239	0	0
ORF1ab	6317	10	YPANSIVCRF	0	0.125775	0
ORF1ab	6320	10	NSIVCRFDTR	0.1164	0	0
ORF1ab	6321	9	SIVCRFDTR	0.1164	0	0
ORF1ab	6336	9	LPGCDGGSL	0	0.099399	0
ORF1ab	6343	9	SLYVNKHAF	0	0	0.698599
ORF1ab	6348	9	KHAFHTPAF	0	0	0.206119
ORF1ab	6352	10	HTPAFDKSAF	0.129511	0.218544	0
ORF1ab	6353	9	TPAFDKSAF	0	0.218544	0
ORF1ab	6353	10	TPAFDKSAFV	0	0.099399	0
ORF1ab	6354	9	PAFDKSAFV	0	0	0.213231
ORF1ab	6359	9	SAFVNLKQL	0	0	0.549759
ORF1ab	6361	9	FVNLKQLPF	0	0.239616	0.6636
ORF1ab	6361	10	FVNLKQLPFF	0.129511	0	0
ORF1ab	6364	10	LKQLPFFYYS	0.182784	0	0
ORF1ab	6365	9	KQLPFFYYS	0.182784	0	0
ORF1ab	6367	9	LPFFYYSDS	0	0.166431	0
ORF1ab	6367	10	LPFFYYSDSP	0	0.166431	0
ORF1ab	6369	9	FFYYSDSPC	0	0	0.108864
ORF1ab	6370	9	FYYSDSPCE	0	0	0.108864
ORF1ab	6371	9	YYSDSPCES	0	0	0.108864
ORF1ab	6382	10	KQVVSDIDYV	0.182784	0	0
ORF1ab	6383	9	QVVSDIDYV	0.182784	0	0
ORF1ab	6385	9	VSDIDYVPL	0	0	0.493056
ORF1ab	6385	10	VSDIDYVPLK	0.179164	0	0
ORF1ab	6390	10	YVPLKSATCI	0	0.140671	0
ORF1ab	6391	9	VPLKSATCI	0	0.140671	0
ORF1ab	6412	9	HANEYRLYL	0	0	0.9039
ORF1ab	6413	10	ANEYRLYLDA	0	0.2431	0
ORF1ab	6414	9	NEYRLYLDA	0	0.2431	0
ORF1ab	6414	10	NEYRLYLDAY	0	0.101296	0
ORF1ab	6415	9	EYRLYLDAY	0	0	0.339031
ORF1ab	6417	9	RLYLDAYNM	0	0	0.108864
ORF1ab	6417	10	RLYLDAYNMM	0.613116	0	0.103191
ORF1ab	6418	9	LYLDAYNMM	0.613116	0	0.206119
ORF1ab	6418	10	LYLDAYNMMI	0.750999	0	0
ORF1ab	6419	9	YLDAYNMMI	0.390039	0	0.493056
ORF1ab	6419	10	YLDAYNMMIS	0.230871	0	0
ORF1ab	6420	10	LDAYNMMISA	0	0.166431	0
ORF1ab	6422	10	AYNMMISAGF	0.613116	0	0
ORF1ab	6423	9	YNMMISAGF	0	0	0.317724
ORF1ab	6425	9	MMISAGFSL	0.390039	0.334144	0.935484
ORF1ab	6425	10	MMISAGFSLW	0	0.334144	0
ORF1ab	6427	9	ISAGFSLWV	0	0	0.148071
ORF1ab	6427	10	ISAGFSLWVY	0	0.129511	0
ORF1ab	6428	10	SAGFSLWVYK	0.179164	0	0
ORF1ab	6429	9	AGFSLWVYK	0.299431	0	0
ORF1ab	6433	10	LWVYKQFDTY	0	0.129511	0
ORF1ab	6434	9	WVYKQFDTY	0.129511	0.125775	0.222076
ORF1ab	6435	10	VYKQFDTYNL	0.613116	0	0
ORF1ab	6436	9	YKQFDTYNL	0	0	0.108864
ORF1ab	6436	10	YKQFDTYNLW	0	0.220311	0
ORF1ab	6437	9	KQFDTYNLW	0	0.220311	0
ORF1ab	6439	10	FDTYNLWNTF	0.129511	0.122031	0
ORF1ab	6440	9	DTYNLWNTF	0.129511	0	0
ORF1ab	6441	10	TYNLWNTFTR	0.241359	0	0
ORF1ab	6442	9	YNLWNTFTR	0.1164	0	0
ORF1ab	6442	10	YNLWNTFTRL	0.230871	0	0
ORF1ab	6446	9	NTFTRLQSL	0	0	0.377479
ORF1ab	6448	10	FTRLQSLENV	0.182784	0	0
ORF1ab	6450	10	RLQSLENVAF	0	0.129511	0
ORF1ab	6451	9	LQSLENVAF	0	0.129511	0
ORF1ab	6453	9	SLENVAFNV	0.230871	0	0
ORF1ab	6453	10	SLENVAFNVV	0	0.099399	0
ORF1ab	6454	9	LENVAFNVV	0	0.432991	0
ORF1ab	6456	9	NVAFNVVNK	0.179164	0	0
ORF1ab	6474	9	VPVSIINNT	0	0.166431	0
ORF1ab	6474	10	VPVSIINNTV	0	0.2944	0
ORF1ab	6476	9	VSIINNTVY	0	0.122031	0
ORF1ab	6477	10	SIINNTVYTK	0.179164	0	0
ORF1ab	6478	9	IINNTVYTK	0.179164	0	0
ORF1ab	6486	9	KVDGVDVEL	0	0	0.148071
ORF1ab	6495	9	FENKTTLPV	0	0.432991	0
ORF1ab	6499	9	TTLPVNVAF	0	0.122031	0.351975
ORF1ab	6501	9	LPVNVAFEL	0	0.475824	0
ORF1ab	6503	10	VNVAFELWAK	0.179164	0	0
ORF1ab	6504	9	NVAFELWAK	0.179164	0	0
ORF1ab	6504	10	NVAFELWAKR	0.1164	0	0
ORF1ab	6505	9	VAFELWAKR	0.241359	0	0
ORF1ab	6507	9	FELWAKRNI	0	0.220311	0
ORF1ab	6529	9	VDIAANTVI	0	0.220311	0
ORF1ab	6532	10	AANTVIWDYK	0.179164	0	0
ORF1ab	6534	9	NTVIWDYKR	0.1164	0	0
ORF1ab	6548	9	ISTIGVCSM	0	0	0.222076
ORF1ab	6552	10	GVCSMTDIAK	0.179164	0	0
ORF1ab	6554	9	CSMTDIAKK	0.179164	0	0
ORF1ab	6559	9	IAKKPTETI	0	0.220311	0
ORF1ab	6562	10	KPTETICAPL	0	0.099399	0
[truncated: 900 more rows]
