# Supplementary material for: Bioinformatic prediction of potential T cell epitopes for SARS-Cov-2
Source: J Hum Genet. 2020 May 6;65(7):569–75. doi: 10.1038/s10038-020-0771-5 (PMC7200206; doi:10.1038/s10038-020-0771-5)
Supplement: Supplementary file 6 — Supplementary Table 6 [file 10038_2020_771_MOESM6_ESM.xlsx]

## Sheet: Table S6
Supplementary Table 6. Estimated population coverages in Japanese of each HLA-class II epitope with strong binding affinity
Protein	Position in protein	Peptide length	Peptide Sequence	Population coveragea
				HLA-DP	HLA-DQ	HLA-DR
ORF1ab	10	15	EKTHVQLSLPVLQVR	0.2079	0	0.101296
ORF1ab	25	15	DVLVRGFGDSVEEVL	0	0.299431	0
ORF1ab	27	15	LVRGFGDSVEEVLSE	0	0.420879	0
ORF1ab	79	15	APHGHVMVELVAELE	0	0.655431	0
ORF1ab	80	15	PHGHVMVELVAELEG	0	0.655431	0
ORF1ab	81	15	HGHVMVELVAELEGI	0	0.655431	0
ORF1ab	82	15	GHVMVELVAELEGIQ	0	0.655431	0
ORF1ab	83	15	HVMVELVAELEGIQY	0	0.655431	0
ORF1ab	84	15	VMVELVAELEGIQYG	0	0.655431	0
ORF1ab	85	15	MVELVAELEGIQYGR	0	0.420879	0
ORF1ab	112	15	GEIPVAYRKVLLRKN	0	0	0.179164
ORF1ab	113	15	EIPVAYRKVLLRKNG	0	0	0.179164
ORF1ab	114	15	IPVAYRKVLLRKNGN	0	0	0.179164
ORF1ab	115	15	PVAYRKVLLRKNGNK	0	0	0.179164
ORF1ab	116	15	VAYRKVLLRKNGNKG	0	0	0.179164
ORF1ab	117	15	AYRKVLLRKNGNKGA	0	0	0.179164
ORF1ab	277	15	LNSIIKTIQPRVEKK	0	0	0.179164
ORF1ab	463	15	IVGDFKLNEEIAIIL	0	0	0.103191
ORF1ab	464	15	VGDFKLNEEIAIILA	0	0	0.103191
ORF1ab	465	15	GDFKLNEEIAIILAS	0	0.123904	0.103191
ORF1ab	466	15	DFKLNEEIAIILASF	0	0.529404	0
ORF1ab	467	15	FKLNEEIAIILASFS	0	0.529404	0
ORF1ab	468	15	KLNEEIAIILASFSA	0	0.529404	0
ORF1ab	469	15	LNEEIAIILASFSAS	0	0.529404	0
ORF1ab	470	15	NEEIAIILASFSAST	0	0.419356	0
ORF1ab	473	15	IAIILASFSASTSAF	0	0.393159	0.279199
ORF1ab	474	15	AIILASFSASTSAFV	0	0.393159	0.540316
ORF1ab	475	15	IILASFSASTSAFVE	0	0.720159	0.540316
ORF1ab	476	15	ILASFSASTSAFVET	0	0.720159	0.540316
ORF1ab	477	15	LASFSASTSAFVETV	0	0.866044	0.540316
ORF1ab	478	15	ASFSASTSAFVETVK	0	0.720159	0.279199
ORF1ab	479	15	SFSASTSAFVETVKG	0	0.4375	0.279199
ORF1ab	480	15	FSASTSAFVETVKGL	0	0.4375	0
ORF1ab	527	15	KSILSPLYAFASEAA	0	0.317724	0
ORF1ab	528	15	SILSPLYAFASEAAR	0	0.317724	0
ORF1ab	529	15	ILSPLYAFASEAARV	0	0.4375	0
ORF1ab	530	15	LSPLYAFASEAARVV	0	0.720159	0.279199
ORF1ab	531	15	SPLYAFASEAARVVR	0	0.633975	0.279199
ORF1ab	532	15	PLYAFASEAARVVRS	0	0.707319	0.279199
ORF1ab	533	15	LYAFASEAARVVRSI	0	0.707319	0.279199
ORF1ab	534	15	YAFASEAARVVRSIF	0	0.488775	0.279199
ORF1ab	535	15	AFASEAARVVRSIFS	0	0.488775	0
ORF1ab	536	15	FASEAARVVRSIFSR	0	0.488775	0
ORF1ab	573	15	ISQYSLRLIDAMMFT	0.743964	0	0
ORF1ab	574	15	SQYSLRLIDAMMFTS	0.743964	0	0
ORF1ab	575	15	QYSLRLIDAMMFTSD	0.2079	0	0
ORF1ab	587	15	TSDLATNNLVVMAYI	0	0.123904	0
ORF1ab	588	15	SDLATNNLVVMAYIT	0	0.123904	0
ORF1ab	589	15	DLATNNLVVMAYITG	0	0.123904	0
ORF1ab	597	15	VMAYITGGVVQLTSQ	0	0.393159	0
ORF1ab	598	15	MAYITGGVVQLTSQW	0	0.488775	0
ORF1ab	599	15	AYITGGVVQLTSQWL	0	0.488775	0
ORF1ab	611	15	QWLTNIFGTVYEKLK	0.347136	0	0
ORF1ab	613	15	LTNIFGTVYEKLKPV	0.347136	0	0
ORF1ab	646	15	WEIVKFISTCACEIV	0	0	0.312759
ORF1ab	668	15	AKEIKESVQTFFKLV	0.529404	0	0
ORF1ab	669	15	KEIKESVQTFFKLVN	0.908796	0	0
ORF1ab	670	15	EIKESVQTFFKLVNK	0.908796	0	0
ORF1ab	671	15	IKESVQTFFKLVNKF	0.908796	0	0
ORF1ab	672	15	KESVQTFFKLVNKFL	0.908796	0	0
ORF1ab	673	15	ESVQTFFKLVNKFLA	0.755964	0	0.309439
ORF1ab	674	15	SVQTFFKLVNKFLAL	0.963136	0	0.5644
ORF1ab	675	15	VQTFFKLVNKFLALC	0.755964	0	0.5644
ORF1ab	676	15	QTFFKLVNKFLALCA	0.755964	0	0.309439
ORF1ab	677	15	TFFKLVNKFLALCAD	0.681904	0	0.309439
ORF1ab	678	15	FFKLVNKFLALCADS	0.681904	0	0
ORF1ab	679	15	FKLVNKFLALCADSI	0	0	0.396271
ORF1ab	680	15	KLVNKFLALCADSII	0	0	0.731676
ORF1ab	681	15	LVNKFLALCADSIII	0.2079	0	0.731676
ORF1ab	682	15	VNKFLALCADSIIIG	0	0	0.731676
ORF1ab	683	15	NKFLALCADSIIIGG	0	0	0.608124
ORF1ab	684	15	KFLALCADSIIIGGA	0	0	0.396271
ORF1ab	794	15	KDTEKYCALAPNMMV	0	0	0.608124
ORF1ab	795	15	DTEKYCALAPNMMVT	0	0	0.608124
ORF1ab	796	15	TEKYCALAPNMMVTN	0	0	0.608124
ORF1ab	797	15	EKYCALAPNMMVTNN	0	0	0.608124
ORF1ab	798	15	KYCALAPNMMVTNNT	0	0	0.364791
ORF1ab	836	15	YKSVNITFELDERID	0	0.101296	0
ORF1ab	837	15	KSVNITFELDERIDK	0	0.101296	0
ORF1ab	838	15	SVNITFELDERIDKV	0	0.101296	0
ORF1ab	839	15	VNITFELDERIDKVL	0	0.101296	0
ORF1ab	864	15	LGTEVNEFACVVADA	0	0.4375	0
ORF1ab	865	15	GTEVNEFACVVADAV	0	0.655431	0
ORF1ab	866	15	TEVNEFACVVADAVI	0	0.655431	0
ORF1ab	867	15	EVNEFACVVADAVIK	0	0.655431	0
ORF1ab	868	15	VNEFACVVADAVIKT	0	0.4375	0
ORF1ab	869	15	NEFACVVADAVIKTL	0	0.4375	0
ORF1ab	897	15	LDEWSMATYYLFDES	0	0.101296	0
ORF1ab	898	15	DEWSMATYYLFDESG	0	0.101296	0
ORF1ab	899	15	EWSMATYYLFDESGE	0	0.101296	0
ORF1ab	900	15	WSMATYYLFDESGEF	0	0.101296	0
ORF1ab	901	15	SMATYYLFDESGEFK	0	0.101296	0
ORF1ab	956	15	QGKPLEFGATSAALQ	0	0.720159	0
ORF1ab	957	15	GKPLEFGATSAALQP	0	0.908796	0.279199
ORF1ab	958	15	KPLEFGATSAALQPE	0	0.908796	0.279199
ORF1ab	959	15	PLEFGATSAALQPEE	0	0.908796	0.279199
ORF1ab	960	15	LEFGATSAALQPEEE	0	0.908796	0
ORF1ab	961	15	EFGATSAALQPEEEQ	0	0.866044	0
ORF1ab	962	15	FGATSAALQPEEEQE	0	0.655431	0
ORF1ab	963	15	GATSAALQPEEEQEE	0	0.655431	0
ORF1ab	964	15	ATSAALQPEEEQEED	0	0.655431	0
ORF1ab	965	15	TSAALQPEEEQEEDW	0	0.420879	0
ORF1ab	997	15	NQTTTIQTIVEVQPQ	0	0.146224	0
ORF1ab	998	15	QTTTIQTIVEVQPQL	0	0.146224	0
ORF1ab	999	15	TTTIQTIVEVQPQLE	0	0.655431	0
ORF1ab	1000	15	TTIQTIVEVQPQLEM	0	0.655431	0
ORF1ab	1001	15	TIQTIVEVQPQLEME	0	0.655431	0
ORF1ab	1002	15	IQTIVEVQPQLEMEL	0	0.655431	0
ORF1ab	1003	15	QTIVEVQPQLEMELT	0	0.420879	0
ORF1ab	1028	15	FSGYLKLTDNVYIKN	0	0	0.103191
ORF1ab	1029	15	SGYLKLTDNVYIKNA	0	0	0.103191
ORF1ab	1051	15	KVKPTVVVNAANVYL	0	0	0.103191
ORF1ab	1052	15	VKPTVVVNAANVYLK	0	0	0.103191
ORF1ab	1053	15	KPTVVVNAANVYLKH	0	0	0.103191
ORF1ab	1054	15	PTVVVNAANVYLKHG	0	0	0.103191
ORF1ab	1055	15	TVVVNAANVYLKHGG	0	0	0.103191
ORF1ab	1071	15	VAGALNKATNNAMQV	0	0	0.103191
ORF1ab	1137	15	NFNQHEVLLAPLLSA	0.2079	0	0
ORF1ab	1179	15	DKNLYDKLVSSFLEM	0	0	0.101296
ORF1ab	1180	15	KNLYDKLVSSFLEMK	0.931356	0	0.396271
ORF1ab	1181	15	NLYDKLVSSFLEMKS	0.963136	0	0
ORF1ab	1182	15	LYDKLVSSFLEMKSE	0.963136	0	0
ORF1ab	1183	15	YDKLVSSFLEMKSEK	0.681904	0	0
ORF1ab	1241	15	TTLEETKFLTENLLL	0.861616	0	0
ORF1ab	1242	15	TLEETKFLTENLLLY	0.963136	0	0
ORF1ab	1243	15	LEETKFLTENLLLYI	0.963136	0	0
ORF1ab	1244	15	EETKFLTENLLLYID	0.963136	0	0
ORF1ab	1245	15	ETKFLTENLLLYIDI	0.963136	0	0
ORF1ab	1246	15	TKFLTENLLLYIDIN	0.963136	0	0
ORF1ab	1247	15	KFLTENLLLYIDING	0.931356	0	0
ORF1ab	1273	15	DIDITFLKKDAPYIV	0	0	0.103191
ORF1ab	1274	15	IDITFLKKDAPYIVG	0	0	0.103191
ORF1ab	1275	15	DITFLKKDAPYIVGD	0	0	0.103191
ORF1ab	1276	15	ITFLKKDAPYIVGDV	0	0	0.103191
ORF1ab	1277	15	TFLKKDAPYIVGDVV	0	0	0.103191
ORF1ab	1342	15	AKTVLKKCKSAFYIL	0	0	0.179164
ORF1ab	1348	15	KCKSAFYILPSIISN	0	0	0.552439
ORF1ab	1349	15	CKSAFYILPSIISNE	0	0	0.552439
ORF1ab	1350	15	KSAFYILPSIISNEK	0	0	0.552439
ORF1ab	1351	15	SAFYILPSIISNEKQ	0	0	0.101296
ORF1ab	1416	15	VDYGARFYFYTSKTT	0	0	0.204336
ORF1ab	1417	15	DYGARFYFYTSKTTV	0	0	0.204336
ORF1ab	1418	15	YGARFYFYTSKTTVA	0	0	0.740919
ORF1ab	1419	15	GARFYFYTSKTTVAS	0	0	0.740919
ORF1ab	1420	15	ARFYFYTSKTTVASL	0	0	0.791151
ORF1ab	1421	15	RFYFYTSKTTVASLI	0	0	0.731676
ORF1ab	1422	15	FYFYTSKTTVASLIN	0	0	0.731676
ORF1ab	1423	15	YFYTSKTTVASLINT	0	0	0.279199
ORF1ab	1457	15	LNLEEAARYMRSLKV	0	0	0.179164
ORF1ab	1458	15	NLEEAARYMRSLKVP	0	0	0.179164
ORF1ab	1459	15	LEEAARYMRSLKVPA	0	0	0.530775
ORF1ab	1460	15	EEAARYMRSLKVPAT	0	0	0.868231
ORF1ab	1461	15	EAARYMRSLKVPATV	0	0	0.868231
ORF1ab	1462	15	AARYMRSLKVPATVS	0	0	0.868231
ORF1ab	1463	15	ARYMRSLKVPATVSV	0	0	0.868231
ORF1ab	1464	15	RYMRSLKVPATVSVS	0	0	0.820224
ORF1ab	1465	15	YMRSLKVPATVSVSS	0	0	0.270684
ORF1ab	1548	15	GEVITFDNLKTLLSL	0	0	0.312759
ORF1ab	1549	15	EVITFDNLKTLLSLR	0.620544	0	0.312759
ORF1ab	1550	15	VITFDNLKTLLSLRE	0.620544	0	0.312759
ORF1ab	1551	15	ITFDNLKTLLSLREV	0.620544	0	0.312759
ORF1ab	1552	15	TFDNLKTLLSLREVR	0	0	0.312759
ORF1ab	1641	15	SFLGRYMSALNHTKK	0	0	0.204336
ORF1ab	1642	15	FLGRYMSALNHTKKW	0	0	0.645975
ORF1ab	1643	15	LGRYMSALNHTKKWK	0	0	0.443484
ORF1ab	1644	15	GRYMSALNHTKKWKY	0	0	0.179164
ORF1ab	1645	15	RYMSALNHTKKWKYP	0	0	0.179164
ORF1ab	1670	15	ADNNCYLATALLTLQ	0.2079	0	0
ORF1ab	1671	15	DNNCYLATALLTLQQ	0.2079	0	0
ORF1ab	1672	15	NNCYLATALLTLQQI	0.512796	0.123904	0
ORF1ab	1673	15	NCYLATALLTLQQIE	0.2079	0.514191	0
ORF1ab	1674	15	CYLATALLTLQQIEL	0.2079	0.514191	0
ORF1ab	1675	15	YLATALLTLQQIELK	0.2079	0.420879	0
ORF1ab	1676	15	LATALLTLQQIELKF	0.2079	0.420879	0
ORF1ab	1684	15	QQIELKFNPPALQDA	0	0	0.103191
ORF1ab	1685	15	QIELKFNPPALQDAY	0	0	0.103191
ORF1ab	1686	15	IELKFNPPALQDAYY	0	0	0.103191
ORF1ab	1798	15	VQQESPFVMMSAPPA	0	0	0.364791
ORF1ab	1799	15	QQESPFVMMSAPPAQ	0	0	0.731676
ORF1ab	1800	15	QESPFVMMSAPPAQY	0	0	0.731676
ORF1ab	1801	15	ESPFVMMSAPPAQYE	0	0	0.731676
ORF1ab	1802	15	SPFVMMSAPPAQYEL	0	0.317724	0.731676
ORF1ab	1803	15	PFVMMSAPPAQYELK	0	0.317724	0.731676
ORF1ab	1804	15	FVMMSAPPAQYELKH	0	0	0.101296
ORF1ab	2111	15	NELSRVLGLKTLATH	0	0	0.101296
ORF1ab	2112	15	ELSRVLGLKTLATHG	0	0	0.101296
ORF1ab	2113	15	LSRVLGLKTLATHGL	0	0	0.396271
ORF1ab	2114	15	SRVLGLKTLATHGLA	0	0	0.101296
ORF1ab	2115	15	RVLGLKTLATHGLAA	0	0	0.101296
ORF1ab	2116	15	VLGLKTLATHGLAAV	0	0	0.101296
ORF1ab	2117	15	LGLKTLATHGLAAVN	0	0	0.101296
ORF1ab	2118	15	GLKTLATHGLAAVNS	0	0.393159	0
ORF1ab	2119	15	LKTLATHGLAAVNSV	0	0.488775	0
ORF1ab	2120	15	KTLATHGLAAVNSVP	0	0.488775	0
ORF1ab	2121	15	TLATHGLAAVNSVPW	0	0.488775	0
ORF1ab	2122	15	LATHGLAAVNSVPWD	0	0.488775	0
ORF1ab	2162	15	NRVCTNYMPYFFTLL	0.455356	0	0
ORF1ab	2163	15	RVCTNYMPYFFTLLL	0.455356	0	0
ORF1ab	2164	15	VCTNYMPYFFTLLLQ	0.668224	0	0
ORF1ab	2165	15	CTNYMPYFFTLLLQL	0.963136	0.101296	0
ORF1ab	2166	15	TNYMPYFFTLLLQLC	0.963136	0.101296	0
ORF1ab	2167	15	NYMPYFFTLLLQLCT	0.963136	0.101296	0
ORF1ab	2168	15	YMPYFFTLLLQLCTF	0.963136	0	0
ORF1ab	2169	15	MPYFFTLLLQLCTFT	0.455356	0	0
ORF1ab	2170	15	PYFFTLLLQLCTFTR	0.455356	0	0
ORF1ab	2176	15	LLQLCTFTRSTNSRI	0	0	0.279199
ORF1ab	2177	15	LQLCTFTRSTNSRIK	0	0	0.609375
ORF1ab	2178	15	QLCTFTRSTNSRIKA	0	0	0.862359
ORF1ab	2179	15	LCTFTRSTNSRIKAS	0	0	0.862359
ORF1ab	2180	15	CTFTRSTNSRIKASM	0	0	0.609375
ORF1ab	2181	15	TFTRSTNSRIKASMP	0	0	0.366384
ORF1ab	2210	15	CLEASFNYLKSPNFS	0	0	0.6751
ORF1ab	2211	15	LEASFNYLKSPNFSK	0	0	0.6751
ORF1ab	2212	15	EASFNYLKSPNFSKL	0	0	0.791151
ORF1ab	2213	15	ASFNYLKSPNFSKLI	0	0	0.791151
ORF1ab	2214	15	SFNYLKSPNFSKLIN	0	0	0.6751
ORF1ab	2239	15	CLGSLIYSTAALGVL	0	0	0.364791
ORF1ab	2240	15	LGSLIYSTAALGVLM	0	0.393159	0.364791
ORF1ab	2241	15	GSLIYSTAALGVLMS	0	0.488775	0.364791
ORF1ab	2242	15	SLIYSTAALGVLMSN	0	0.488775	0.364791
ORF1ab	2243	15	LIYSTAALGVLMSNL	0	0.488775	0
ORF1ab	2244	15	IYSTAALGVLMSNLG	0	0.488775	0
ORF1ab	2245	15	YSTAALGVLMSNLGM	0	0.123904	0
ORF1ab	2246	15	STAALGVLMSNLGMP	0	0.123904	0
ORF1ab	2311	15	ISSFKWDLTAFGLVA	0	0	0.312759
ORF1ab	2314	15	FKWDLTAFGLVAEWF	0	0.655431	0
ORF1ab	2315	15	KWDLTAFGLVAEWFL	0	0.713775	0
ORF1ab	2316	15	WDLTAFGLVAEWFLA	0	0.713775	0
ORF1ab	2317	15	DLTAFGLVAEWFLAY	0.455356	0.713775	0
ORF1ab	2318	15	LTAFGLVAEWFLAYI	0.455356	0.713775	0
ORF1ab	2319	15	TAFGLVAEWFLAYIL	0.668224	0.497319	0
ORF1ab	2320	15	AFGLVAEWFLAYILF	0.668224	0.383775	0
ORF1ab	2321	15	FGLVAEWFLAYILFT	0.455356	0.383775	0
ORF1ab	2322	15	GLVAEWFLAYILFTR	0.908796	0.101296	0
ORF1ab	2323	15	LVAEWFLAYILFTRF	0.908796	0.101296	0
ORF1ab	2324	15	VAEWFLAYILFTRFF	0.963136	0.101296	0
ORF1ab	2325	15	AEWFLAYILFTRFFY	0.963136	0.101296	0
ORF1ab	2326	15	EWFLAYILFTRFFYV	0.963136	0	0
ORF1ab	2327	15	WFLAYILFTRFFYVL	0.963136	0	0
ORF1ab	2328	15	FLAYILFTRFFYVLG	0.908796	0	0
ORF1ab	2329	15	LAYILFTRFFYVLGL	0.908796	0	0
ORF1ab	2330	15	AYILFTRFFYVLGLA	0.529404	0	0
ORF1ab	2331	15	YILFTRFFYVLGLAA	0.455356	0	0
ORF1ab	2332	15	ILFTRFFYVLGLAAI	0.455356	0	0
ORF1ab	2333	15	LFTRFFYVLGLAAIM	0.1351	0	0
ORF1ab	2335	15	TRFFYVLGLAAIMQL	0.2079	0.726471	0
ORF1ab	2336	15	RFFYVLGLAAIMQLF	0.2079	0.908796	0
ORF1ab	2337	15	FFYVLGLAAIMQLFF	0.2079	0.908796	0
ORF1ab	2338	15	FYVLGLAAIMQLFFS	0	0.908796	0
ORF1ab	2339	15	YVLGLAAIMQLFFSY	0	0.726471	0
ORF1ab	2340	15	VLGLAAIMQLFFSYF	0	0.123904	0
ORF1ab	2343	15	LAAIMQLFFSYFAVH	0.347136	0	0
ORF1ab	2344	15	AAIMQLFFSYFAVHF	0.455356	0.101296	0
ORF1ab	2345	15	AIMQLFFSYFAVHFI	0.455356	0.101296	0
ORF1ab	2346	15	IMQLFFSYFAVHFIS	0.455356	0.101296	0
ORF1ab	2347	15	MQLFFSYFAVHFISN	0.455356	0.101296	0
ORF1ab	2348	15	QLFFSYFAVHFISNS	0.605616	0.101296	0
ORF1ab	2349	15	LFFSYFAVHFISNSW	0.455356	0	0
ORF1ab	2350	15	FFSYFAVHFISNSWL	0.605616	0	0.204336
ORF1ab	2351	15	FSYFAVHFISNSWLM	0.605616	0	0.204336
ORF1ab	2352	15	SYFAVHFISNSWLMW	0.605616	0	0.5644
ORF1ab	2353	15	YFAVHFISNSWLMWL	0.668224	0	0.5644
ORF1ab	2354	15	FAVHFISNSWLMWLI	0.963136	0.101296	0.309439
ORF1ab	2355	15	AVHFISNSWLMWLII	0.963136	0.101296	0
ORF1ab	2356	15	VHFISNSWLMWLIIN	0.605616	0.101296	0
ORF1ab	2357	15	HFISNSWLMWLIINL	0.455356	0.101296	0
ORF1ab	2358	15	FISNSWLMWLIINLV	0	0.101296	0
ORF1ab	2359	15	ISNSWLMWLIINLVQ	0	0.101296	0
ORF1ab	2360	15	SNSWLMWLIINLVQM	0	0.101296	0
ORF1ab	2361	15	NSWLMWLIINLVQMA	0	0.101296	0
ORF1ab	2362	15	SWLMWLIINLVQMAP	0	0.101296	0
ORF1ab	2363	15	WLMWLIINLVQMAPI	0	0.101296	0
ORF1ab	2364	15	LMWLIINLVQMAPIS	0	0.123904	0
ORF1ab	2365	15	MWLIINLVQMAPISA	0	0.123904	0.101296
ORF1ab	2366	15	WLIINLVQMAPISAM	0	0.488775	0.101296
ORF1ab	2367	15	LIINLVQMAPISAMV	0	0.488775	0.101296
ORF1ab	2368	15	IINLVQMAPISAMVR	0	0.488775	0.101296
ORF1ab	2369	15	INLVQMAPISAMVRM	0	0.488775	0.101296
ORF1ab	2370	15	NLVQMAPISAMVRMY	0	0.488775	0.101296
ORF1ab	2371	15	LVQMAPISAMVRMYI	0	0.488775	0
ORF1ab	2372	15	VQMAPISAMVRMYIF	0	0.488775	0
ORF1ab	2378	15	SAMVRMYIFFASFYY	0.347136	0	0
ORF1ab	2379	15	AMVRMYIFFASFYYV	0.455356	0	0
ORF1ab	2380	15	MVRMYIFFASFYYVW	0.455356	0	0
ORF1ab	2381	15	VRMYIFFASFYYVWK	0.455356	0	0
ORF1ab	2382	15	RMYIFFASFYYVWKS	0.455356	0.101296	0
ORF1ab	2383	15	MYIFFASFYYVWKSY	0.455356	0	0
ORF1ab	2384	15	YIFFASFYYVWKSYV	0.455356	0	0
ORF1ab	2385	15	IFFASFYYVWKSYVH	0.455356	0	0.309439
ORF1ab	2386	15	FFASFYYVWKSYVHV	0.455356	0	0.309439
ORF1ab	2387	15	FASFYYVWKSYVHVV	0.455356	0	0.309439
ORF1ab	2388	15	ASFYYVWKSYVHVVD	0.1351	0	0.309439
ORF1ab	2389	15	SFYYVWKSYVHVVDG	0.1351	0	0.309439
ORF1ab	2390	15	FYYVWKSYVHVVDGC	0	0	0.204336
ORF1ab	2405	15	NSSTCMMCYKRNRAT	0	0	0.179164
ORF1ab	2406	15	SSTCMMCYKRNRATR	0	0	0.179164
ORF1ab	2407	15	STCMMCYKRNRATRV	0	0	0.285975
ORF1ab	2408	15	TCMMCYKRNRATRVE	0	0	0.518364
ORF1ab	2409	15	CMMCYKRNRATRVEC	0	0	0.518364
ORF1ab	2410	15	MMCYKRNRATRVECT	0	0	0.429975
ORF1ab	2515	15	RHSLSHFVNLDNLRA	0	0	0.312759
ORF1ab	2516	15	HSLSHFVNLDNLRAN	0	0	0.396271
ORF1ab	2517	15	SLSHFVNLDNLRANN	0	0	0.396271
ORF1ab	2518	15	LSHFVNLDNLRANNT	0	0	0.396271
ORF1ab	2519	15	SHFVNLDNLRANNTK	0	0	0.396271
ORF1ab	2520	15	HFVNLDNLRANNTKG	0	0	0.312759
ORF1ab	2557	15	ASVYYSQLMCQPILL	0.2079	0	0
ORF1ab	2558	15	SVYYSQLMCQPILLL	0.2079	0	0
ORF1ab	2559	15	VYYSQLMCQPILLLD	0.2079	0	0
ORF1ab	2560	15	YYSQLMCQPILLLDQ	0.2079	0	0
ORF1ab	2564	15	LMCQPILLLDQALVS	0.2079	0	0
ORF1ab	2566	15	CQPILLLDQALVSDV	0.2079	0	0
ORF1ab	2593	15	AYVNTFSSTFNVPME	0	0	0.312759
ORF1ab	2594	15	YVNTFSSTFNVPMEK	0	0	0.312759
ORF1ab	2595	15	VNTFSSTFNVPMEKL	0	0	0.312759
ORF1ab	2605	15	PMEKLKTLVATAEAE	0	0.4375	0
ORF1ab	2606	15	MEKLKTLVATAEAEL	0	0.655431	0
ORF1ab	2607	15	EKLKTLVATAEAELA	0	0.655431	0
ORF1ab	2608	15	KLKTLVATAEAELAK	0	0.655431	0
ORF1ab	2609	15	LKTLVATAEAELAKN	0	0.655431	0
ORF1ab	2610	15	KTLVATAEAELAKNV	0	0.866044	0
ORF1ab	2611	15	TLVATAEAELAKNVS	0	0.4375	0
ORF1ab	2625	15	SLDNVLSTFISAARQ	0	0.123904	0
ORF1ab	2626	15	LDNVLSTFISAARQG	0	0.123904	0
ORF1ab	2627	15	DNVLSTFISAARQGF	0	0.488775	0
ORF1ab	2628	15	NVLSTFISAARQGFV	0	0.488775	0
ORF1ab	2698	15	HINAQVAKSHNIALI	0	0	0.103191
ORF1ab	2699	15	INAQVAKSHNIALIW	0	0	0.103191
ORF1ab	2700	15	NAQVAKSHNIALIWN	0	0	0.103191
ORF1ab	2701	15	AQVAKSHNIALIWNV	0	0	0.103191
ORF1ab	2736	15	NNLPFKLTCATTRQV	0	0	0.279199
ORF1ab	2737	15	NLPFKLTCATTRQVV	0	0	0.279199
ORF1ab	2738	15	LPFKLTCATTRQVVN	0	0	0.279199
ORF1ab	2781	15	LFVAAIFYLITPVHV	0	0	0.5644
ORF1ab	2782	15	FVAAIFYLITPVHVM	0	0	0.630336
ORF1ab	2783	15	VAAIFYLITPVHVMS	0	0	0.791151
ORF1ab	2784	15	AAIFYLITPVHVMSK	0	0	0.791151
ORF1ab	2785	15	AIFYLITPVHVMSKH	0	0	0.630336
ORF1ab	2786	15	IFYLITPVHVMSKHT	0	0	0.552439
ORF1ab	2877	15	TNGDFLHFLPRVFSA	0	0	0.309439
ORF1ab	2878	15	NGDFLHFLPRVFSAV	0	0	0.309439
ORF1ab	2879	15	GDFLHFLPRVFSAVG	0	0	0.309439
ORF1ab	2880	15	DFLHFLPRVFSAVGN	0	0	0.309439
ORF1ab	2891	15	AVGNICYTPSKLIEY	0	0	0.103191
ORF1ab	2892	15	VGNICYTPSKLIEYT	0	0	0.103191
ORF1ab	2903	15	IEYTDFATSACVLAA	0	0.488775	0
ORF1ab	2904	15	EYTDFATSACVLAAE	0	0.783775	0
ORF1ab	2905	15	YTDFATSACVLAAEC	0	0.783775	0
ORF1ab	2906	15	TDFATSACVLAAECT	0	0.783775	0
ORF1ab	2907	15	DFATSACVLAAECTI	0	0.529404	0
ORF1ab	2908	15	FATSACVLAAECTIF	0	0.529404	0
ORF1ab	2909	15	ATSACVLAAECTIFK	0	0.419356	0
ORF1ab	2934	15	YDTNVLEGSVAYESL	0	0.4375	0
ORF1ab	2935	15	DTNVLEGSVAYESLR	0	0.4375	0
ORF1ab	2936	15	TNVLEGSVAYESLRP	0	0.4375	0
ORF1ab	2937	15	NVLEGSVAYESLRPD	0	0.4375	0
ORF1ab	2938	15	VLEGSVAYESLRPDT	0	0.317724	0
ORF1ab	2949	15	RPDTRYVLMDGSIIQ	0	0	0.101296
ORF1ab	2950	15	PDTRYVLMDGSIIQF	0	0	0.101296
ORF1ab	2951	15	DTRYVLMDGSIIQFP	0	0	0.101296
ORF1ab	2952	15	TRYVLMDGSIIQFPN	0	0	0.101296
ORF1ab	2953	15	RYVLMDGSIIQFPNT	0	0	0.101296
ORF1ab	3005	15	VLNNDYYRSLPGVFC	0	0	0.279199
ORF1ab	3006	15	LNNDYYRSLPGVFCG	0	0	0.364791
ORF1ab	3007	15	NNDYYRSLPGVFCGV	0	0	0.364791
ORF1ab	3008	15	NDYYRSLPGVFCGVD	0	0	0.364791
ORF1ab	3009	15	DYYRSLPGVFCGVDA	0	0	0.101296
ORF1ab	3022	15	DAVNLLTNMFTPLIQ	0	0	0.312759
ORF1ab	3023	15	AVNLLTNMFTPLIQP	0	0	0.312759
ORF1ab	3024	15	VNLLTNMFTPLIQPI	0	0	0.312759
ORF1ab	3033	15	PLIQPIGALDISASI	0	0.393159	0
ORF1ab	3034	15	LIQPIGALDISASIV	0	0.488775	0
ORF1ab	3035	15	IQPIGALDISASIVA	0	0.488775	0
ORF1ab	3036	15	QPIGALDISASIVAG	0	0.488775	0
ORF1ab	3037	15	PIGALDISASIVAGG	0	0.488775	0
ORF1ab	3038	15	IGALDISASIVAGGI	0	0.488775	0
ORF1ab	3039	15	GALDISASIVAGGIV	0	0.488775	0
ORF1ab	3040	15	ALDISASIVAGGIVA	0	0.488775	0
ORF1ab	3041	15	LDISASIVAGGIVAI	0	0.488775	0
ORF1ab	3042	15	DISASIVAGGIVAIV	0	0.393159	0
ORF1ab	3053	15	VAIVVTCLAYYFMRF	0.455356	0	0
ORF1ab	3054	15	AIVVTCLAYYFMRFR	0.908796	0	0
ORF1ab	3055	15	IVVTCLAYYFMRFRR	0.908796	0	0.309439
ORF1ab	3056	15	VVTCLAYYFMRFRRA	0.908796	0	0.456831
ORF1ab	3057	15	VTCLAYYFMRFRRAF	0.908796	0	0.679644
ORF1ab	3058	15	TCLAYYFMRFRRAFG	0.908796	0	0.679644
ORF1ab	3059	15	CLAYYFMRFRRAFGE	0.908796	0	0.679644
ORF1ab	3060	15	LAYYFMRFRRAFGEY	0.908796	0	0.679644
ORF1ab	3061	15	AYYFMRFRRAFGEYS	0.755964	0	0.827775
ORF1ab	3062	15	YYFMRFRRAFGEYSH	0	0	0.868231
ORF1ab	3063	15	YFMRFRRAFGEYSHV	0	0	0.827775
ORF1ab	3064	15	FMRFRRAFGEYSHVV	0	0	0.827775
ORF1ab	3065	15	MRFRRAFGEYSHVVA	0	0	0.279199
ORF1ab	3066	15	RFRRAFGEYSHVVAF	0	0	0.279199
ORF1ab	3070	15	AFGEYSHVVAFNTLL	0	0	0.279199
ORF1ab	3071	15	FGEYSHVVAFNTLLF	0	0	0.279199
ORF1ab	3074	15	YSHVVAFNTLLFLMS	0.2079	0	0
ORF1ab	3093	15	CLTPVYSFLPGVYSV	0	0	0.204336
ORF1ab	3094	15	LTPVYSFLPGVYSVI	0	0	0.2944
ORF1ab	3095	15	TPVYSFLPGVYSVIY	0	0	0.2944
ORF1ab	3096	15	PVYSFLPGVYSVIYL	0	0	0.2944
ORF1ab	3097	15	VYSFLPGVYSVIYLY	0	0	0.101296
ORF1ab	3103	15	GVYSVIYLYLTFYLT	0.455356	0	0
ORF1ab	3104	15	VYSVIYLYLTFYLTN	0.455356	0	0
ORF1ab	3105	15	YSVIYLYLTFYLTND	0.455356	0	0
ORF1ab	3106	15	SVIYLYLTFYLTNDV	0.455356	0.101296	0
ORF1ab	3107	15	VIYLYLTFYLTNDVS	0.455356	0.101296	0
ORF1ab	3108	15	IYLYLTFYLTNDVSF	0.455356	0.101296	0
ORF1ab	3109	15	YLYLTFYLTNDVSFL	0.605616	0.101296	0.312759
ORF1ab	3110	15	LYLTFYLTNDVSFLA	0.2079	0.101296	0.312759
ORF1ab	3111	15	YLTFYLTNDVSFLAH	0.2079	0.101296	0
ORF1ab	3112	15	LTFYLTNDVSFLAHI	0.2079	0	0
ORF1ab	3118	15	NDVSFLAHIQWMVMF	0.512796	0.101296	0
ORF1ab	3119	15	DVSFLAHIQWMVMFT	0.512796	0.101296	0
ORF1ab	3120	15	VSFLAHIQWMVMFTP	0.2079	0.101296	0
ORF1ab	3140	15	ITIAYIICISTKHFY	0	0	0.456831
ORF1ab	3141	15	TIAYIICISTKHFYW	0	0	0.456831
ORF1ab	3142	15	IAYIICISTKHFYWF	0	0	0.456831
ORF1ab	3143	15	AYIICISTKHFYWFF	0	0	0.456831
ORF1ab	3144	15	YIICISTKHFYWFFS	0	0	0.285975
ORF1ab	3147	15	CISTKHFYWFFSNYL	0.455356	0.101296	0
ORF1ab	3148	15	ISTKHFYWFFSNYLK	0.908796	0.101296	0.5644
ORF1ab	3149	15	STKHFYWFFSNYLKR	0.963136	0.101296	0.5644
ORF1ab	3150	15	TKHFYWFFSNYLKRR	0.963136	0.101296	0.5644
ORF1ab	3151	15	KHFYWFFSNYLKRRV	0.963136	0.101296	0.679644
ORF1ab	3152	15	HFYWFFSNYLKRRVV	0.963136	0.101296	0.679644
ORF1ab	3153	15	FYWFFSNYLKRRVVF	0.963136	0	0.679644
ORF1ab	3154	15	YWFFSNYLKRRVVFN	0.908796	0	0.456831
ORF1ab	3155	15	WFFSNYLKRRVVFNG	0.755964	0	0.456831
ORF1ab	3156	15	FFSNYLKRRVVFNGV	0	0	0.179164
ORF1ab	3164	15	RVVFNGVSFSTFEEA	0.347136	0	0
ORF1ab	3178	15	AALCTFLLNKEMYLK	0.793884	0	0
ORF1ab	3179	15	ALCTFLLNKEMYLKL	0.963136	0	0
ORF1ab	3180	15	LCTFLLNKEMYLKLR	0.852544	0	0
ORF1ab	3181	15	CTFLLNKEMYLKLRS	0.793884	0	0
ORF1ab	3182	15	TFLLNKEMYLKLRSD	0.681904	0	0
ORF1ab	3183	15	FLLNKEMYLKLRSDV	0.681904	0	0
ORF1ab	3185	15	LNKEMYLKLRSDVLL	0	0	0.396271
ORF1ab	3186	15	NKEMYLKLRSDVLLP	0	0	0.396271
ORF1ab	3187	15	KEMYLKLRSDVLLPL	0.620544	0	0.396271
ORF1ab	3188	15	EMYLKLRSDVLLPLT	0.743964	0	0.101296
ORF1ab	3189	15	MYLKLRSDVLLPLTQ	0.743964	0	0.101296
ORF1ab	3190	15	YLKLRSDVLLPLTQY	0.620544	0	0
ORF1ab	3198	15	LLPLTQYNRYLALYN	0	0	0.118279
ORF1ab	3199	15	LPLTQYNRYLALYNK	0	0	0.309439
ORF1ab	3200	15	PLTQYNRYLALYNKY	0	0	0.5644
ORF1ab	3201	15	LTQYNRYLALYNKYK	0	0	0.5644
ORF1ab	3202	15	TQYNRYLALYNKYKY	0	0	0.679644
ORF1ab	3203	15	QYNRYLALYNKYKYF	0.101296	0	0.679644
ORF1ab	3204	15	YNRYLALYNKYKYFS	0	0	0.679644
ORF1ab	3205	15	NRYLALYNKYKYFSG	0	0	0.309439
ORF1ab	3206	15	RYLALYNKYKYFSGA	0	0	0.309439
ORF1ab	3252	15	PPQTSITSAVLQSGF	0	0.488775	0
ORF1ab	3253	15	PQTSITSAVLQSGFR	0	0.488775	0
ORF1ab	3254	15	QTSITSAVLQSGFRK	0	0.488775	0
ORF1ab	3255	15	TSITSAVLQSGFRKM	0	0.123904	0
ORF1ab	3285	15	CGTTTLNGLWLDDVV	0	0.101296	0
ORF1ab	3286	15	GTTTLNGLWLDDVVY	0	0.101296	0
ORF1ab	3287	15	TTTLNGLWLDDVVYC	0	0.101296	0
ORF1ab	3288	15	TTLNGLWLDDVVYCP	0	0.101296	0
ORF1ab	3289	15	TLNGLWLDDVVYCPR	0	0.101296	0
ORF1ab	3290	15	LNGLWLDDVVYCPRH	0	0.101296	0
ORF1ab	3317	15	YEDLLIRKSNHNFLV	0	0	0.103191
ORF1ab	3318	15	EDLLIRKSNHNFLVQ	0	0	0.103191
ORF1ab	3319	15	DLLIRKSNHNFLVQA	0	0	0.103191
ORF1ab	3320	15	LLIRKSNHNFLVQAG	0	0	0.103191
ORF1ab	3325	15	SNHNFLVQAGNVQLR	0	0	0.101296
ORF1ab	3326	15	NHNFLVQAGNVQLRV	0	0	0.101296
ORF1ab	3327	15	HNFLVQAGNVQLRVI	0	0	0.198975
ORF1ab	3328	15	NFLVQAGNVQLRVIG	0	0	0.101296
ORF1ab	3361	15	TPKYKFVRIQPGQTF	0	0	0.716976
ORF1ab	3362	15	PKYKFVRIQPGQTFS	0	0	0.820224
ORF1ab	3363	15	KYKFVRIQPGQTFSV	0	0	0.820224
ORF1ab	3364	15	YKFVRIQPGQTFSVL	0	0	0.364791
ORF1ab	3365	15	KFVRIQPGQTFSVLA	0	0	0.364791
ORF1ab	3479	15	DRWFLNRFTTTLNDF	0	0	0.312759
ORF1ab	3480	15	RWFLNRFTTTLNDFN	0	0	0.312759
ORF1ab	3481	15	WFLNRFTTTLNDFNL	0	0	0.312759
ORF1ab	3482	15	FLNRFTTTLNDFNLV	0	0	0.312759
ORF1ab	3512	15	ILGPLSAQTGIAVLD	0	0.393159	0
ORF1ab	3513	15	LGPLSAQTGIAVLDM	0	0.488775	0
ORF1ab	3514	15	GPLSAQTGIAVLDMC	0	0.123904	0
ORF1ab	3515	15	PLSAQTGIAVLDMCA	0	0.488775	0
ORF1ab	3516	15	LSAQTGIAVLDMCAS	0	0.488775	0
ORF1ab	3517	15	SAQTGIAVLDMCASL	0	0.123904	0
ORF1ab	3518	15	AQTGIAVLDMCASLK	0	0.123904	0
ORF1ab	3539	15	MNGRTILGSALLEDE	0	0.655431	0
ORF1ab	3540	15	NGRTILGSALLEDEF	0	0.655431	0
ORF1ab	3541	15	GRTILGSALLEDEFT	0	0.655431	0
ORF1ab	3542	15	RTILGSALLEDEFTP	0	0.655431	0
ORF1ab	3543	15	TILGSALLEDEFTPF	0	0.655431	0
ORF1ab	3544	15	ILGSALLEDEFTPFD	0	0.420879	0
ORF1ab	3545	15	LGSALLEDEFTPFDV	0	0.299431	0
ORF1ab	3590	15	SLLVLVQSTQWSLFF	0.347136	0	0
ORF1ab	3591	15	LLVLVQSTQWSLFFF	0.605616	0	0
ORF1ab	3592	15	LVLVQSTQWSLFFFL	0.963136	0	0
ORF1ab	3593	15	VLVQSTQWSLFFFLY	0.908796	0	0
ORF1ab	3594	15	LVQSTQWSLFFFLYE	0.529404	0	0
ORF1ab	3595	15	VQSTQWSLFFFLYEN	0.455356	0	0
ORF1ab	3596	15	QSTQWSLFFFLYENA	0.455356	0.101296	0
ORF1ab	3597	15	STQWSLFFFLYENAF	0.455356	0.101296	0
ORF1ab	3598	15	TQWSLFFFLYENAFL	0.605616	0.101296	0
ORF1ab	3599	15	QWSLFFFLYENAFLP	0.668224	0.383775	0
ORF1ab	3600	15	WSLFFFLYENAFLPF	0.963136	0.383775	0.312759
ORF1ab	3601	15	SLFFFLYENAFLPFA	0.963136	0.101296	0.480159
ORF1ab	3602	15	LFFFLYENAFLPFAM	0.963136	0.101296	0.480159
ORF1ab	3603	15	FFFLYENAFLPFAMG	0.963136	0.101296	0
ORF1ab	3604	15	FFLYENAFLPFAMGI	0.605616	0	0
ORF1ab	3609	15	NAFLPFAMGIIAMSA	0	0.707319	0
ORF1ab	3610	15	AFLPFAMGIIAMSAF	0	0.707319	0
ORF1ab	3611	15	FLPFAMGIIAMSAFA	0	0.707319	0
ORF1ab	3612	15	LPFAMGIIAMSAFAM	0	0.707319	0
ORF1ab	3613	15	PFAMGIIAMSAFAMM	0	0.707319	0
ORF1ab	3614	15	FAMGIIAMSAFAMMF	0	0.707319	0
ORF1ab	3615	15	AMGIIAMSAFAMMFV	0	0.123904	0
ORF1ab	3616	15	MGIIAMSAFAMMFVK	0	0.123904	0
ORF1ab	3620	15	AMSAFAMMFVKHKHA	0	0	0.456831
ORF1ab	3621	15	MSAFAMMFVKHKHAF	0	0	0.456831
ORF1ab	3622	15	SAFAMMFVKHKHAFL	0	0	0.456831
ORF1ab	3623	15	AFAMMFVKHKHAFLC	0	0	0.456831
ORF1ab	3624	15	FAMMFVKHKHAFLCL	0	0	0.456831
ORF1ab	3625	15	AMMFVKHKHAFLCLF	0	0	0.456831
ORF1ab	3626	15	MMFVKHKHAFLCLFL	0	0	0.456831
ORF1ab	3627	15	MFVKHKHAFLCLFLL	0.101296	0	0.285975
ORF1ab	3633	15	HAFLCLFLLPSLATV	0.2079	0	0.101296
ORF1ab	3634	15	AFLCLFLLPSLATVA	0.2079	0	0.396271
ORF1ab	3635	15	FLCLFLLPSLATVAY	0.2079	0	0.396271
ORF1ab	3636	15	LCLFLLPSLATVAYF	0.2079	0	0.101296
ORF1ab	3637	15	CLFLLPSLATVAYFN	0.2079	0	0.101296
ORF1ab	3646	15	TVAYFNMVYMPASWV	0	0	0.101296
ORF1ab	3647	15	VAYFNMVYMPASWVM	0	0	0.791151
ORF1ab	3648	15	AYFNMVYMPASWVMR	0	0	0.791151
ORF1ab	3649	15	YFNMVYMPASWVMRI	0	0	0.791151
ORF1ab	3650	15	FNMVYMPASWVMRIM	0	0	0.605616
ORF1ab	3651	15	NMVYMPASWVMRIMT	0	0	0.605616
ORF1ab	3657	15	ASWVMRIMTWLDMVD	0	0.101296	0
ORF1ab	3658	15	SWVMRIMTWLDMVDT	0	0.101296	0
ORF1ab	3659	15	WVMRIMTWLDMVDTS	0	0.101296	0
ORF1ab	3660	15	VMRIMTWLDMVDTSL	0	0.101296	0
ORF1ab	3661	15	MRIMTWLDMVDTSLS	0	0.101296	0
ORF1ab	3686	15	ASAVVLLILMTARTV	0	0	0.101296
ORF1ab	3687	15	SAVVLLILMTARTVY	0	0	0.213231
ORF1ab	3688	15	AVVLLILMTARTVYD	0	0	0.213231
ORF1ab	3689	15	VVLLILMTARTVYDD	0	0	0.213231
ORF1ab	3690	15	VLLILMTARTVYDDG	0	0	0.101296
ORF1ab	3722	15	YYGNALDQAISMWAL	0	0.123904	0
ORF1ab	3723	15	YGNALDQAISMWALI	0	0.123904	0
ORF1ab	3732	15	SMWALIISVTSNYSG	0	0	0.312759
ORF1ab	3733	15	MWALIISVTSNYSGV	0	0	0.312759
ORF1ab	3734	15	WALIISVTSNYSGVV	0	0	0.397824
ORF1ab	3735	15	ALIISVTSNYSGVVT	0	0	0.397824
ORF1ab	3765	15	YCPIFFITGNTLQCI	0.2079	0	0.312759
ORF1ab	3766	15	CPIFFITGNTLQCIM	0.2079	0	0.312759
ORF1ab	3767	15	PIFFITGNTLQCIML	0.2079	0	0.312759
ORF1ab	3768	15	IFFITGNTLQCIMLV	0.2079	0	0
ORF1ab	3791	15	TCYFGLFCLLNRYFR	0.755964	0	0
ORF1ab	3792	15	CYFGLFCLLNRYFRL	0.908796	0	0.309439
ORF1ab	3793	15	YFGLFCLLNRYFRLT	0.908796	0	0.309439
ORF1ab	3794	15	FGLFCLLNRYFRLTL	0.908796	0	0.309439
ORF1ab	3795	15	GLFCLLNRYFRLTLG	0.908796	0	0.309439
ORF1ab	3796	15	LFCLLNRYFRLTLGV	0.908796	0	0.456831
ORF1ab	3797	15	FCLLNRYFRLTLGVY	0.908796	0	0.309439
ORF1ab	3798	15	CLLNRYFRLTLGVYD	0.755964	0	0
ORF1ab	3800	15	LNRYFRLTLGVYDYL	0	0	0.312759
ORF1ab	3815	15	VSTQEFRYMNSQGLL	0	0	0.6751
ORF1ab	3816	15	STQEFRYMNSQGLLP	0	0	0.6751
ORF1ab	3817	15	TQEFRYMNSQGLLPP	0	0	0.6751
ORF1ab	3818	15	QEFRYMNSQGLLPPK	0	0	0.6751
ORF1ab	3866	15	KCTSVVLLSVLQQLR	0.743964	0	0
ORF1ab	3867	15	CTSVVLLSVLQQLRV	0.793884	0	0
ORF1ab	3868	15	TSVVLLSVLQQLRVE	0.793884	0	0
ORF1ab	3869	15	SVVLLSVLQQLRVES	0.793884	0	0
ORF1ab	3870	15	VVLLSVLQQLRVESS	0.743964	0	0
ORF1ab	3904	15	TTEAFEKMVSLLSVL	0	0	0.396271
ORF1ab	3905	15	TEAFEKMVSLLSVLL	0	0	0.396271
ORF1ab	3906	15	EAFEKMVSLLSVLLS	0	0	0.396271
ORF1ab	3907	15	AFEKMVSLLSVLLSM	0	0	0.101296
ORF1ab	3932	15	EEMLDNRATLQAIAS	0	0.488775	0
ORF1ab	3933	15	EMLDNRATLQAIASE	0	0.707319	0
ORF1ab	3934	15	MLDNRATLQAIASEF	0	0.783775	0
ORF1ab	3935	15	LDNRATLQAIASEFS	0	0.783775	0
ORF1ab	3936	15	DNRATLQAIASEFSS	0	0.783775	0
ORF1ab	3937	15	NRATLQAIASEFSSL	0	0.783775	0
ORF1ab	3938	15	RATLQAIASEFSSLP	0	0.4375	0
ORF1ab	3939	15	ATLQAIASEFSSLPS	0	0.317724	0
ORF1ab	3942	15	QAIASEFSSLPSYAA	0	0	0.279199
ORF1ab	3943	15	AIASEFSSLPSYAAF	0	0	0.731676
ORF1ab	3944	15	IASEFSSLPSYAAFA	0	0	0.731676
ORF1ab	3945	15	ASEFSSLPSYAAFAT	0	0	0.731676
ORF1ab	3946	15	SEFSSLPSYAAFATA	0	0	0.731676
ORF1ab	3947	15	EFSSLPSYAAFATAQ	0	0	0.608124
ORF1ab	3948	15	FSSLPSYAAFATAQE	0	0.866044	0
ORF1ab	3949	15	SSLPSYAAFATAQEA	0	0.908796	0
ORF1ab	3950	15	SLPSYAAFATAQEAY	0	0.908796	0.279199
ORF1ab	3951	15	LPSYAAFATAQEAYE	0	0.908796	0
ORF1ab	3952	15	PSYAAFATAQEAYEQ	0	0.908796	0
ORF1ab	3953	15	SYAAFATAQEAYEQA	0	0.908796	0
ORF1ab	3954	15	YAAFATAQEAYEQAV	0	0.655431	0
ORF1ab	3955	15	AAFATAQEAYEQAVA	0	0.655431	0
ORF1ab	3956	15	AFATAQEAYEQAVAN	0	0.4375	0
ORF1ab	3972	15	DSEVVLKKLKKSLNV	0	0	0.179164
ORF1ab	3973	15	SEVVLKKLKKSLNVA	0	0	0.179164
ORF1ab	3974	15	EVVLKKLKKSLNVAK	0	0	0.179164
ORF1ab	3975	15	VVLKKLKKSLNVAKS	0	0	0.179164
ORF1ab	3976	15	VLKKLKKSLNVAKSE	0	0	0.179164
ORF1ab	4026	15	TSAMQTMLFTMLRKL	0.908796	0	0
ORF1ab	4027	15	SAMQTMLFTMLRKLD	0.755964	0	0
ORF1ab	4028	15	AMQTMLFTMLRKLDN	0.755964	0	0
ORF1ab	4029	15	MQTMLFTMLRKLDND	0.681904	0	0
ORF1ab	4030	15	QTMLFTMLRKLDNDA	0.620544	0	0
ORF1ab	4060	15	NIIPLTTAAKLMVVI	0	0.123904	0
ORF1ab	4061	15	IIPLTTAAKLMVVIP	0	0.123904	0
ORF1ab	4062	15	IPLTTAAKLMVVIPD	0	0.123904	0
ORF1ab	4084	15	CDGTTFTYASALWEI	0	0.655431	0
ORF1ab	4085	15	DGTTFTYASALWEIQ	0	0.655431	0.279199
ORF1ab	4086	15	GTTFTYASALWEIQQ	0.2079	0.655431	0.279199
ORF1ab	4087	15	TTFTYASALWEIQQV	0.605616	0.713775	0
ORF1ab	4088	15	TFTYASALWEIQQVV	0.512796	0.713775	0
ORF1ab	4089	15	FTYASALWEIQQVVD	0	0.713775	0
ORF1ab	4090	15	TYASALWEIQQVVDA	0	0.713775	0
ORF1ab	4091	15	YASALWEIQQVVDAD	0	0.713775	0
ORF1ab	4092	15	ASALWEIQQVVDADS	0	0.497319	0
ORF1ab	4093	15	SALWEIQQVVDADSK	0	0.420879	0
ORF1ab	4123	15	AWPLIVTALRANSAV	0	0	0.270684
ORF1ab	4124	15	WPLIVTALRANSAVK	0	0.393159	0.270684
ORF1ab	4125	15	PLIVTALRANSAVKL	0	0.488775	0.5775
ORF1ab	4126	15	LIVTALRANSAVKLQ	0	0.393159	0.5775
ORF1ab	4127	15	IVTALRANSAVKLQN	0	0.393159	0.446464
ORF1ab	4128	15	VTALRANSAVKLQNN	0	0.393159	0.446464
ORF1ab	4129	15	TALRANSAVKLQNNE	0	0	0.103191
ORF1ab	4130	15	ALRANSAVKLQNNEL	0	0	0.103191
ORF1ab	4176	15	KGGRFVLALLSDLQD	0.2079	0	0.312759
ORF1ab	4177	15	GGRFVLALLSDLQDL	0.2079	0.497319	0.312759
ORF1ab	4178	15	GRFVLALLSDLQDLK	0.2079	0.383775	0.312759
ORF1ab	4179	15	RFVLALLSDLQDLKW	0.2079	0.383775	0.312759
ORF1ab	4180	15	FVLALLSDLQDLKWA	0	0.101296	0
ORF1ab	4220	15	PKGPKVKYLYFIKGL	0.229116	0	0
ORF1ab	4221	15	KGPKVKYLYFIKGLN	0.229116	0	0
ORF1ab	4222	15	GPKVKYLYFIKGLNN	0.229116	0	0.309439
ORF1ab	4223	15	PKVKYLYFIKGLNNL	0.755964	0	0.456831
ORF1ab	4224	15	KVKYLYFIKGLNNLN	0.229116	0	0.679644
ORF1ab	4225	15	VKYLYFIKGLNNLNR	0	0	0.630336
ORF1ab	4226	15	KYLYFIKGLNNLNRG	0	0	0.630336
ORF1ab	4227	15	YLYFIKGLNNLNRGM	0	0	0.630336
ORF1ab	4228	15	LYFIKGLNNLNRGMV	0	0	0.630336
ORF1ab	4229	15	YFIKGLNNLNRGMVL	0	0	0.312759
ORF1ab	4234	15	LNNLNRGMVLGSLAA	0	0.123904	0
ORF1ab	4235	15	NNLNRGMVLGSLAAT	0	0.123904	0
ORF1ab	4236	15	NLNRGMVLGSLAATV	0	0.488775	0
ORF1ab	4237	15	LNRGMVLGSLAATVR	0	0.488775	0
ORF1ab	4238	15	NRGMVLGSLAATVRL	0	0.488775	0
ORF1ab	4239	15	RGMVLGSLAATVRLQ	0	0.488775	0
ORF1ab	4240	15	GMVLGSLAATVRLQA	0	0.488775	0
ORF1ab	4241	15	MVLGSLAATVRLQAG	0	0.488775	0
ORF1ab	4242	15	VLGSLAATVRLQAGN	0	0.488775	0
ORF1ab	4243	15	LGSLAATVRLQAGNA	0	0.488775	0
ORF1ab	4244	15	GSLAATVRLQAGNAT	0	0.488775	0
ORF1ab	4245	15	SLAATVRLQAGNATE	0	0.488775	0
ORF1ab	4265	15	TVLSFCAFAVDAAKA	0	0.317724	0
ORF1ab	4266	15	VLSFCAFAVDAAKAY	0	0.633975	0
ORF1ab	4267	15	LSFCAFAVDAAKAYK	0	0.633975	0
ORF1ab	4268	15	SFCAFAVDAAKAYKD	0	0.633975	0
ORF1ab	4269	15	FCAFAVDAAKAYKDY	0	0.393159	0
ORF1ab	4344	15	DLKGKYVQIPTTCAN	0	0	0.396271
ORF1ab	4345	15	LKGKYVQIPTTCAND	0	0	0.396271
ORF1ab	4346	15	KGKYVQIPTTCANDP	0	0	0.396271
ORF1ab	4397	15	QSFLNRVCGVSAARL	0	0.393159	0
ORF1ab	4398	15	SFLNRVCGVSAARLT	0	0.488775	0
ORF1ab	4399	15	FLNRVCGVSAARLTP	0	0.393159	0
ORF1ab	4400	15	LNRVCGVSAARLTPC	0	0.393159	0
ORF1ab	4457	15	LIDSYFVVKRHTFSN	0	0	0.179164
ORF1ab	4458	15	IDSYFVVKRHTFSNY	0	0	0.179164
ORF1ab	4459	15	DSYFVVKRHTFSNYQ	0	0	0.179164
ORF1ab	4460	15	SYFVVKRHTFSNYQH	0	0	0.179164
ORF1ab	4476	15	ETIYNLLKDCPAVAK	0	0	0.103191
ORF1ab	4477	15	TIYNLLKDCPAVAKH	0	0	0.103191
ORF1ab	4478	15	IYNLLKDCPAVAKHD	0	0	0.103191
ORF1ab	4479	15	YNLLKDCPAVAKHDF	0	0	0.103191
ORF1ab	4562	15	DILRVYANLGERVRQ	0	0	0.103191
ORF1ab	4563	15	ILRVYANLGERVRQA	0	0	0.103191
ORF1ab	4631	15	SLLMPILTLTRALTA	0	0	0.179164
ORF1ab	4632	15	LLMPILTLTRALTAE	0	0	0.179164
ORF1ab	4633	15	LMPILTLTRALTAES	0	0	0.179164
ORF1ab	4635	15	PILTLTRALTAESHV	0	0.123904	0
ORF1ab	4667	15	FTEERLKLFDRYFKY	0.681904	0	0
ORF1ab	4668	15	TEERLKLFDRYFKYW	0.681904	0	0
ORF1ab	4669	15	EERLKLFDRYFKYWD	0.101296	0	0
ORF1ab	4670	15	ERLKLFDRYFKYWDQ	0.101296	0	0
ORF1ab	4671	15	RLKLFDRYFKYWDQT	0.101296	0	0
ORF1ab	4704	15	NFNVLFSTVFPPTSF	0	0	0.279199
ORF1ab	4705	15	FNVLFSTVFPPTSFG	0	0	0.279199
ORF1ab	4720	15	PLVRKIFVDGVPFVV	0	0	0.103191
ORF1ab	4721	15	LVRKIFVDGVPFVVS	0	0	0.103191
ORF1ab	4722	15	VRKIFVDGVPFVVST	0	0	0.103191
ORF1ab	4760	15	FKELLVYAADPAMHA	0	0.317724	0
ORF1ab	4761	15	KELLVYAADPAMHAA	0	0.633975	0.366384
ORF1ab	4762	15	ELLVYAADPAMHAAS	0	0.393159	0.366384
ORF1ab	4763	15	LLVYAADPAMHAASG	0	0.393159	0.279199
ORF1ab	4764	15	LVYAADPAMHAASGN	0	0.393159	0.279199
ORF1ab	4809	15	KDFYDFAVSKGFFKE	0	0	0.204336
ORF1ab	4817	15	SKGFFKEGSSVELKH	0	0	0.279199
ORF1ab	4818	15	KGFFKEGSSVELKHF	0	0	0.279199
ORF1ab	4829	15	LKHFFFAQDGNAAIS	0	0	0.396271
ORF1ab	4844	15	DYDYYRYNLPTMCDI	0	0	0.540316
ORF1ab	4845	15	YDYYRYNLPTMCDIR	0	0	0.540316
ORF1ab	4846	15	DYYRYNLPTMCDIRQ	0	0	0.279199
ORF1ab	4932	15	TQMNLKYAISAKNRA	0	0	0.279199
ORF1ab	4933	15	QMNLKYAISAKNRAR	0	0	0.429975
ORF1ab	4934	15	MNLKYAISAKNRART	0	0	0.429975
ORF1ab	4935	15	NLKYAISAKNRARTV	0	0	0.179164
ORF1ab	4936	15	LKYAISAKNRARTVA	0	0	0.179164
ORF1ab	4961	15	RQFHQKLLKSIAATR	0	0	0.179164
ORF1ab	4962	15	QFHQKLLKSIAATRG	0	0	0.101296
ORF1ab	4963	15	FHQKLLKSIAATRGA	0	0	0.505791
ORF1ab	4964	15	HQKLLKSIAATRGAT	0	0	0.364791
ORF1ab	4965	15	QKLLKSIAATRGATV	0	0	0.364791
ORF1ab	4966	15	KLLKSIAATRGATVV	0	0	0.364791
ORF1ab	4967	15	LLKSIAATRGATVVI	0	0	0.279199
ORF1ab	4968	15	LKSIAATRGATVVIG	0	0.393159	0
ORF1ab	4969	15	KSIAATRGATVVIGT	0	0.393159	0
ORF1ab	4970	15	SIAATRGATVVIGTS	0	0.488775	0
ORF1ab	4971	15	IAATRGATVVIGTSK	0	0.488775	0
ORF1ab	5014	15	CDRAMPNMLRIMASL	0	0.123904	0
ORF1ab	5015	15	DRAMPNMLRIMASLV	0	0.123904	0
ORF1ab	5016	15	RAMPNMLRIMASLVL	0	0.123904	0.213231
ORF1ab	5017	15	AMPNMLRIMASLVLA	0	0.123904	0.487344
ORF1ab	5018	15	MPNMLRIMASLVLAR	0	0.488775	0.735804
ORF1ab	5019	15	PNMLRIMASLVLARK	0.620544	0.488775	0.735804
ORF1ab	5020	15	NMLRIMASLVLARKH	0.620544	0.488775	0.735804
ORF1ab	5021	15	MLRIMASLVLARKHT	0.620544	0.488775	0.371151
ORF1ab	5022	15	LRIMASLVLARKHTT	0	0	0.285975
ORF1ab	5023	15	RIMASLVLARKHTTC	0	0	0.179164
ORF1ab	5024	15	IMASLVLARKHTTCC	0	0	0.179164
ORF1ab	5038	15	CSLSHRFYRLANECA	0	0	0.312759
ORF1ab	5039	15	SLSHRFYRLANECAQ	0	0	0.552439
ORF1ab	5040	15	LSHRFYRLANECAQV	0	0	0.731676
ORF1ab	5041	15	SHRFYRLANECAQVL	0	0	0.731676
ORF1ab	5042	15	HRFYRLANECAQVLS	0	0	0.731676
ORF1ab	5043	15	RFYRLANECAQVLSE	0	0	0.396271
ORF1ab	5086	15	FNICQAVTANVNALL	0	0	0.103191
ORF1ab	5087	15	NICQAVTANVNALLS	0	0.393159	0.103191
ORF1ab	5088	15	ICQAVTANVNALLST	0	0.393159	0.103191
ORF1ab	5089	15	CQAVTANVNALLSTD	0	0	0.103191
ORF1ab	5090	15	QAVTANVNALLSTDG	0	0	0.103191
ORF1ab	5127	15	RDVDTDFVNEFYAYL	0.347136	0	0
ORF1ab	5128	15	DVDTDFVNEFYAYLR	0.529404	0.101296	0
ORF1ab	5129	15	VDTDFVNEFYAYLRK	0.963136	0	0
ORF1ab	5130	15	DTDFVNEFYAYLRKH	0.963136	0	0
ORF1ab	5131	15	TDFVNEFYAYLRKHF	0.963136	0	0.309439
ORF1ab	5132	15	DFVNEFYAYLRKHFS	0.908796	0	0.456831
ORF1ab	5133	15	FVNEFYAYLRKHFSM	0.908796	0	0.456831
ORF1ab	5134	15	VNEFYAYLRKHFSMM	0.908796	0	0.456831
ORF1ab	5135	15	NEFYAYLRKHFSMMI	0.755964	0	0.456831
ORF1ab	5136	15	EFYAYLRKHFSMMIL	0.755964	0	0.679644
ORF1ab	5137	15	FYAYLRKHFSMMILS	0.852544	0	0.787479
ORF1ab	5138	15	YAYLRKHFSMMILSD	0.2079	0	0.456831
ORF1ab	5141	15	LRKHFSMMILSDDAV	0	0	0.312759
ORF1ab	5142	15	RKHFSMMILSDDAVV	0	0	0.312759
ORF1ab	5154	15	AVVCFNSTYASQGLV	0	0	0.279199
ORF1ab	5155	15	VVCFNSTYASQGLVA	0	0	0.279199
ORF1ab	5156	15	VCFNSTYASQGLVAS	0	0	0.279199
ORF1ab	5157	15	CFNSTYASQGLVASI	0	0.393159	0
ORF1ab	5158	15	FNSTYASQGLVASIK	0	0.393159	0
ORF1ab	5159	15	NSTYASQGLVASIKN	0	0.393159	0
ORF1ab	5160	15	STYASQGLVASIKNF	0	0.393159	0
ORF1ab	5163	15	ASQGLVASIKNFKSV	0	0	0.179164
ORF1ab	5164	15	SQGLVASIKNFKSVL	0	0	0.285975
ORF1ab	5165	15	QGLVASIKNFKSVLY	0	0	0.456831
ORF1ab	5166	15	GLVASIKNFKSVLYY	0	0	0.456831
ORF1ab	5167	15	LVASIKNFKSVLYYQ	0	0	0.285975
ORF1ab	5236	15	VDDIVKTDGTLMIER	0	0	0.103191
ORF1ab	5237	15	DDIVKTDGTLMIERF	0	0	0.103191
ORF1ab	5238	15	DIVKTDGTLMIERFV	0	0	0.103191
ORF1ab	5244	15	GTLMIERFVSLAIDA	0.2079	0	0
ORF1ab	5245	15	TLMIERFVSLAIDAY	0.2079	0	0
ORF1ab	5246	15	LMIERFVSLAIDAYP	0	0.146224	0
ORF1ab	5247	15	MIERFVSLAIDAYPL	0	0.146224	0
ORF1ab	5248	15	IERFVSLAIDAYPLT	0	0.146224	0
ORF1ab	5266	15	NQEYADVFHLYLQYI	0.347136	0	0
ORF1ab	5267	15	QEYADVFHLYLQYIR	0.908796	0.101296	0
ORF1ab	5268	15	EYADVFHLYLQYIRK	0.908796	0.101296	0
ORF1ab	5269	15	YADVFHLYLQYIRKL	0.963136	0.101296	0.309439
ORF1ab	5270	15	ADVFHLYLQYIRKLH	0.963136	0	0.456831
ORF1ab	5271	15	DVFHLYLQYIRKLHD	0.963136	0	0.456831
ORF1ab	5272	15	VFHLYLQYIRKLHDE	0.908796	0	0.456831
ORF1ab	5273	15	FHLYLQYIRKLHDEL	0.755964	0	0.456831
ORF1ab	5274	15	HLYLQYIRKLHDELT	0.681904	0	0.285975
ORF1ab	5275	15	LYLQYIRKLHDELTG	0.681904	0	0.179164
ORF1ab	5290	15	HMLDMYSVMLTNDNT	0	0	0.312759
ORF1ab	5291	15	MLDMYSVMLTNDNTS	0	0	0.312759
ORF1ab	5292	15	LDMYSVMLTNDNTSR	0	0	0.312759
ORF1ab	5293	15	DMYSVMLTNDNTSRY	0	0	0.312759
ORF1ab	5310	15	PEFYEAMYTPHTVLQ	0	0	0.101296
ORF1ab	5311	15	EFYEAMYTPHTVLQA	0	0	0.101296
ORF1ab	5359	15	ISTSHKLVLSVNPYV	0	0	0.103191
ORF1ab	5360	15	STSHKLVLSVNPYVC	0	0	0.103191
ORF1ab	5361	15	TSHKLVLSVNPYVCN	0	0	0.103191
ORF1ab	5362	15	SHKLVLSVNPYVCNA	0	0	0.103191
ORF1ab	5363	15	HKLVLSVNPYVCNAP	0	0	0.103191
ORF1ab	5364	15	KLVLSVNPYVCNAPG	0	0	0.103191
ORF1ab	5450	15	CTERLKLFAAETLKA	0.2079	0	0
ORF1ab	5451	15	TERLKLFAAETLKAT	0.793884	0	0.540316
ORF1ab	5452	15	ERLKLFAAETLKATE	0.852544	0	0.540316
ORF1ab	5453	15	RLKLFAAETLKATEE	0.2079	0	0.312759
ORF1ab	5454	15	LKLFAAETLKATEET	0.2079	0	0
ORF1ab	5455	15	KLFAAETLKATEETF	0	0.317724	0
ORF1ab	5465	15	TEETFKLSYGIATVR	0	0	0.279199
ORF1ab	5466	15	EETFKLSYGIATVRE	0	0	0.279199
ORF1ab	5467	15	ETFKLSYGIATVREV	0	0	0.279199
ORF1ab	5468	15	TFKLSYGIATVREVL	0	0	0.279199
ORF1ab	5469	15	FKLSYGIATVREVLS	0	0	0.279199
ORF1ab	5504	15	YVFTGYRVTKNSKVQ	0	0	0.279199
ORF1ab	5505	15	VFTGYRVTKNSKVQI	0	0	0.279199
ORF1ab	5506	15	FTGYRVTKNSKVQIG	0	0	0.279199
ORF1ab	5530	15	GDAVVYRGTTTYKLN	0	0	0.279199
ORF1ab	5531	15	DAVVYRGTTTYKLNV	0	0	0.450919
ORF1ab	5532	15	AVVYRGTTTYKLNVG	0	0	0.450919
ORF1ab	5533	15	VVYRGTTTYKLNVGD	0	0	0.279199
ORF1ab	5543	15	LNVGDYFVLTSHTVM	0	0	0.552439
ORF1ab	5544	15	NVGDYFVLTSHTVMP	0	0	0.552439
ORF1ab	5545	15	VGDYFVLTSHTVMPL	0	0	0.552439
ORF1ab	5546	15	GDYFVLTSHTVMPLS	0	0	0.552439
ORF1ab	5547	15	DYFVLTSHTVMPLSA	0	0	0.552439
ORF1ab	5566	15	PQEHYVRITGLYPTL	0	0	0.312759
ORF1ab	5567	15	QEHYVRITGLYPTLN	0	0	0.312759
ORF1ab	5568	15	EHYVRITGLYPTLNI	0	0	0.312759
ORF1ab	5569	15	HYVRITGLYPTLNIS	0	0	0.312759
ORF1ab	5615	15	FAIGLALYYPSARIV	0	0	0.118279
ORF1ab	5616	15	AIGLALYYPSARIVY	0	0	0.309439
ORF1ab	5617	15	IGLALYYPSARIVYT	0	0	0.309439
ORF1ab	5618	15	GLALYYPSARIVYTA	0	0	0.309439
ORF1ab	5628	15	IVYTACSHAAVDALC	0	0.393159	0
ORF1ab	5629	15	VYTACSHAAVDALCE	0	0.633975	0
ORF1ab	5630	15	YTACSHAAVDALCEK	0	0.317724	0
ORF1ab	5631	15	TACSHAAVDALCEKA	0	0.317724	0
ORF1ab	5685	15	NALPETTADIVVFDE	0	0.146224	0
ORF1ab	5686	15	ALPETTADIVVFDEI	0	0.420879	0
ORF1ab	5687	15	LPETTADIVVFDEIS	0	0.655431	0
ORF1ab	5688	15	PETTADIVVFDEISM	0	0.420879	0
ORF1ab	5689	15	ETTADIVVFDEISMA	0	0.420879	0
ORF1ab	5690	15	TTADIVVFDEISMAT	0	0.299431	0
ORF1ab	5705	15	NYDLSVVNARLRAKH	0	0	0.179164
ORF1ab	5706	15	YDLSVVNARLRAKHY	0	0	0.179164
ORF1ab	5707	15	DLSVVNARLRAKHYV	0	0	0.179164
ORF1ab	5708	15	LSVVNARLRAKHYVY	0	0	0.179164
ORF1ab	5709	15	SVVNARLRAKHYVYI	0	0	0.179164
ORF1ab	5710	15	VVNARLRAKHYVYIG	0	0	0.179164
ORF1ab	5711	15	VNARLRAKHYVYIGD	0	0	0.179164
ORF1ab	5799	15	FYKGVITHDVSSAIN	0	0	0.103191
ORF1ab	5800	15	YKGVITHDVSSAINR	0	0	0.103191
ORF1ab	5801	15	KGVITHDVSSAINRP	0	0	0.103191
ORF1ab	5802	15	GVITHDVSSAINRPQ	0	0	0.103191
ORF1ab	5835	15	FISPYNSQNAVASKI	0	0	0.279199
ORF1ab	5836	15	ISPYNSQNAVASKIL	0	0.393159	0.279199
ORF1ab	5837	15	SPYNSQNAVASKILG	0	0.393159	0.279199
ORF1ab	5838	15	PYNSQNAVASKILGL	0	0.393159	0
ORF1ab	5845	15	VASKILGLPTQTVDS	0	0	0.101296
ORF1ab	5846	15	ASKILGLPTQTVDSS	0	0	0.101296
ORF1ab	5882	15	VNRFNVAITRAKVGI	0	0	0.179164
ORF1ab	5883	15	NRFNVAITRAKVGIL	0	0	0.179164
ORF1ab	5884	15	RFNVAITRAKVGILC	0	0	0.179164
ORF1ab	5907	15	DKLQFTSLEIPRRNV	0	0	0.312759
ORF1ab	5908	15	KLQFTSLEIPRRNVA	0	0	0.312759
ORF1ab	5909	15	LQFTSLEIPRRNVAT	0	0	0.312759
ORF1ab	5970	15	IPKDMTYRRLISMMG	0	0	0.533511
ORF1ab	5971	15	PKDMTYRRLISMMGF	0	0	0.868231
ORF1ab	5972	15	KDMTYRRLISMMGFK	0	0	0.868231
ORF1ab	5973	15	DMTYRRLISMMGFKM	0	0	0.868231
ORF1ab	5974	15	MTYRRLISMMGFKMN	0	0	0.868231
ORF1ab	5975	15	TYRRLISMMGFKMNY	0	0	0.868231
ORF1ab	5976	15	YRRLISMMGFKMNYQ	0	0	0.630336
ORF1ab	5977	15	RRLISMMGFKMNYQV	0	0	0.118279
ORF1ab	6000	15	TREEAIRHVRAWIGF	0	0	0.179164
ORF1ab	6029	15	NLPLQLGFSTGVNLV	0	0	0.279199
ORF1ab	6030	15	LPLQLGFSTGVNLVA	0	0	0.279199
ORF1ab	6066	15	PPGDQFKHLIPLMYK	0	0	0.731676
ORF1ab	6067	15	PGDQFKHLIPLMYKG	0	0	0.731676
ORF1ab	6068	15	GDQFKHLIPLMYKGL	0	0	0.791151
ORF1ab	6069	15	DQFKHLIPLMYKGLP	0	0	0.731676
ORF1ab	6070	15	QFKHLIPLMYKGLPW	0	0	0.396271
ORF1ab	6085	15	NVVRIKIVQMLSDTL	0	0	0.312759
ORF1ab	6086	15	VVRIKIVQMLSDTLK	0	0	0.396271
ORF1ab	6087	15	VRIKIVQMLSDTLKN	0	0	0.396271
ORF1ab	6088	15	RIKIVQMLSDTLKNL	0	0	0.396271
ORF1ab	6089	15	IKIVQMLSDTLKNLS	0	0	0.396271
ORF1ab	6090	15	KIVQMLSDTLKNLSD	0	0	0.312759
ORF1ab	6104	15	DRVVFVLWAHGFELT	0	0.101296	0
ORF1ab	6105	15	RVVFVLWAHGFELTS	0	0.101296	0
ORF1ab	6106	15	VVFVLWAHGFELTSM	0	0.101296	0
ORF1ab	6119	15	SMKYFVKIGPERTCC	0	0	0.101296
ORF1ab	6120	15	MKYFVKIGPERTCCL	0	0	0.101296
ORF1ab	6121	15	KYFVKIGPERTCCLC	0	0	0.101296
ORF1ab	6155	15	SIGFDYVYNPFMIDV	0.347136	0	0
ORF1ab	6156	15	IGFDYVYNPFMIDVQ	0.347136	0	0
ORF1ab	6157	15	GFDYVYNPFMIDVQQ	0.347136	0	0
ORF1ab	6236	15	KVQHMVVKAALLADK	0	0.123904	0
ORF1ab	6282	15	SDKAYKIEELFYSYA	0.681904	0	0
ORF1ab	6283	15	DKAYKIEELFYSYAT	0.681904	0	0
ORF1ab	6284	15	KAYKIEELFYSYATH	0.681904	0	0
ORF1ab	6285	15	AYKIEELFYSYATHS	0.101296	0	0
ORF1ab	6358	15	KSAFVNLKQLPFFYY	0.681904	0	0
ORF1ab	6359	15	SAFVNLKQLPFFYYS	0.681904	0	0
ORF1ab	6360	15	AFVNLKQLPFFYYSD	0.101296	0	0
ORF1ab	6387	15	DIDYVPLKSATCITR	0	0	0.101296
ORF1ab	6388	15	IDYVPLKSATCITRC	0	0	0.101296
ORF1ab	6413	15	ANEYRLYLDAYNMMI	0.2079	0.101296	0
ORF1ab	6414	15	NEYRLYLDAYNMMIS	0.2079	0.101296	0.312759
ORF1ab	6415	15	EYRLYLDAYNMMISA	0.2079	0.101296	0.312759
ORF1ab	6416	15	YRLYLDAYNMMISAG	0.2079	0	0
ORF1ab	6419	15	YLDAYNMMISAGFSL	0	0	0.101296
ORF1ab	6420	15	LDAYNMMISAGFSLW	0	0	0.101296
ORF1ab	6441	15	TYNLWNTFTRLQSLE	0.101296	0	0
ORF1ab	6442	15	YNLWNTFTRLQSLEN	0	0	0.312759
ORF1ab	6443	15	NLWNTFTRLQSLENV	0	0	0.312759
ORF1ab	6444	15	LWNTFTRLQSLENVA	0	0	0.312759
ORF1ab	6445	15	WNTFTRLQSLENVAF	0	0	0.312759
ORF1ab	6446	15	NTFTRLQSLENVAFN	0	0	0.312759
ORF1ab	6447	15	TFTRLQSLENVAFNV	0	0	0.312759
ORF1ab	6483	15	VYTKVDGVDVELFEN	0	0.299431	0
ORF1ab	6517	15	PVPEVKILNNLGVDI	0	0	0.103191
ORF1ab	6518	15	VPEVKILNNLGVDIA	0	0	0.103191
ORF1ab	6519	15	PEVKILNNLGVDIAA	0	0	0.103191
ORF1ab	6520	15	EVKILNNLGVDIAAN	0	0	0.103191
ORF1ab	6521	15	VKILNNLGVDIAANT	0	0.123904	0.103191
ORF1ab	6522	15	KILNNLGVDIAANTV	0	0.488775	0
ORF1ab	6523	15	ILNNLGVDIAANTVI	0	0.488775	0
ORF1ab	6524	15	LNNLGVDIAANTVIW	0	0.488775	0
ORF1ab	6525	15	NNLGVDIAANTVIWD	0	0.393159	0
ORF1ab	6581	15	GQVDLFRNARNGVLI	0	0	0.103191
ORF1ab	6582	15	QVDLFRNARNGVLIT	0	0	0.103191
ORF1ab	6583	15	VDLFRNARNGVLITE	0	0	0.103191
ORF1ab	6655	15	FKPRSQMEIDFLELA	0	0.101296	0
ORF1ab	6656	15	KPRSQMEIDFLELAM	0	0.101296	0
ORF1ab	6657	15	PRSQMEIDFLELAMD	0	0.497319	0
ORF1ab	6658	15	RSQMEIDFLELAMDE	0	0.713775	0
ORF1ab	6659	15	SQMEIDFLELAMDEF	0.2079	0.713775	0
ORF1ab	6660	15	QMEIDFLELAMDEFI	0.2079	0.713775	0
ORF1ab	6661	15	MEIDFLELAMDEFIE	0.2079	0.713775	0
ORF1ab	6662	15	EIDFLELAMDEFIER	0.2079	0.713775	0
ORF1ab	6663	15	IDFLELAMDEFIERY	0	0.713775	0
ORF1ab	6664	15	DFLELAMDEFIERYK	0	0.497319	0
ORF1ab	6665	15	FLELAMDEFIERYKL	0	0.383775	0
ORF1ab	6675	15	ERYKLEGYAFEHIVY	0.347136	0	0
ORF1ab	6696	15	QLGGLHLLIGLAKRF	0	0	0.213231
ORF1ab	6697	15	LGGLHLLIGLAKRFK	0	0	0.213231
ORF1ab	6698	15	GGLHLLIGLAKRFKE	0	0	0.213231
ORF1ab	6699	15	GLHLLIGLAKRFKES	0	0	0.118279
ORF1ab	6709	15	RFKESPFELEDFIPM	0.347136	0	0
ORF1ab	6741	15	KCVCSVIDLLLDDFV	0	0.101296	0
ORF1ab	6742	15	CVCSVIDLLLDDFVE	0	0.101296	0
ORF1ab	6743	15	VCSVIDLLLDDFVEI	0	0.101296	0
ORF1ab	6744	15	CSVIDLLLDDFVEII	0	0.383775	0
ORF1ab	6745	15	SVIDLLLDDFVEIIK	0	0.101296	0
ORF1ab	6746	15	VIDLLLDDFVEIIKS	0	0.101296	0
ORF1ab	6747	15	IDLLLDDFVEIIKSQ	0	0.101296	0
ORF1ab	6748	15	DLLLDDFVEIIKSQD	0	0.101296	0
ORF1ab	6752	15	DDFVEIIKSQDLSVV	0	0	0.103191
ORF1ab	6753	15	DFVEIIKSQDLSVVS	0	0	0.103191
ORF1ab	6754	15	FVEIIKSQDLSVVSK	0	0	0.103191
ORF1ab	6755	15	VEIIKSQDLSVVSKV	0	0	0.103191
ORF1ab	6770	15	VKVTIDYTEISFMLW	0.2079	0	0
ORF1ab	6771	15	KVTIDYTEISFMLWC	0.2079	0	0
ORF1ab	6772	15	VTIDYTEISFMLWCK	0.2079	0	0
ORF1ab	6833	15	TLPKGIMMNVAKYTQ	0	0	0.103191
ORF1ab	6834	15	LPKGIMMNVAKYTQL	0	0	0.103191
ORF1ab	6835	15	PKGIMMNVAKYTQLC	0	0	0.103191
ORF1ab	6836	15	KGIMMNVAKYTQLCQ	0	0	0.103191
ORF1ab	6845	15	YTQLCQYLNTLTLAV	0.2079	0	0.312759
ORF1ab	6846	15	TQLCQYLNTLTLAVP	0.2079	0	0.312759
ORF1ab	6847	15	QLCQYLNTLTLAVPY	0.2079	0	0.312759
ORF1ab	6848	15	LCQYLNTLTLAVPYN	0	0	0.312759
ORF1ab	6849	15	CQYLNTLTLAVPYNM	0	0	0.312759
ORF1ab	6955	15	IQQKLALGGSVAIKI	0	0	0.364791
ORF1ab	6956	15	QQKLALGGSVAIKIT	0	0.393159	0.364791
ORF1ab	6957	15	QKLALGGSVAIKITE	0	0.393159	0.279199
ORF1ab	6958	15	KLALGGSVAIKITEH	0	0.393159	0
ORF1ab	6959	15	LALGGSVAIKITEHS	0	0.393159	0
ORF1ab	6986	15	AWWTAFVTNVNASSS	0	0	0.312759
ORF1ab	7016	15	QIDGYVMHANYIFWR	0	0	0.204336
ORF1ab	7017	15	IDGYVMHANYIFWRN	0	0	0.204336
ORF1ab	7024	15	ANYIFWRNTNPIQLS	0	0	0.397824
ORF1ab	7025	15	NYIFWRNTNPIQLSS	0	0	0.397824
ORF1ab	7026	15	YIFWRNTNPIQLSSY	0	0	0.103191
ORF1ab	7032	15	TNPIQLSSYSLFDMS	0.512796	0	0
ORF1ab	7033	15	NPIQLSSYSLFDMSK	0.512796	0	0
ORF1ab	7034	15	PIQLSSYSLFDMSKF	0.512796	0	0
ORF1ab	7047	15	KFPLKLRGTAVMSLK	0	0.488775	0
ORF1ab	7048	15	FPLKLRGTAVMSLKE	0	0.488775	0
ORF1ab	7049	15	PLKLRGTAVMSLKEG	0	0.488775	0
ORF1ab	7050	15	LKLRGTAVMSLKEGQ	0	0.488775	0
ORF1ab	7051	15	KLRGTAVMSLKEGQI	0	0.488775	0
ORF1ab	7065	15	INDMILSLLSKGRLI	0	0	0.285975
ORF1ab	7066	15	NDMILSLLSKGRLII	0	0	0.456831
ORF1ab	7067	15	DMILSLLSKGRLIIR	0	0	0.456831
ORF1ab	7068	15	MILSLLSKGRLIIRE	0	0	0.285975
ORF1ab	7069	15	ILSLLSKGRLIIREN	0	0	0.179164
ORF1ab	7073	15	LSKGRLIIRENNRVV	0	0	0.103191
ORF1ab	7074	15	SKGRLIIRENNRVVI	0	0	0.103191
ORF1ab	7075	15	KGRLIIRENNRVVIS	0	0	0.103191
ORF1ab	7076	15	GRLIIRENNRVVISS	0	0	0.103191
ORF1ab	7077	15	RLIIRENNRVVISSD	0	0	0.103191
ORF1ab	7078	15	LIIRENNRVVISSDV	0	0	0.103191
S	48	15	LHSTQDLFLPFFSNV	0.347136	0	0
S	49	15	HSTQDLFLPFFSNVT	0.347136	0	0
S	50	15	STQDLFLPFFSNVTW	0.347136	0	0
S	51	15	TQDLFLPFFSNVTWF	0.455356	0	0
S	52	15	QDLFLPFFSNVTWFH	0.455356	0	0
S	53	15	DLFLPFFSNVTWFHA	0.455356	0	0.480159
S	54	15	LFLPFFSNVTWFHAI	0.605616	0	0.480159
S	55	15	FLPFFSNVTWFHAIH	0.1351	0	0.204336
S	56	15	LPFFSNVTWFHAIHV	0.1351	0	0.309439
S	57	15	PFFSNVTWFHAIHVS	0	0	0.309439
S	113	15	KTQSLLIVNNATNVV	0	0	0.103191
S	114	15	TQSLLIVNNATNVVI	0	0	0.103191
S	115	15	QSLLIVNNATNVVIK	0	0	0.103191
S	116	15	SLLIVNNATNVVIKV	0	0	0.103191
S	117	15	LLIVNNATNVVIKVC	0	0	0.103191
S	118	15	LIVNNATNVVIKVCE	0	0	0.103191
S	164	15	NNCTFEYVSQPFLMD	0.605616	0	0
S	165	15	NCTFEYVSQPFLMDL	0.963136	0	0
S	166	15	CTFEYVSQPFLMDLE	0.668224	0	0
S	167	15	TFEYVSQPFLMDLEG	0.605616	0	0
S	168	15	FEYVSQPFLMDLEGK	0.605616	0	0
S	229	15	LPIGINITRFQTLLA	0.963136	0	0
S	230	15	PIGINITRFQTLLAL	0.963136	0	0.410176
S	231	15	IGINITRFQTLLALH	0.963136	0	0.679644
S	232	15	GINITRFQTLLALHR	0.963136	0	0.868231
S	233	15	INITRFQTLLALHRS	0.963136	0	0.868231
S	234	15	NITRFQTLLALHRSY	0.852544	0	0.868231
S	235	15	ITRFQTLLALHRSYL	0.852544	0	0.868231
S	236	15	TRFQTLLALHRSYLT	0.852544	0	0.868231
S	237	15	RFQTLLALHRSYLTP	0.681904	0	0.868231
S	238	15	FQTLLALHRSYLTPG	0	0	0.456831
S	253	15	DSSSGWTAGAAAYYV	0	0.633975	0
S	254	15	SSSGWTAGAAAYYVG	0	0.633975	0
S	255	15	SSGWTAGAAAYYVGY	0	0.633975	0
S	256	15	SGWTAGAAAYYVGYL	0	0.317724	0
S	257	15	GWTAGAAAYYVGYLQ	0	0.317724	0
S	263	15	AAYYVGYLQPRTFLL	0.229116	0	0.5376
S	264	15	AYYVGYLQPRTFLLK	0.755964	0	0.791151
S	265	15	YYVGYLQPRTFLLKY	0.908796	0	0.791151
S	266	15	YVGYLQPRTFLLKYN	0.755964	0	0.393159
S	267	15	VGYLQPRTFLLKYNE	0.101296	0	0.204336
S	307	15	TVEKGIYQTSNFRVQ	0	0	0.103191
S	308	15	VEKGIYQTSNFRVQP	0	0	0.103191
S	309	15	EKGIYQTSNFRVQPT	0	0	0.103191
S	336	15	CPFGEVFNATRFASV	0.455356	0	0
S	337	15	PFGEVFNATRFASVY	0.605616	0	0
S	338	15	FGEVFNATRFASVYA	0.605616	0	0
S	339	15	GEVFNATRFASVYAW	0.605616	0	0
S	340	15	EVFNATRFASVYAWN	0.455356	0	0
S	341	15	VFNATRFASVYAWNR	0	0	0.5376
S	342	15	FNATRFASVYAWNRK	0	0	0.5376
S	343	15	NATRFASVYAWNRKR	0	0	0.5376
S	344	15	ATRFASVYAWNRKRI	0	0	0.656604
S	345	15	TRFASVYAWNRKRIS	0	0	0.656604
S	346	15	RFASVYAWNRKRISN	0	0	0.656604
S	347	15	FASVYAWNRKRISNC	0	0	0.179164
S	362	15	VADYSVLYNSASFST	0	0	0.312759
S	363	15	ADYSVLYNSASFSTF	0	0	0.312759
S	444	15	KVGGNYNYLYRLFRK	0.755964	0	0
S	445	15	VGGNYNYLYRLFRKS	0.755964	0	0.456831
S	446	15	GGNYNYLYRLFRKSN	0.755964	0	0.456831
S	447	15	GNYNYLYRLFRKSNL	0.755964	0	0.456831
S	448	15	NYNYLYRLFRKSNLK	0.755964	0	0.456831
S	449	15	YNYLYRLFRKSNLKP	0.755964	0	0.456831
S	450	15	NYLYRLFRKSNLKPF	0	0	0.456831
S	451	15	YLYRLFRKSNLKPFE	0	0	0.456831
S	452	15	LYRLFRKSNLKPFER	0	0	0.179164
S	453	15	YRLFRKSNLKPFERD	0	0	0.179164
S	505	15	YQPYRVVVLSFELLH	0.963136	0	0
S	506	15	QPYRVVVLSFELLHA	0.963136	0	0
S	507	15	PYRVVVLSFELLHAP	0.963136	0	0
S	508	15	YRVVVLSFELLHAPA	0.963136	0	0
S	510	15	VVVLSFELLHAPATV	0	0	0.101296
S	511	15	VVLSFELLHAPATVC	0	0	0.101296
S	512	15	VLSFELLHAPATVCG	0	0	0.101296
S	513	15	LSFELLHAPATVCGP	0	0	0.101296
S	514	15	SFELLHAPATVCGPK	0	0	0.101296
S	539	15	VNFNFNGLTGTGVLT	0	0	0.101296
S	555	15	SNKKFLPFQQFGRDI	0.1351	0	0
S	682	15	RRARSVASQSIIAYT	0	0.393159	0
S	683	15	RARSVASQSIIAYTM	0	0.488775	0
S	684	15	ARSVASQSIIAYTMS	0	0.488775	0
S	685	15	RSVASQSIIAYTMSL	0	0.123904	0
S	689	15	SQSIIAYTMSLGAEN	0	0	0.279199
S	690	15	QSIIAYTMSLGAENS	0	0	0.279199
S	691	15	SIIAYTMSLGAENSV	0	0	0.540316
S	692	15	IIAYTMSLGAENSVA	0	0	0.608124
S	693	15	IAYTMSLGAENSVAY	0	0	0.279199
S	694	15	AYTMSLGAENSVAYS	0	0	0.279199
S	754	15	LQYGSFCTQLNRALT	0	0	0.312759
S	760	15	CTQLNRALTGIAVEQ	0	0.783775	0
S	761	15	TQLNRALTGIAVEQD	0	0.908796	0
S	762	15	QLNRALTGIAVEQDK	0	0.908796	0
S	763	15	LNRALTGIAVEQDKN	0	0.726471	0
S	764	15	NRALTGIAVEQDKNT	0	0.655431	0
S	765	15	RALTGIAVEQDKNTQ	0	0.655431	0
S	766	15	ALTGIAVEQDKNTQE	0	0.146224	0
S	812	15	PSKRSFIEDLLFNKV	0.861616	0	0
S	813	15	SKRSFIEDLLFNKVT	0.861616	0	0
S	814	15	KRSFIEDLLFNKVTL	0.963136	0	0
S	815	15	RSFIEDLLFNKVTLA	0.793884	0	0
S	850	15	ICAQKFNGLTVLPPL	0	0	0.312759
S	851	15	CAQKFNGLTVLPPLL	0	0	0.312759
S	852	15	AQKFNGLTVLPPLLT	0	0	0.396271
S	853	15	QKFNGLTVLPPLLTD	0	0	0.396271
S	854	15	KFNGLTVLPPLLTDE	0	0	0.396271
S	855	15	FNGLTVLPPLLTDEM	0	0	0.101296
S	867	15	DEMIAQYTSALLAGT	0	0.123904	0
S	868	15	EMIAQYTSALLAGTI	0	0.488775	0
S	869	15	MIAQYTSALLAGTIT	0	0.488775	0
S	870	15	IAQYTSALLAGTITS	0	0.488775	0
S	871	15	AQYTSALLAGTITSG	0	0.123904	0
S	881	15	TITSGWTFGAGAALQ	0	0.317724	0
S	882	15	ITSGWTFGAGAALQI	0	0.720159	0.279199
S	883	15	TSGWTFGAGAALQIP	0	0.783775	0.279199
S	884	15	SGWTFGAGAALQIPF	0	0.908796	0.364791
S	885	15	GWTFGAGAALQIPFA	0	0.908796	0.364791
S	886	15	WTFGAGAALQIPFAM	0	0.908796	0.279199
S	887	15	TFGAGAALQIPFAMQ	0	0.783775	0.279199
S	888	15	FGAGAALQIPFAMQM	0	0.707319	0
S	892	15	AALQIPFAMQMAYRF	0	0	0.5376
S	893	15	ALQIPFAMQMAYRFN	0	0	0.605616
S	894	15	LQIPFAMQMAYRFNG	0	0	0.605616
S	895	15	QIPFAMQMAYRFNGI	0	0	0.605616
S	896	15	IPFAMQMAYRFNGIG	0	0	0.605616
S	897	15	PFAMQMAYRFNGIGV	0	0	0.204336
S	934	15	IQDSLSSTASALGKL	0	0.393159	0
S	935	15	QDSLSSTASALGKLQ	0	0.393159	0
S	959	15	LNTLVKQLSSNFGAI	0	0	0.312759
S	963	15	VKQLSSNFGAISSVL	0	0.393159	0
S	964	15	KQLSSNFGAISSVLN	0	0.393159	0
S	965	15	QLSSNFGAISSVLND	0	0.393159	0.279199
S	966	15	LSSNFGAISSVLNDI	0	0.393159	0.540316
S	967	15	SSNFGAISSVLNDIL	0	0.393159	0.540316
S	968	15	SNFGAISSVLNDILS	0	0	0.540316
S	998	15	TGRLQSLQTYVTQQL	0	0	0.312759
S	1007	15	YVTQQLIRAAEIRAS	0	0.488775	0
S	1008	15	VTQQLIRAAEIRASA	0	0.488775	0
S	1009	15	TQQLIRAAEIRASAN	0	0.488775	0
S	1010	15	QQLIRAAEIRASANL	0	0.488775	0
S	1011	15	QLIRAAEIRASANLA	0	0.488775	0
S	1012	15	LIRAAEIRASANLAA	0	0.488775	0
S	1013	15	IRAAEIRASANLAAT	0	0.488775	0.103191
S	1014	15	RAAEIRASANLAATK	0	0.488775	0.103191
S	1015	15	AAEIRASANLAATKM	0	0.488775	0.103191
S	1016	15	AEIRASANLAATKMS	0	0.488775	0.103191
S	1017	15	EIRASANLAATKMSE	0	0.488775	0.103191
S	1018	15	IRASANLAATKMSEC	0	0.393159	0
S	1166	15	LGDISGINASVVNIQ	0	0.393159	0
S	1167	15	GDISGINASVVNIQK	0	0.393159	0
S	1168	15	DISGINASVVNIQKE	0	0.393159	0
S	1169	15	ISGINASVVNIQKEI	0	0.393159	0
S	1189	15	VAKNLNESLIDLQEL	0	0.299431	0
S	1190	15	AKNLNESLIDLQELG	0	0.299431	0
ORF3a	23	15	ATPSDFVRATATIPI	0	0	0.279199
ORF3a	24	15	TPSDFVRATATIPIQ	0	0	0.366384
ORF3a	25	15	PSDFVRATATIPIQA	0	0	0.671671
ORF3a	26	15	SDFVRATATIPIQAS	0	0.488775	0.671671
ORF3a	27	15	DFVRATATIPIQASL	0	0.707319	0.366384
ORF3a	28	15	FVRATATIPIQASLP	0	0.707319	0
ORF3a	29	15	VRATATIPIQASLPF	0	0.707319	0
ORF3a	30	15	RATATIPIQASLPFG	0	0.488775	0
ORF3a	31	15	ATATIPIQASLPFGW	0	0.488775	0
ORF3a	51	15	ALLAVFQSASKIITL	0	0	0.279199
ORF3a	52	15	LLAVFQSASKIITLK	0	0	0.279199
ORF3a	53	15	LAVFQSASKIITLKK	0	0	0.279199
ORF3a	57	15	QSASKIITLKKRWQL	0	0	0.179164
ORF3a	58	15	SASKIITLKKRWQLA	0	0	0.179164
ORF3a	59	15	ASKIITLKKRWQLAL	0	0	0.179164
ORF3a	60	15	SKIITLKKRWQLALS	0	0	0.179164
ORF3a	61	15	KIITLKKRWQLALSK	0	0	0.179164
ORF3a	62	15	IITLKKRWQLALSKG	0	0	0.179164
ORF3a	63	15	ITLKKRWQLALSKGV	0	0	0.279199
ORF3a	64	15	TLKKRWQLALSKGVH	0	0	0.364791
ORF3a	65	15	LKKRWQLALSKGVHF	0	0	0.605616
ORF3a	66	15	KKRWQLALSKGVHFV	0	0	0.605616
ORF3a	67	15	KRWQLALSKGVHFVC	0	0	0.605616
ORF3a	68	15	RWQLALSKGVHFVCN	0	0	0.458304
ORF3a	82	15	NLLLLFVTVYSHLLL	0.605616	0	0.480159
ORF3a	83	15	LLLLFVTVYSHLLLV	0.940464	0	0.630336
ORF3a	84	15	LLLFVTVYSHLLLVA	0.940464	0	0.630336
ORF3a	85	15	LLFVTVYSHLLLVAA	0.605616	0	0.552439
ORF3a	88	15	VTVYSHLLLVAAGLE	0	0.123904	0
ORF3a	89	15	TVYSHLLLVAAGLEA	0	0.123904	0
ORF3a	90	15	VYSHLLLVAAGLEAP	0	0.419356	0
ORF3a	91	15	YSHLLLVAAGLEAPF	0	0.529404	0
ORF3a	92	15	SHLLLVAAGLEAPFL	0	0.655431	0
ORF3a	93	15	HLLLVAAGLEAPFLY	0	0.655431	0
ORF3a	94	15	LLLVAAGLEAPFLYL	0	0.655431	0
ORF3a	99	15	AGLEAPFLYLYALVY	0.347136	0	0
ORF3a	101	15	LEAPFLYLYALVYFL	0.455356	0.101296	0
ORF3a	102	15	EAPFLYLYALVYFLQ	0.455356	0.101296	0
ORF3a	103	15	APFLYLYALVYFLQS	0.668224	0.383775	0
ORF3a	104	15	PFLYLYALVYFLQSI	0.963136	0.383775	0
ORF3a	105	15	FLYLYALVYFLQSIN	0.668224	0.383775	0
ORF3a	106	15	LYLYALVYFLQSINF	0.963136	0.101296	0
ORF3a	107	15	YLYALVYFLQSINFV	0.963136	0.101296	0
ORF3a	108	15	LYALVYFLQSINFVR	0.963136	0.101296	0.5644
ORF3a	109	15	YALVYFLQSINFVRI	0.963136	0.101296	0.5644
ORF3a	110	15	ALVYFLQSINFVRII	0.963136	0	0.5644
ORF3a	111	15	LVYFLQSINFVRIIM	0.963136	0	0.5644
ORF3a	112	15	VYFLQSINFVRIIMR	0.963136	0	0.5644
ORF3a	113	15	YFLQSINFVRIIMRL	0.963136	0	0.456831
ORF3a	114	15	FLQSINFVRIIMRLW	0.852544	0	0.285975
ORF3a	115	15	LQSINFVRIIMRLWL	0.793884	0	0.285975
ORF3a	116	15	QSINFVRIIMRLWLC	0.681904	0	0.285975
ORF3a	117	15	SINFVRIIMRLWLCW	0.681904	0	0.285975
ORF3a	118	15	INFVRIIMRLWLCWK	0.620544	0	0.118279
ORF3a	154	15	YDYCIPYNSVTSSIV	0	0	0.279199
ORF3a	155	15	DYCIPYNSVTSSIVI	0	0	0.540316
ORF3a	156	15	YCIPYNSVTSSIVIT	0	0	0.608124
ORF3a	157	15	CIPYNSVTSSIVITS	0	0	0.608124
ORF3a	158	15	IPYNSVTSSIVITSG	0	0	0.540316
ORF3a	159	15	PYNSVTSSIVITSGD	0	0	0.279199
ORF3a	200	15	CVVLHSYFTSDYYQL	0.455356	0	0
ORF3a	201	15	VVLHSYFTSDYYQLY	0.963136	0.101296	0
ORF3a	202	15	VLHSYFTSDYYQLYS	0.963136	0.101296	0
ORF3a	203	15	LHSYFTSDYYQLYST	0.963136	0.101296	0
ORF3a	204	15	HSYFTSDYYQLYSTQ	0.908796	0	0
ORF3a	205	15	SYFTSDYYQLYSTQL	0.668224	0	0
ORF3a	206	15	YFTSDYYQLYSTQLS	0.605616	0	0.312759
ORF3a	207	15	FTSDYYQLYSTQLST	0	0	0.396271
ORF3a	208	15	TSDYYQLYSTQLSTD	0	0	0.312759
ORF3a	209	15	SDYYQLYSTQLSTDT	0	0	0.312759
ORF3a	210	15	DYYQLYSTQLSTDTG	0	0	0.312759
ORF3a	223	15	TGVEHVTFFIYNKIV	0.347136	0	0
ORF3a	224	15	GVEHVTFFIYNKIVD	0.347136	0	0
ORF3a	225	15	VEHVTFFIYNKIVDE	0.455356	0	0
E	26	15	FLLVTLAILTALRLC	0	0	0.101296
E	27	15	LLVTLAILTALRLCA	0	0	0.213231
E	28	15	LVTLAILTALRLCAY	0	0	0.213231
E	29	15	VTLAILTALRLCAYC	0	0	0.213231
E	51	15	LVKPSFYVYSRVKNL	0.529404	0	0.456831
E	52	15	VKPSFYVYSRVKNLN	0.229116	0	0.456831
E	53	15	KPSFYVYSRVKNLNS	0.1351	0	0.827775
E	54	15	PSFYVYSRVKNLNSS	0	0	0.827775
E	55	15	SFYVYSRVKNLNSSR	0	0	0.773424
E	56	15	FYVYSRVKNLNSSRV	0	0	0.773424
E	57	15	YVYSRVKNLNSSRVP	0	0	0.312759
M	23	15	VIGFLFLTWICLLQF	0	0.101296	0
M	24	15	IGFLFLTWICLLQFA	0	0.101296	0
M	25	15	GFLFLTWICLLQFAY	0	0.101296	0
M	31	15	WICLLQFAYANRNRF	0	0	0.5376
M	32	15	ICLLQFAYANRNRFL	0	0	0.9039
M	33	15	CLLQFAYANRNRFLY	0	0	0.715911
M	34	15	LLQFAYANRNRFLYI	0	0	0.715911
M	37	15	FAYANRNRFLYIIKL	0.101296	0	0
M	38	15	AYANRNRFLYIIKLI	0.681904	0	0
M	39	15	YANRNRFLYIIKLIF	0.681904	0	0
M	40	15	ANRNRFLYIIKLIFL	0.681904	0	0
M	41	15	NRNRFLYIIKLIFLW	0.681904	0	0
M	42	15	RNRFLYIIKLIFLWL	0.681904	0	0
M	48	15	IIKLIFLWLLWPVTL	0	0.101296	0
M	49	15	IKLIFLWLLWPVTLA	0	0.101296	0
M	50	15	KLIFLWLLWPVTLAC	0	0.101296	0
M	51	15	LIFLWLLWPVTLACF	0	0.101296	0
M	71	15	YRINWITGGIAIAMA	0	0.707319	0
M	72	15	RINWITGGIAIAMAC	0	0.707319	0
M	73	15	INWITGGIAIAMACL	0	0.707319	0
M	74	15	NWITGGIAIAMACLV	0	0.707319	0
M	75	15	WITGGIAIAMACLVG	0	0.707319	0
M	76	15	ITGGIAIAMACLVGL	0	0.707319	0
M	77	15	TGGIAIAMACLVGLM	0	0.488775	0
M	86	15	CLVGLMWLSYFIASF	0	0.101296	0
M	87	15	LVGLMWLSYFIASFR	0	0.101296	0
M	88	15	VGLMWLSYFIASFRL	0.963136	0.101296	0.309439
M	89	15	GLMWLSYFIASFRLF	0.963136	0.101296	0.309439
M	90	15	LMWLSYFIASFRLFA	0.963136	0.101296	0.740919
M	91	15	MWLSYFIASFRLFAR	0.963136	0.101296	0.868231
M	92	15	WLSYFIASFRLFART	0.963136	0.101296	0.827775
M	93	15	LSYFIASFRLFARTR	0.963136	0	0.679644
M	94	15	SYFIASFRLFARTRS	0.963136	0	0.456831
M	95	15	YFIASFRLFARTRSM	0.908796	0	0.456831
M	96	15	FIASFRLFARTRSMW	0.755964	0	0.456831
M	97	15	IASFRLFARTRSMWS	0.681904	0	0.827775
M	98	15	ASFRLFARTRSMWSF	0	0	0.827775
M	99	15	SFRLFARTRSMWSFN	0	0	0.827775
M	100	15	FRLFARTRSMWSFNP	0	0	0.827775
M	113	15	NPETNILLNVPLHGT	0	0	0.103191
M	114	15	PETNILLNVPLHGTI	0	0	0.103191
M	115	15	ETNILLNVPLHGTIL	0	0	0.103191
M	116	15	TNILLNVPLHGTILT	0	0	0.103191
M	117	15	NILLNVPLHGTILTR	0	0	0.103191
M	138	15	LVIGAVILRGHLRIA	0	0	0.179164
M	139	15	VIGAVILRGHLRIAG	0	0	0.179164
M	140	15	IGAVILRGHLRIAGH	0	0	0.179164
M	141	15	GAVILRGHLRIAGHH	0	0	0.179164
M	142	15	AVILRGHLRIAGHHL	0	0	0.179164
M	173	15	SRTLSYYKLGASQRV	0	0	0.364791
M	174	15	RTLSYYKLGASQRVA	0	0	0.525279
M	175	15	TLSYYKLGASQRVAG	0	0	0.525279
M	176	15	LSYYKLGASQRVAGD	0	0	0.364791
M	177	15	SYYKLGASQRVAGDS	0	0	0.364791
M	178	15	YYKLGASQRVAGDSG	0	0	0.279199
M	191	15	SGFAAYSRYRIGNYK	0	0	0.204336
M	192	15	GFAAYSRYRIGNYKL	0	0	0.204336
ORF6	1	15	MFHLVDFQVTIAEIL	0.2079	0.713775	0
ORF6	2	15	FHLVDFQVTIAEILL	0.2079	0.655431	0
ORF6	3	15	HLVDFQVTIAEILLI	0.743964	0.655431	0
ORF6	4	15	LVDFQVTIAEILLII	0.901404	0.655431	0
ORF6	5	15	VDFQVTIAEILLIIM	0.743964	0.420879	0
ORF6	6	15	DFQVTIAEILLIIMR	0.2079	0	0
ORF6	7	15	FQVTIAEILLIIMRT	0.2079	0	0
ORF6	10	15	TIAEILLIIMRTFKV	0	0	0.118279
ORF6	11	15	IAEILLIIMRTFKVS	0	0	0.530775
ORF6	12	15	AEILLIIMRTFKVSI	0	0	0.735804
ORF6	13	15	EILLIIMRTFKVSIW	0	0	0.735804
ORF6	14	15	ILLIIMRTFKVSIWN	0	0	0.735804
ORF6	15	15	LLIIMRTFKVSIWNL	0	0	0.530775
ORF6	16	15	LIIMRTFKVSIWNLD	0	0	0.118279
ORF6	19	15	MRTFKVSIWNLDYII	0	0.101296	0
ORF6	20	15	RTFKVSIWNLDYIIN	0	0.101296	0
ORF6	21	15	TFKVSIWNLDYIINL	0	0.101296	0
ORF6	22	15	FKVSIWNLDYIINLI	0	0.101296	0
ORF6	23	15	KVSIWNLDYIINLII	0	0.101296	0
ORF6	24	15	VSIWNLDYIINLIIK	0.2079	0.101296	0
ORF6	25	15	SIWNLDYIINLIIKN	0.2079	0.101296	0
ORF6	26	15	IWNLDYIINLIIKNL	0.2079	0	0
ORF6	30	15	DYIINLIIKNLSKSL	0	0	0.272391
ORF6	31	15	YIINLIIKNLSKSLT	0	0	0.272391
ORF6	32	15	IINLIIKNLSKSLTE	0	0	0.272391
ORF6	33	15	INLIIKNLSKSLTEN	0	0	0.272391
ORF6	34	15	NLIIKNLSKSLTENK	0	0	0.272391
ORF6	35	15	LIIKNLSKSLTENKY	0	0	0.103191
ORF7a	48	15	PLADNKFALTCFSTQ	0.1351	0	0
ORF7a	49	15	LADNKFALTCFSTQF	0.455356	0	0
ORF7a	50	15	ADNKFALTCFSTQFA	0.605616	0	0
ORF7a	51	15	DNKFALTCFSTQFAF	0.605616	0	0
ORF7a	52	15	NKFALTCFSTQFAFA	0.605616	0	0
ORF7a	53	15	KFALTCFSTQFAFAC	0.455356	0	0
ORF7a	68	15	PDGVKHVYQLRARSV	0	0	0.179164
ORF7a	69	15	DGVKHVYQLRARSVS	0	0	0.371151
ORF7a	70	15	GVKHVYQLRARSVSP	0	0	0.371151
ORF7a	71	15	VKHVYQLRARSVSPK	0	0	0.371151
ORF7a	72	15	KHVYQLRARSVSPKL	0	0	0.270684
ORF7a	73	15	HVYQLRARSVSPKLF	0	0	0.270684
ORF7a	90	15	QEEVQELYSPIFLIV	0.512796	0	0
ORF7a	91	15	EEVQELYSPIFLIVA	0.605616	0	0
ORF7a	92	15	EVQELYSPIFLIVAA	0.605616	0	0
ORF7a	93	15	VQELYSPIFLIVAAI	0.347136	0	0
ORF8	35	15	DPCPIHFYSKWYIRV	0	0	0.118279
ORF8	36	15	PCPIHFYSKWYIRVG	0	0	0.309439
ORF8	37	15	CPIHFYSKWYIRVGA	0	0	0.309439
ORF8	38	15	PIHFYSKWYIRVGAR	0	0	0.309439
ORF8	41	15	FYSKWYIRVGARKSA	0	0	0.179164
ORF8	42	15	YSKWYIRVGARKSAP	0	0	0.179164
ORF8	43	15	SKWYIRVGARKSAPL	0	0	0.179164
ORF8	44	15	KWYIRVGARKSAPLI	0	0	0.179164
ORF8	96	15	GSLVVRCSFYEDFLE	0	0.101296	0
ORF8	97	15	SLVVRCSFYEDFLEY	0.347136	0.101296	0
ORF8	98	15	LVVRCSFYEDFLEYH	0.347136	0.101296	0
ORF8	99	15	VVRCSFYEDFLEYHD	0.347136	0.101296	0
ORF8	100	15	VRCSFYEDFLEYHDV	0.347136	0.101296	0
ORF8	101	15	RCSFYEDFLEYHDVR	0	0.101296	0
ORF8	102	15	CSFYEDFLEYHDVRV	0	0.101296	0
ORF8	103	15	SFYEDFLEYHDVRVV	0	0.101296	0
ORF8	104	15	FYEDFLEYHDVRVVL	0	0.101296	0
ORF8	105	15	YEDFLEYHDVRVVLD	0	0.101296	0
N	80	15	PDDQIGYYRRATRRI	0	0	0.179164
N	81	15	DDQIGYYRRATRRIR	0	0	0.363196
N	82	15	DQIGYYRRATRRIRG	0	0	0.456831
N	83	15	QIGYYRRATRRIRGG	0	0	0.363196
N	84	15	IGYYRRATRRIRGGD	0	0	0.179164
N	85	15	GYYRRATRRIRGGDG	0	0	0.179164
N	86	15	YYRRATRRIRGGDGK	0	0	0.179164
N	147	15	GTRNPANNAAIVLQL	0	0.488775	0
N	148	15	TRNPANNAAIVLQLP	0	0.707319	0
N	149	15	RNPANNAAIVLQLPQ	0	0.783775	0
N	150	15	NPANNAAIVLQLPQG	0	0.707319	0
N	151	15	PANNAAIVLQLPQGT	0	0.707319	0
N	152	15	ANNAAIVLQLPQGTT	0	0.488775	0
N	153	15	NNAAIVLQLPQGTTL	0	0.123904	0
N	209	15	RMAGNGGDAALALLL	0	0.633975	0
N	210	15	MAGNGGDAALALLLL	0	0.633975	0
N	211	15	AGNGGDAALALLLLD	0	0.720159	0
N	212	15	GNGGDAALALLLLDR	0	0.783775	0
N	213	15	NGGDAALALLLLDRL	0	0.4375	0
N	216	15	DAALALLLLDRLNQL	0.743964	0	0
N	217	15	AALALLLLDRLNQLE	0.743964	0	0
N	218	15	ALALLLLDRLNQLES	0.743964	0	0
N	219	15	LALLLLDRLNQLESK	0.743964	0	0
N	301	15	WPQIAQFAPSASAFF	0	0.393159	0.279199
N	302	15	PQIAQFAPSASAFFG	0	0	0.279199
N	303	15	QIAQFAPSASAFFGM	0	0	0.279199
N	304	15	IAQFAPSASAFFGMS	0	0	0.279199
N	305	15	AQFAPSASAFFGMSR	0	0	0.279199
N	386	15	QKKQQTVTLLPAADL	0	0.123904	0
N	387	15	KKQQTVTLLPAADLD	0	0.123904	0
N	389	15	QQTVTLLPAADLDDF	0	0.146224	0
N	390	15	QTVTLLPAADLDDFS	0	0.146224	0
ORF10	3	15	YINVFAFPFTIYSLL	0.455356	0	0
ORF10	4	15	INVFAFPFTIYSLLL	0.605616	0	0
ORF10	5	15	NVFAFPFTIYSLLLC	0.605616	0	0
ORF10	6	15	VFAFPFTIYSLLLCR	0.963136	0	0
ORF10	7	15	FAFPFTIYSLLLCRM	0.963136	0	0
ORF10	8	15	AFPFTIYSLLLCRMN	0.908796	0	0
ORF10	9	15	FPFTIYSLLLCRMNS	0.701884	0	0
aCalculated based on the allele frequency (Supplementary Table 1)
