# Supplementary material for: Bioinformatic prediction of potential T cell epitopes for SARS-Cov-2
Source: J Hum Genet. 2020 May 6;65(7):569–75. doi: 10.1038/s10038-020-0771-5 (PMC7200206; doi:10.1038/s10038-020-0771-5)
Supplement: Supplementary file 7 — Supplementary Table 7 [file 10038_2020_771_MOESM7_ESM.xlsx]

## Sheet: Table S7
Supplementary Table 7. Mutation frequency in SARS-CoV-2 isolated from 4 different regions
Protein	Position in protein	Reference amino acida	Mutant amino acid	Mutation rate
				Asia (N = 587)	North America (N = 1,918)	Europe (N = 3,190)	Oceania (N = 894)
ORF1ab	37	E	K	0	0	0	0.00716
ORF1ab	75	D	E	0.00692042	0.01568	0.00033	0.04441
ORF1ab	190	F	L	0	0.0151	0	0.00143
ORF1ab	207	R	C	0.0259516	0.00108	0.00066	0.01003
ORF1ab	217	E	G	0.00519031	0	0.00033	0
ORF1ab	231	C	Y	0	0	0	0.00716
ORF1ab	265	T	I	0.0346021	0.42441	0.10352	0.17073
ORF1ab	271	P	S	0	0	0.00033	0.02579
ORF1ab	279	S	F	0.00519031	0	0	0
ORF1ab	295	G	V	0.00692042	0	0	0
ORF1ab	376	S	L	0	0	0	0.00716
ORF1ab	378	V	I	0.0657439	0.00593	0.00361	0.0616
ORF1ab	389	N	D	0.00519031	0	0	0
ORF1ab	392	G	D	0	0.00324	0.04696	0.01289
ORF1ab	417	H	R	0.0017331	0.0027	0.0082	0.01148
ORF1ab	428	S	G	0	0.00054	0.00033	0.00574
ORF1ab	551	T	I	0	0.00755	0	0
ORF1ab	676	Q	H	0.00865052	0	0.00033	0
ORF1ab	739	I	V	0	0.00539	0.08123	0.03438
ORF1ab	748	P	S	0	0	0.00033	0.00716
ORF1ab	753	T	I	0	0	0.00033	0.01433
ORF1ab	765	P	S	0	0.00539	0.08391	0.04871
ORF1ab	876	A	T	0	0.00324	0.04061	0.01289
ORF1ab	944	S	L	0	0	0	0.01862
ORF1ab	952	E	K	0.00519031	0	0	0
ORF1ab	969	L	P	0.00865052	0.00054	0.00033	0
ORF1ab	971	P	L	0.0017301	0.01567	0.00131	0.04441
ORF1ab	996	D	Y	0	0	0	0.00716
ORF1ab	1036	D	E	0	0.00216	0.00558	0.01146
ORF1ab	1100	G	V	0	0	0	0.0566
ORF1ab	1168	T	I	0.00519031	0.00054	0.00033	0.00143
ORF1ab	1202	K	N	0	0.00647	0	0
ORF1ab	1207	P	H	0.00519031	0	0	0
ORF1ab	1246	T	I	0	0.00054	0.00755	0.0043
ORF1ab	1352	A	V	0	0	0.00689	0
ORF1ab	1515	S	F	0.0225303	0.00054	0	0.00143
ORF1ab	1599	L	F	0.034662	0	0	0
ORF1ab	1626	T	I	0	0	0.01378	0
ORF1ab	1653	T	I	0	0	0	0.00573
ORF1ab	1769	M	I	0.00519931	0.00216	0	0
ORF1ab	1840	T	I	0	0.00755	0	0
ORF1ab	2007	T	I	0	0.00054	0	0.00716
ORF1ab	2015	S	R	0.00519931	0	0	0.00287
ORF1ab	2016	T	K	0.0121107	0.00324	0.00033	0.033
ORF1ab	2079	P	L	0.00519031	0	0	0
ORF1ab	2153	T	I	0	0.00054	0	0.01289
ORF1ab	2237	S	I	0	0	0.00033	0.0086
ORF1ab	2238	V	I	0	0	0.00033	0.0086
ORF1ab	2242	S	F	0	0.00108	0.00495	0.00573
ORF1ab	2249	A	V	0	0.00162	0.00824	0.00716
ORF1ab	2405	N	S	0.0017301	0.00054	0.0023	0.00573
ORF1ab	2796	M	I	0.0242215	0.00108	0.00033	0.01009
ORF1ab	2842	G	V	0	0	0	0.00577
ORF1ab	2969	L	F	0	0	0	0.0086
ORF1ab	3071	F	Y	0.00351494	0.00216	0.01969	0.03725
ORF1ab	3072	G	C	0.00692042	0.00054	0.00098	0.00287
ORF1ab	3090	T	N	0	0.00755	0	0
ORF1ab	3233	H	Y	0.0276817	0	0	0
ORF1ab	3278	G	S	0	0.00054	0.01773	0.00573
ORF1ab	3353	K	R	0.00346021	0.00162	0.02955	0.00143
ORF1ab	3529	A	V	0	0.00647	0	0.02436
ORF1ab	3606	L	F	0.247834	0.04381	0.17752	0.21695
ORF1ab	3615	A	V	0	0	0.00558	0.0043
ORF1ab	3714	V	I	0	0	0.00525	0
ORF1ab	3718	V	F	0	0.01133	0.00033	0
ORF1ab	3722	Y	C	0.00865052	0	0	0
ORF1ab	3725	N	D	0	0	0.00558	0
ORF1ab	3757	G	V	0	0	0	0.01583
ORF1ab	3884	S	L	0.0017331	0.04695	0.00033	0.00716
ORF1ab	4211	P	S	0.00519031	0	0.00033	0
ORF1ab	4455	D	Y	0	0	0.00332	0.02013
ORF1ab	4477	T	I	0.00511945	0.00052	0	0
ORF1ab	4489	A	V	0.0119454	0.00314	0.00166	0.03691
ORF1ab	4715	P	L	0.15411	0.587	0.73745	0.52632
ORF1ab	4774	A	V	0.00682594	0	0	0
ORF1ab	4828	E	G	0	0.00524	0	0.00112
ORF1ab	4841	A	V	0.00170648	0.00052	0.01625	0.00447
ORF1ab	5166	G	S	0	0.00733	0	0.00224
ORF1ab	5342	A	V	0	0.00105	0.00696	0.00112
ORF1ab	5373	V	I	0	0.00995	0.00099	0
ORF1ab	5424	S	I	0.00511945	0.00052	0	0
ORF1ab	5550	V	L	0	0.00576	0	0
ORF1ab	5614	H	Y	0.00682594	0	0.00066	0.00336
ORF1ab	5809	S	L	0	0	0.00699	0.00112
ORF1ab	5828	P	L	0	0.30624	0.00599	0.0783
ORF1ab	5865	Y	C	0	0.31378	0.0053	0.08054
ORF1ab	5894	V	L	0	0	0.00066	0.0123
ORF1ab	6102	L	F	0.00853242	0.00052	0	0
ORF1ab	6131	T	I	0.0119454	0	0.00066	0
ORF1ab	6158	F	L	0.00170648	0.01467	0	0.03803
ORF1ab	6222	P	S	0	0	0.00066	0.01342
ORF1ab	6245	A	V	0.00170648	0.03721	0	0.00224
ORF1ab	6474	V	L	0	0.00262	0.00067	0.03691
ORF1ab	6581	G	S	0	0.00524	0.00067	0
ORF1ab	6671	D	N	0	0	0.00762	0
ORF1ab	6772	V	L	0	0	0.01326	0.00671
ORF1ab	6831	S	R	0	0.00839	0.00033	0.00783
S	5	L	F	0.0051458	0.00785	0.00542	0.00673
S	8	L	V	0.0273973	0	0.00032	0
S	49	H	Y	0.0120275	0.00262	0	0.00112
S	50	S	L	0.00342466	0	0	0.00561
S	138	D	Y	0.00513699	0	0.00032	0.00336
S	138	D	H	0	0	0.00032	0.00336
S	262	A	T	0	0	0	0.00519
S	483	V	A	0	0.01045	0	0
S	614	D	G	0.154639	0.58595	0.73576	0.52578
S	626	A	V	0	0	0	0.01009
S	765	R	H	0	0	0.00191	0
S	765	R	L	0.00513699	0	0.00191	0
S	791	T	I	0.010274	0	0	0.00112
S	831	A	V	0	0	0.00861	0.00112
S	839	D	Y	0.00171233	0	0.00606	0
S	936	D	Y	0	0.00052	0.00733	0.00112
S	943	S	P	0	0	0.00733	0
S	1040	V	F	0.00513699	0	0	0
S	1084	D	Y	0.00513699	0	0	0
S	1124	G	V	0	0	0	0.03405
S	1263	P	L	0	0	0.00927	0.00673
ORF3a	13	V	L	0	0.00104	0.02047	0.00559
ORF3a	57	Q	H	0.0425894	0.48903	0.14178	0.20358
ORF3a	67	K	N	0	0.00052	0.0022	0.0056
ORF3a	93	H	Y	0	0	0.01166	0
ORF3a	99	A	V	0	0.00366	0.01416	0.00224
ORF3a	189	Y	C	0	0	0.00881	0
ORF3a	196	G	V	0.00170358	0.00157	0.01731	0.07159
ORF3a	251	G	V	0.0991453	0.0256	0.17214	0.12081
ORF3a	259	V	L	0.00681431	0	0	0
M	3	D	G	0.00340716	0.00209	0.01794	0.01342
M	40	A	S	0.00511073	0	0	0
M	70	V	I	0	0.00575	0	0
M	175	T	M	0.00340716	0.00157	0.06499	0.01007
M	209	D	H	0.0102215	0	0	0
ORF7a	65	F	L	0.00512821	0	0	0
ORF7a	74	V	F	0.0102564	0	0	0
ORF7a	81	S	L	0	0.00367	0	0.03691
ORF8	24	S	L	0	0.0423	0	0.01904
ORF8	62	V	L	0.0222222	0.01724	0.0022	0.0382
ORF8	84	L	S	0.222222	0.35146	0.02952	0.20605
N	13	P	L	0.0170648	0.00313	0.00126	0.10497
N	22	D	G	0	0	0.00411	0.02144
N	24	T	N	0	0.00104	0.00506	0
N	103	D	Y	0	0	0.00632	0.00113
N	119	A	V	0	0	0.00505	0
N	183	S	Y	0	0.00574	0	0.00113
N	188	S	P	0.00682594	0.00156	0.00284	0.00113
N	188	S	L	0.00170648	0.00156	0.00284	0.00113
N	193	S	I	0.00170648	0	0.02086	0.00113
N	194	S	L	0.0102389	0.00418	0.00379	0.00791
N	197	S	L	0.00170648	0.00156	0.01927	0.07111
N	199	P	L	0	0	0.00664	0.00339
N	202	S	N	0.00853242	0.01513	0.00095	0.0079
N	203	R	K	0.0531732	0.03652	0.27621	0.14786
N	204	G	R	0.0531732	0.03547	0.27598	0.14673
N	255	S	F	0	0	0	0.00565
N	344	P	S	0.0153584	0	0	0.00113
N	393	T	I	0.00511945	0	0.00032	0.00113
aProtein sequence based on the reference SARS-CoV-2_Wuhan-Hu-1 sequence (GenBank accession number MN908947).
